# Supplementary material for: Enhanced NF-κB signaling in type-2 dendritic cells at baseline predicts non-response to adalimumab in psoriasis
Source: Nat Commun. 2021 Aug 6;12:4741. doi: 10.1038/s41467-021-25066-9 (PMC8346545; doi:10.1038/s41467-021-25066-9)
Supplement: Supplementary file 4 — Supplementary Data 1 [file 41467_2021_25066_MOESM4_ESM.xlsx]

## Sheet: Sheet1
Patient ID	Cohort	Recruitment center	Age	Sex	Ethnicity	Smoking status	Weight	PsA	HLA_C_0602	First Biologic Exposure	Previous Biologic Treatments	PASI w0	PASI week 12	Week 12 Relative PASI %	PASI75 (3 months)	PASI75 (6 months)	PASI75 (12 months)	PASI75 (24 months)	NF-kB translocation	NF-kB translocation passed QC in DC	NF-kB phosphorylation	NF-kB phosphorylation passed QC	DC phenotyping	DC phenotyping passed QC	T cell cytokines	T cell cytokines passed QC	moDCs	moDCs passed QC	Skin immunostaining	ROC curve analysis
PSORT01	PSORT Adalimumab Discovery	Queen Elizabeth Hospital - London	35 - 39	F	White	Former smoker	65 - 69	No	No	Yes	-	11	0	0	Responder	Responder	Non-responder	Changed treatment	Y	Y	Y	Y	Y		Y		Y	Y	Y	Y
PSORT02	PSORT Adalimumab Discovery	Guy's and St Thomas' Hospital-London	40 - 44	M	White	Current smoker	75 - 79	No	Yes	No	Etanercept	14.4	1	6.94444	Responder	Responder	Responder	Responder	Y		Y	Y	Y	Y	Y	Y	Y		Y	Y
PSORT03	PSORT Adalimumab Discovery	Guy's and St Thomas' Hospital-London	35 - 39	M	White	Former smoker	70 - 74	Yes	No	Yes	-	23.8	19.2	80.6723	Non-responder	Changed treatment	Changed treatment	Changed treatment	Y		Y	Y	Y	Y	Y		Y		Y	Y
PSORT04	PSORT Adalimumab Discovery	Guy's and St Thomas' Hospital-London	45 - 49	M	White	Never smoked	80 - 84	No	No	Yes	-	12.6	1.1	8.73016	Responder	Responder	Responder	Responder	Y	Y	Y	Y	Y		Y	Y			Y	Y
PSORT05	PSORT Adalimumab Discovery	Guy's and St Thomas' Hospital-London	50 - 54	M	White	Former smoker	85 - 89	No	Yes	No	Etanercept	11.8	4.2	35.5932	Non-responder	NA	NA	NA	Y	Y			Y	Y	Y				Y	Y
PSORT06	PSORT Adalimumab Discovery	Guy's and St Thomas' Hospital-London	60 - 64	F	White	Current smoker	45 - 50	No	Yes	Yes	-	13.6	0	0	Responder	Responder	Responder	Responder	Y	Y	Y	Y	Y	Y	Y	Y	Y		Y	Y
PSORT07	PSORT Adalimumab Discovery	Guy's and St Thomas' Hospital-London	40 - 44	M	White	Current smoker	80 - 84	No	No	Yes	-	11.6	4.6	39.6552	Non-responder	Changed treatment	Changed treatment	Changed treatment	Y	Y	Y	Y	Y	Y	Y	Y	Y	Y	Y	Y
PSORT08	PSORT Adalimumab Discovery	Guy's and St Thomas' Hospital-London	40 - 44	M	White	Former smoker	70 - 74	No	Yes	Yes	-	16.7	8.2	49.1018	Non-responder	Changed treatment	Changed treatment	Changed treatment	Y	Y	Y	Y	Y		Y	Y	Y	Y	Y	Y
PSORT09	PSORT Adalimumab Discovery	Guy's and St Thomas' Hospital-London	35 - 39	M	White	Former smoker	85 - 89	No	No	No	Ustekinumab	13.5	3.4	25.1852	Non-responder	NA	NA	NA	Y	Y	Y	Y	Y	Y	Y	Y	Y	Y		Y
PSORT10	PSORT Adalimumab Discovery	Guy's and St Thomas' Hospital-London	40 - 44	M	White	Never smoked	80 - 84	No	No	No	Etanercept	10.8	1.2	11.1111	Responder	NA	NA	NA	Y	Y	Y		Y	Y	Y	Y			Y
PSORT11	PSORT Adalimumab Discovery	Guy's and St Thomas' Hospital-London	60 - 64	M	White	Former smoker	75 - 79	Yes	No	No	Etanercept	10.6	6.3	59.434	Non-responder	Changed treatment	Changed treatment	Changed treatment	Y		Y	Y	Y	Y	Y	Y	Y	Y	Y	Y
PSORT12	PSORT Adalimumab Discovery	Guy's and St Thomas' Hospital-London	45 - 49	M	White	Never smoked	100 - 104	No	No	Yes	-	10	2.7	27	Non-responder	Responder	Responder	Responder	Y	Y	Y	Y	Y	Y	Y	Y			Y	Y
PSORT13	PSORT Adalimumab Discovery	Guy's and St Thomas' Hospital-London	35 - 39	M	Asian	Former smoker	100 - 104	Yes	Yes	Yes	-	11.5	1.2	10.4348	Responder	Responder	Responder	Responder	Y	Y	Y	Y	Y	Y	Y	Y	Y	Y	Y	Y
PSORT14	PSORT Adalimumab Discovery	Guy's and St Thomas' Hospital-London	60 - 64	M	White	Never smoked	85 - 89	No	Yes	Yes	-	13.3	0	0	Responder	NA	NA	NA	Y	Y	Y		Y	Y	Y	Y			Y
PSORT15	PSORT Adalimumab Discovery	Guy's and St Thomas' Hospital-London	30 - 34	F	White	Current smoker	85 - 89	No	No	No	Adalimumab	10.2	2.4	23.5294	Responder	Responder	Responder	Responder	Y	Y	Y	Y	Y	Y	Y	Y	Y	Y		Y
PSORT16	PSORT Adalimumab Discovery	Guy's and St Thomas' Hospital-London	50 - 54	M	White	Never smoked	70 - 74	No	No	Yes	-	10.3	0.6	5.82524	Responder	Responder	Responder	Responder	Y	Y	Y	Y	Y	Y	Y	Y	Y	Y	Y	Y
PSORT17	PSORT Adalimumab Replication	Corbett Hospital, Dudley	30 - 34	M	White	Former smoker	125 - 129	Yes	No	Yes	-	15.3	2.9	18.9542	Responder	NA	NA	NA			Y		Y	Y	Y				Y
PSORT18	PSORT Adalimumab Replication	Corbett Hospital, Dudley	30 - 30	F	White	Never smoked	120 - 124	Yes	No	No	Etanercept	20.2	17.3	85.6436	Non-responder	NA	NA	NA			Y		Y		Y				Y
PSORT19	PSORT Adalimumab Replication	Corbett Hospital, Dudley	45 - 49	F	White	Never smoked	125 - 129	Yes	No	Yes	-	31.2	5.2	16.6667	Responder	NA	NA	NA			Y	Y	Y		Y					Y
PSORT20	PSORT Adalimumab Replication	Guy's and St Thomas' Hospital-London	55 - 59	M	White	Former smoker	115 - 119	No	Yes	Yes	-	12.4	1.5	12.0968	Responder	Changed treatment	Changed treatment	Changed treatment			Y	Y	Y	Y	Y	Y	Y	Y		Y
PSORT21	PSORT Adalimumab Replication	Guy's and St Thomas' Hospital-London	70 - 74	M	White	Former smoker	85 - 89	No	No	Yes	-	10.5	2.8	26.6667	Non-responder	Responder	Responder	Responder			Y	Y	Y	Y	Y	Y	Y	Y	Y	Y
PSORT22	PSORT Adalimumab Replication	Guy's and St Thomas' Hospital-London	45 - 49	M	White	Former smoker	100 - 104	No	Yes	Yes	-	20.7	2.6	12.5604	Responder	Responder	Responder	Responder			Y	Y	Y	Y	Y	Y	Y			Y
PSORT23	PSORT Adalimumab Replication	Guy's and St Thomas' Hospital-London	55 - 59	M	White	Former smoker	105 - 109	Yes	Yes	Yes	-	19.5	1.8	9.23077	Responder	NA	NA	NA			Y		Y	Y	Y	Y
PSORT24	PSORT Adalimumab Replication	Guy's and St Thomas' Hospital-London	35 - 39	M	White	Never smoked	110 - 114	No	No	Yes	-	12	3	25	Non-responder	Responder	Responder	Responder			Y	Y	Y	Y	Y	Y	Y	Y		Y
PSORT25	PSORT Adalimumab Replication	Guy's and St Thomas' Hospital-London	40 - 44	F	White	Former smoker	90 - 94	No	No	Yes	-	14.2	0.2	1.40845	Responder	Responder	Responder	Responder			Y	Y	Y	Y	Y					Y
PSORT26	PSORT Adalimumab Replication	Guy's and St Thomas' Hospital-London	40 - 44	M	White	Never smoked	100 - 104	Yes	Yes	Yes	-	10.1	1.8	17.8218	Responder	Responder	Non-responder	Changed treatment			Y	Y	Y	Y	Y	Y				Y
PSORT27	PSORT Adalimumab Replication	Broadgreen Hospital, Liverpool	35 - 39	F	White	Former smoker	80 - 84	No	Yes	Yes	-	12.2	1.8	14.7541	Responder	NA	NA	NA			Y		Y		Y
PSORT28	PSORT Adalimumab Replication	Broadgreen Hospital, Liverpool	45 - 49	M	Asian	Current smoker	95 - 99	No	No	Yes	-	15.4	2.4	15.5844	Responder	NA	NA	NA			Y		Y		Y
PSORT29	PSORT Adalimumab Replication	Broadgreen Hospital, Liverpool	30 - 34	F	White	Never smoked	130 - 135	Yes	Yes	Yes	-	21.4	0.8	3.73832	Responder	Responder	NA	NA			Y	Y	Y	Y	Y	Y	Y	Y		Y
PSORT30	PSORT Adalimumab Replication	Salford Royal, Manchester	60 - 64	F	White	Former smoker	110 - 114	No	No	Yes	-	17.2	6.6	38.3721	Non-responder	NA	NA	NA			Y		Y	Y	Y				Y
PSORT31	PSORT Adalimumab Replication	Salford Royal, Manchester	50 - 54	M	White	Former smoker	105 - 109	No	Yes	Yes	-	15.4	2	12.987	Responder	Responder	Responder	Responder			Y	Y	Y		Y	Y				Y
PSORT32	PSORT Adalimumab Replication	Salford Royal, Manchester	50 - 54	M	White	Former smoker	120 - 124	Yes	No	Yes	-	12.8	1.8	14.0625	Responder	Responder	Responder	Responder			Y	Y	Y	Y	Y					Y
PSORT33	PSORT Adalimumab Replication	Salford Royal, Manchester	50 - 54	M	White	Former smoker	80 - 84	Yes	No	Yes	-	11.6	0.4	3.44828	Responder	NA	NA	NA			Y		Y	Y	Y	Y	Y	Y
PSORT34	PSORT Adalimumab Replication	Salford Royal, Manchester	20 - 24	F	Other	Former smoker	65 - 69	Yes	No	Yes	-	15.9	0.9	5.66038	Responder	NA	NA	NA			Y		Y		Y
PSORT35	PSORT Adalimumab Replication	Salford Royal, Manchester	40 - 44	F	White	Never smoked	90 - 94	No	Yes	Yes	-	15.8	4.9	31.0127	Non-responder	NA	NA	NA			Y		Y		Y
PSORT36	PSORT Adalimumab Replication	Salford Royal, Manchester	30 - 34	M	White	Never smoked	90 - 94	No	Yes	No	Ustekinumab	10.3	0.5	4.85437	Responder	NA	NA	NA			Y		Y		Y	Y	Y	Y
PSORT37	PSORT Adalimumab Replication	Royal Victoria Infirmary, Newcastle	35 - 39	F	White	Current smoker	110 - 114	No	No	Yes	-	13.4	3.3	24.6269	Responder	NA	NA	NA			Y		Y		Y
PSORT38	PSORT Adalimumab Replication	Royal Victoria Infirmary, Newcastle	50 - 54	M	White	Former smoker	120 - 124	No	No	Yes	-	23.5	6.1	25.9574	Non-responder	NA	NA	NA			Y		Y	Y	Y
PSORT39	PSORT Adalimumab Replication	Royal Victoria Infirmary, Newcastle	50 - 54	M	White	Never smoked	95 - 99	No	No	Yes	-	20.7	0.3	1.44928	Responder	Responder	Responder	Responder			Y	Y	Y	Y	Y	Y			Y	Y
PSORT40	PSORT Adalimumab Replication	Royal Victoria Infirmary, Newcastle	40 - 44	M	White	Never smoked	75 - 79	Yes	Yes	Yes	-	14.4	2.1	14.5833	Responder	Responder	Responder	Responder			Y	Y	Y		Y	Y				Y
PSORT41	PSORT Adalimumab Replication	Royal Victoria Infirmary, Newcastle	25 - 29	F	White	Never smoked	110 - 114	No	Yes	Yes	-	14.2	7.8	54.9296	Non-responder	Changed treatment	Changed treatment	Changed treatment			Y	Y	Y		Y	Y	Y		Y	Y
PSORT42	PSORT Adalimumab Replication	Queen Elizabeth Hospital - London	45 - 49	M	Other	Current smoker	110 - 114	No	Yes	Yes	-	30.2	3.4	11.2583	Responder	Changed treatment	Changed treatment	Changed treatment			Y	Y	Y		Y		Y			Y
PSORT43	PSORT Adalimumab Replication	Queen Elizabeth Hospital - London	40 - 44	F	White	Current smoker	75 - 79	Yes	No	Yes	-	27	9.5	35.1852	Non-responder	Responder	Non-responder	Non-responder			Y		Y		Y		Y	Y		Y
PSORT44	PSORT Ustekinumab	Guy's and St Thomas' Hospital-London	45 - 49	M	White	Former smoker	75 - 79	No	NA	No	Adalimumab	13.7	1.8	13.1387	Responder	NA	NA	NA	Y
PSORT45	PSORT Ustekinumab	Guy's and St Thomas' Hospital-London	25 - 29	M	Asian	Never smoked	120 - 124	Yes	NA	No	Adalimumab	14.5	17	117.241	Non-responder	NA	NA	NA	Y
PSORT46	PSORT Ustekinumab	Guy's and St Thomas' Hospital-London	40 - 44	F	White	Current smoker	55 - 59	Yes	NA	Yes	-	23.4	1.2	5.12821	Responder	NA	NA	NA	Y
PSORT47	PSORT Ustekinumab	Guy's and St Thomas' Hospital-London	55 - 59	M	White	Former smoker	95 - 99	No	NA	Yes	-	10.1	2.6	25.7426	Non-responder	NA	NA	NA	Y
PSORT48	PSORT Ustekinumab	Guy's and St Thomas' Hospital-London	55 - 59	M	White	Current smoker	95 - 99	No	NA	Yes	-	10.4	0.9	8.65385	Responder	NA	NA	NA	Y
PSORT49	PSORT Ustekinumab	Guy's and St Thomas' Hospital-London	35 - 39	F	Asian	Never smoked	90 - 94	No	NA	Yes	-	11.8	0.9	7.62712	Responder	NA	NA	NA	Y
PSORT50	PSORT Ustekinumab	Guy's and St Thomas' Hospital-London	60 - 64	F	White	Current smoker	75 - 79	Yes	NA	No	Etanercept, Adalimumab	12.2	2.3	18.8525	Responder	NA	NA	NA	Y
PSORT51	PSORT Ustekinumab	Guy's and St Thomas' Hospital-London	65 - 69	M	White	Never smoked	85 - 89	No	NA	Yes	-	10.6	2.2	20.7547	Responder	NA	NA	NA	Y
PSORT52	PSORT Ustekinumab	Guy's and St Thomas' Hospital-London	35 - 39	M	Black	Former smoker	90 - 94	No	NA	Yes	-	15.7	8.7	55.414	Non-responder	NA	NA	NA	Y
PSORT53	PSORT Ustekinumab	Guy's and St Thomas' Hospital-London	35 - 39	M	White	Former smoker	95 - 99	No	NA	Yes	-	18	10	55.5556	Non-responder	NA	NA	NA	Y
PSORT54	PSORT Ustekinumab	Guy's and St Thomas' Hospital-London	20 - 24	M	White	Never smoked	70 - 74	No	NA	Yes	-	16.4	0.3	1.82927	Responder	NA	NA	NA	Y
PSORT55	PSORT Ustekinumab	Guy's and St Thomas' Hospital-London	45 - 49	M	White	Former smoker	90 - 94	Yes	NA	Yes	-	15.2	4.2	27.6316	Non-responder	NA	NA	NA	Y
PSORT56	PSORT Ustekinumab	Guy's and St Thomas' Hospital-London	45 - 49	F	Asian	Current smoker	95 - 99	No	NA	No	Adalimumab	18.3	2.2	12.0219	Responder	NA	NA	NA	Y
PSORT57	PSORT Ustekinumab	Guy's and St Thomas' Hospital-London	50 - 54	F	White	Current smoker	90 - 94	Yes	NA	Yes	-	23	0	0	Responder	NA	NA	NA	Y
PSORT58	PSORT Ustekinumab	Guy's and St Thomas' Hospital-London	60 - 64	M	White	Never smoked	100 - 104	No	NA	No	Adalimumab	28.2	6.9	24.4681	Responder	NA	NA	NA	Y
PSORT59	PSORT Ustekinumab	Guy's and St Thomas' Hospital-London	70 - 74	M	White	Never smoked	75 - 79	Yes	NA	No	Adalimumab	21.8	2.3	10.5505	Responder	NA	NA	NA	Y
PSORT60	PSORT Ustekinumab	Guy's and St Thomas' Hospital-London	55 - 59	M	White	Current smoker	80 - 84	No	NA	No	Adalimumab, Etanercept	15.4	1.2	7.79221	Responder	NA	NA	NA	Y
PSORT61	PSORT Ustekinumab	Guy's and St Thomas' Hospital-London	30 - 34	M	White	Current smoker	90 - 94	No	NA	Yes	-	10.6	0.3	2.83019	Responder	NA	NA	NA	Y
PSORT62	PSORT Ustekinumab	Guy's and St Thomas' Hospital-London	40 - 44	F	White	Current smoker	85 - 89	No	NA	No	Etanercept, Adalimumab	19.6	1.2	6.12245	Responder	NA	NA	NA	Y
PSORT63	PSORT Ustekinumab	Guy's and St Thomas' Hospital-London	40 - 44	M	White	Never smoked	80 - 84	No	NA	Yes	-	12.9	5.4	41.8605	Non-responder	NA	NA	NA	Y
PSORT64	PSORT Ustekinumab	Queen Elizabeth Hospital - London	35 - 39	M	White	Former smoker	90 - 94	No	NA	Yes	-	14.8	3.9	26.3514	Non-responder	NA	NA	NA	Y
PSORT65	PSORT Ustekinumab	Queen Elizabeth Hospital - London	40 - 44	M	White	Former smoker	105 - 109	No	NA	Yes	-	19.1	6.1	31.9372	Non-responder	NA	NA	NA	Y
PSORT66	PSORT Ustekinumab	Queen Elizabeth Hospital - London	50 - 54	F	White	Never smoked	70 - 74	No	NA	Yes	-	15.9	0	0	Responder	NA	NA	NA	Y
PSORT67	PSORT Ustekinumab	West Middlesex University Hospital-London	30 - 34	M	White	Current smoker	80 - 84	No	NA	Yes	-	18	1.6	8.88889	Responder	NA	NA	NA	Y
SIGN01	Clinical validation	Salford Royal, Manchester	25 - 29	M	White	NR	NR	NR	NT	NR	NR	NA	NA	NA	Responder	NA	NA	NA			Y	Y
SIGN02	Clinical validation	Salford Royal, Manchester	45 - 49	F	White	NR	NR	NR	NT	NR	NR	NA	NA	NA	Responder	NA	NA	NA			Y	Y
SIGN03	Clinical validation	Western Infirmary, Glasgow	60 - 64	M	White	NR	NR	NR	NT	NR	NR	NA	NA	NA	Responder	NA	NA	NA			Y	Y
SIGN04	Clinical validation	Western Infirmary, Glasgow	30 - 34	M	White	NR	NR	NR	NT	NR	NR	NA	NA	NA	Responder	NA	NA	NA			Y	Y
SIGN05	Clinical validation	Guy's and St Thomas' Hospital-London	55 - 59	M	White	NR	NR	NR	NT	NR	NR	NA	NA	NA	Responder	NA	NA	NA			Y	Y
SIGN06	Clinical validation	Guy's and St Thomas' Hospital-London	35 - 39	M	White	NR	NR	NR	NT	NR	NR	NA	NA	NA	Responder	NA	NA	NA			Y	Y
BIODIP01	Clinical validation	Guy's and St Thomas' Hospital-London	45 - 49	M	White	Never smoked	85 - 89	No	NT	No	Etanercept	20	13.6	68	Responder	NA	NA	NA			Y	Y
BIODIP02	Clinical validation	Queen Elizabeth Hospital - London	40 - 44	M	White	NR	NR	NR	NT	Yes	-	10.2	5.3	51.9608	Responder	NA	NA	NA			Y	Y
BIODIP03	Clinical validation	West Middlesex University Hospital-London	35 - 39	M	White	NR	NR	No	NT	No	Etanercept	8.2	1.8	21.9512	Responder	NA	NA	NA			Y	Y
BIODIP04	Clinical validation	West Middlesex University Hospital-London	40 - 44	M	Asian	NR	NR	NR	NT	No	Etanercept	20.2	4.4	21.7822	Responder	NA	NA	NA			Y	Y
BIODIP05	Clinical validation	Guy's and St Thomas' Hospital-London	60 - 64	M	White	Current smoker	100 - 104	No	NT	No	Etanercept	8.4	2.5	29.7619	Non-responder	NA	NA	NA			Y	Y
BIODIP06	Clinical validation	Guy's and St Thomas' Hospital-London	55 - 59	F	White	Current smoker	95 - 99	No	NT	Yes	-	10.1	1.9	18.8119	Non-responder	NA	NA	NA			Y	Y
BIODIP07	Clinical validation	Guy's and St Thomas' Hospital-London	55 - 59	M	White	Former smoker	120 - 124	Yes	NT	Yes	Etanercept	15.2	12	78.9474	Responder	NA	NA	NA			Y	Y
BIODIP08	Clinical validation	Guy's and St Thomas' Hospital-London	30 - 34	M	White	Never smoker	100 - 104	Yes	NT	Yes	Etanercept	14	1.6	11.4286	Non-responder	NA	NA	NA			Y	Y
BIODIP09	Clinical validation	West Middlesex University Hospital-London	30 - 34	M	Asian	NR	NR	No	NT	Yes	-	18.9	2.2	11.6402	Non-responder	NA	NA	NA			Y	Y
HV01	Healthy volunteer	St John's Institute of Dermatology-London	50 - 54	F	White	Current smoker	NR	No	NT	-	-	-	-	-	-	-	-	-			Y	Y			Y	Y	Y	Y
HV02	Healthy volunteer	St John's Institute of Dermatology-London	25 - 29	M	White	Never smoked	60 - 64	No	NT	-	-	-	-	-	-	-	-	-			Y	Y			Y	Y	Y	Y
HV03	Healthy volunteer	St John's Institute of Dermatology-London	45 - 49	M	White	NR	NR	No	NT	-	-	-	-	-	-	-	-	-							Y	Y	Y	Y
HV04	Healthy volunteer	St John's Institute of Dermatology-London	60 - 64	M	White	Never smoked	80 - 84	No	NT	-	-	-	-	-	-	-	-	-			Y	Y			Y	Y	Y	Y
HV05	Healthy volunteer	St John's Institute of Dermatology-London	65 - 69	M	White	NR	NR	No	NT	-	-	-	-	-	-	-	-	-			Y	Y			Y	Y	Y	Y
HV06	Healthy volunteer	St John's Institute of Dermatology-London	60 - 64	M	White	NR	NR	No	NT	-	-	-	-	-	-	-	-	-			Y	Y			Y	Y	Y	Y
HV07	Healthy volunteer	St John's Institute of Dermatology-London	35 - 39	M	White	Never smoked	NR	No	NT	-	-	-	-	-	-	-	-	-			Y	Y			Y	Y	Y	Y
HV08	Healthy volunteer	St John's Institute of Dermatology-London	30 - 34	F	White	Never smoked	60 - 64	No	NT	-	-	-	-	-	-	-	-	-			Y	Y			Y	Y	Y	Y
HV09	Healthy volunteer	St John's Institute of Dermatology-London	30 - 34	F	White	Never smoked	55 - 59	No	NT	-	-	-	-	-	-	-	-	-			Y	Y
HV10	Healthy volunteer	St John's Institute of Dermatology-London	35 - 39	M	Asian	NR	NR	No	NT	-	-	-	-	-	-	-	-	-							Y	Y
HV11	Healthy volunteer	St John's Institute of Dermatology-London	30 - 34	M	Asian	NR	70 - 74	No	NT	-	-	-	-	-	-	-	-	-							Y	Y
HV12	Healthy volunteer	St John's Institute of Dermatology-London	40 - 44	F	White	NR	70 - 74	No	NT	-	-	-	-	-	-	-	-	-							Y
HV13	Healthy volunteer	St John's Institute of Dermatology-London	40 - 44	M	White	Former smoker	75 - 79	No	NT	-	-	-	-	-	-	-	-	-							Y	Y
HV14	Healthy volunteer	St John's Institute of Dermatology-London	40 - 44	F	White	Former smoker	70 - 74	No	NT	-	-	-	-	-	-	-	-	-							Y	Y
HV15	Healthy volunteer	St John's Institute of Dermatology-London	30 - 34	M	White	NR	NR	No	NT	-	-	-	-	-	-	-	-	-							Y
HV16	Healthy volunteer	St John's Institute of Dermatology-London	45 - 49	F	White	NR	80 - 84	No	NT	-	-	-	-	-	-	-	-	-							Y	Y
HV17	Healthy volunteer	St John's Institute of Dermatology-London	55 - 59	M	White	NR	NR	No	NT	-	-	-	-	-	-	-	-	-							Y	Y
HV18	Healthy volunteer	St John's Institute of Dermatology-London	25 - 29	M	White	NR	65 - 69	No	NT	-	-	-	-	-	-	-	-	-							Y	Y
HV19	Healthy volunteer	St John's Institute of Dermatology-London	50 - 54	M	White	NR	80 - 84	No	NT	-	-	-	-	-	-	-	-	-							Y
HV20	Healthy volunteer	St John's Institute of Dermatology-London	55 - 59	M	White	Never smoked	80 - 84	No	NT	-	-	-	-	-	-	-	-	-							Y	Y
NA	Not available
NR	Not recorded
NT	Not tested
