# Supplementary material for: Enhanced NF-κB signaling in type-2 dendritic cells at baseline predicts non-response to adalimumab in psoriasis
Source: Nat Commun. 2021 Aug 6;12:4741. doi: 10.1038/s41467-021-25066-9 (PMC8346545; doi:10.1038/s41467-021-25066-9)
Supplement: Supplementary file 7 — Supplementary Data 4 [file 41467_2021_25066_MOESM7_ESM.xlsx]

## Sheet: Week 1
cell.type	stimulation	visit	term	estimate	std.error	statistic.coef	p.value.coef	FDR	r.squared	adj.r.squared	sigma	statistic.r	p.value.r	df	logLik	AIC	BIC	deviance	df.residual	nobs
NK.cells	TNF	week.1	rd.score	-50.0135	34.2905	-1.45852	0.17037	0.965391	0.172252	0.0342945	22.6658	1.24859	0.321653	2	-66.4234	140.847	143.679	6164.87	12	15
NKT.cells	TNF	week.1	rd.score	-79.7796	79.0893	-1.00873	0.359399	0.965391	0.21031	-0.105565	30.2009	0.665801	0.554167	2	-36.7345	81.4689	81.7867	4560.46	5	8
neutrophils	TNF	week.1	rd.score	-36.3272	50.4864	-0.719544	0.486812	0.965391	0.0712305	-0.0976367	25.0765	0.421814	0.66603	2	-63.284	134.568	137.124	6917.14	11	14
NK.cells	TNF	week.1	DL	1.58883	2.764	0.57483	0.576025	0.965391	0.172252	0.0342945	22.6658	1.24859	0.321653	2	-66.4234	140.847	143.679	6164.87	12	15
neutrophils	LPS	week.1	DL	1.84816	3.23957	0.570495	0.579809	0.965391	0.0295512	-0.146894	25.633	0.167481	0.84791	2	-63.5913	135.183	137.739	7227.55	11	14
CD8.T.cells	TNF	week.1	DL	1.7952	3.18444	0.563742	0.58424	0.965391	0.029084	-0.147446	24.2939	0.164754	0.850157	2	-62.8402	133.68	136.237	6492.14	11	14
dendritic.cells	LPS	week.1	DL	2.09039	4.11234	0.508322	0.622252	0.965391	0.0256456	-0.169225	26.8976	0.131603	0.878182	2	-59.5373	127.075	129.334	7234.82	10	13
CD4.T.cells	TNF	week.1	DL	1.43784	3.23205	0.44487	0.66504	0.965391	0.0309078	-0.145291	24.2711	0.175415	0.841411	2	-62.827	133.654	136.21	6479.95	11	14
NKT.cells	TNF	week.1	DL	1.58406	4.5618	0.347244	0.742546	0.965391	0.21031	-0.105565	30.2009	0.665801	0.554167	2	-36.7345	81.4689	81.7867	4560.46	5	8
neutrophils	TNF	week.1	DL	1.07153	3.31335	0.323398	0.752459	0.965391	0.0712305	-0.0976367	25.0765	0.421814	0.66603	2	-63.284	134.568	137.124	6917.14	11	14
dendritic.cells	TNF	week.1	rd.score	-9.55735	32.3926	-0.295047	0.773993	0.965391	0.0313403	-0.162392	26.8189	0.161772	0.852818	2	-59.4992	126.998	129.258	7192.53	10	13
dendritic.cells	TNF	week.1	DL	1.06824	4.38055	0.243861	0.812269	0.965391	0.0313403	-0.162392	26.8189	0.161772	0.852818	2	-59.4992	126.998	129.258	7192.53	10	13
monocytes	TNF	week.1	rd.score	3.43734	14.382	0.239003	0.817112	0.965391	0.0101602	-0.2373	21.2609	0.0410581	0.959974	2	-47.4824	102.965	104.556	3616.19	8	11
monocytes	LPS	week.1	rd.score	3.14981	14.824	0.21248	0.837047	0.965391	0.00868691	-0.239141	21.2767	0.0350521	0.965703	2	-47.4906	102.981	104.573	3621.58	8	11
monocytes	LPS	week.1	DL	-0.834507	4.26147	-0.195826	0.849629	0.965391	0.00868691	-0.239141	21.2767	0.0350521	0.965703	2	-47.4906	102.981	104.573	3621.58	8	11
CD4.T.cells	TNF	week.1	rd.score	-19.3902	108.294	-0.179052	0.861152	0.965391	0.0309078	-0.145291	24.2711	0.175415	0.841411	2	-62.827	133.654	136.21	6479.95	11	14
dendritic.cells	LPS	week.1	rd.score	4.93209	29.4233	0.167625	0.87022	0.965391	0.0256456	-0.169225	26.8976	0.131603	0.878182	2	-59.5373	127.075	129.334	7234.82	10	13
neutrophils	LPS	week.1	rd.score	-2.81289	18.518	-0.1519	0.882016	0.965391	0.0295512	-0.146894	25.633	0.167481	0.84791	2	-63.5913	135.183	137.739	7227.55	11	14
CD8.T.cells	TNF	week.1	rd.score	9.43992	88.6572	0.106477	0.917121	0.965391	0.029084	-0.147446	24.2939	0.164754	0.850157	2	-62.8402	133.68	136.237	6492.14	11	14
monocytes	TNF	week.1	DL	-0.175098	4.64682	-0.0376812	0.970865	0.970865	0.0101602	-0.2373	21.2609	0.0410581	0.959974	2	-47.4824	102.965	104.556	3616.19	8	11

## Sheet: Week 4
cell.type	stimulation	visit	term	estimate	std.error	statistic.coef	p.value.coef	FDR	r.squared	adj.r.squared	sigma	statistic.r	p.value.r	df	logLik	AIC	BIC	deviance	df.residual	nobs
NKT.cells	TNF	week.4	rd.score	49.3796	23.613	2.0912	0.0605146	0.821987	0.288916	0.159628	21.429	2.23467	0.153308	2	-61.0835	130.167	132.723	5051.24	11	14
monocytes	TNF	week.4	DL	-7.87521	5.11038	-1.54102	0.161879	0.821987	0.238058	0.047573	18.6535	1.24975	0.337044	2	-46.0432	100.086	101.678	2783.61	8	11
neutrophils	LPS	week.4	rd.score	18.8364	13.5603	1.38909	0.190046	0.821987	0.158114	0.0177995	23.4406	1.12685	0.356057	2	-66.9275	141.855	144.687	6593.52	12	15
neutrophils	LPS	week.4	DL	3.17882	3.13991	1.01239	0.33133	0.821987	0.158114	0.0177995	23.4406	1.12685	0.356057	2	-66.9275	141.855	144.687	6593.52	12	15
monocytes	LPS	week.4	rd.score	14.935	16.1915	0.922393	0.391905	0.821987	0.338654	0.118206	20.0359	1.53621	0.289258	2	-37.9236	83.8471	84.636	2408.62	6	9
NKT.cells	TNF	week.4	DL	2.58778	2.90776	0.889959	0.392536	0.821987	0.288916	0.159628	21.429	2.23467	0.153308	2	-61.0835	130.167	132.723	5051.24	11	14
monocytes	LPS	week.4	DL	-5.59768	6.24323	-0.8966	0.404468	0.821987	0.338654	0.118206	20.0359	1.53621	0.289258	2	-37.9236	83.8471	84.636	2408.62	6	9
CD8.T.cells	TNF	week.4	DL	2.25782	3.41276	0.661584	0.521855	0.821987	0.0925657	-0.0724224	24.6951	0.561045	0.586116	2	-63.0695	134.139	136.695	6708.35	11	14
CD4.T.cells	TNF	week.4	DL	2.1816	3.47097	0.62853	0.542488	0.821987	0.0896152	-0.0759093	24.7353	0.541402	0.596674	2	-63.0922	134.184	136.741	6730.16	11	14
CD8.T.cells	TNF	week.4	rd.score	-12.3503	20.0637	-0.615552	0.550713	0.821987	0.0925657	-0.0724224	24.6951	0.561045	0.586116	2	-63.0695	134.139	136.695	6708.35	11	14
CD4.T.cells	TNF	week.4	rd.score	-12.211	20.8795	-0.584831	0.570463	0.821987	0.0896152	-0.0759093	24.7353	0.541402	0.596674	2	-63.0922	134.184	136.741	6730.16	11	14
NK.cells	TNF	week.4	rd.score	16.2139	29.838	0.543397	0.597696	0.821987	0.0321981	-0.143766	24.9997	0.182981	0.835267	2	-63.2411	134.482	137.038	6874.85	11	14
dendritic.cells	TNF	week.4	DL	-1.28855	2.77732	-0.463952	0.651728	0.821987	0.0269388	-0.149981	20.2545	0.152265	0.86054	2	-60.2943	128.589	131.145	4512.71	11	14
NK.cells	TNF	week.4	DL	1.40296	3.4006	0.412562	0.687854	0.821987	0.0321981	-0.143766	24.9997	0.182981	0.835267	2	-63.2411	134.482	137.038	6874.85	11	14
dendritic.cells	LPS	week.4	DL	1.44224	3.52841	0.408751	0.691339	0.821987	0.0352839	-0.157659	27.4611	0.182872	0.835599	2	-59.8068	127.614	129.873	7541.12	10	13
neutrophils	TNF	week.4	DL	1.30257	3.34931	0.388907	0.704158	0.821987	0.0320618	-0.129261	25.1342	0.198743	0.822405	2	-67.9739	143.948	146.78	7580.74	12	15
dendritic.cells	LPS	week.4	rd.score	-10.4119	27.4383	-0.379465	0.712276	0.821987	0.0352839	-0.157659	27.4611	0.182872	0.835599	2	-59.8068	127.614	129.873	7541.12	10	13
neutrophils	TNF	week.4	rd.score	-9.53028	28.0364	-0.339925	0.739789	0.821987	0.0320618	-0.129261	25.1342	0.198743	0.822405	2	-67.9739	143.948	146.78	7580.74	12	15
dendritic.cells	TNF	week.4	rd.score	-4.93083	18.2111	-0.27076	0.791589	0.833252	0.0269388	-0.149981	20.2545	0.152265	0.86054	2	-60.2943	128.589	131.145	4512.71	11	14
monocytes	TNF	week.4	rd.score	-1.08763	11.3218	-0.096065	0.925832	0.925832	0.238058	0.047573	18.6535	1.24975	0.337044	2	-46.0432	100.086	101.678	2783.61	8	11

## Sheet: Week 12
cell.type	stimulation	visit	term	estimate	std.error	statistic.coef	p.value.coef	FDR	r.squared	adj.r.squared	sigma	statistic.r	p.value.r	df	logLik	AIC	BIC	deviance	df.residual	nobs
monocytes	TNF	week.12	DL	-3.19354	1.33504	-2.39209	0.048021	0.694292	0.471587	0.320612	16.5703	3.1236	0.107253	2	-40.4821	88.9643	90.1746	1922.03	7	10
monocytes	LPS	week.12	DL	-2.57793	1.4027	-1.83783	0.10869	0.694292	0.425819	0.261768	17.273	2.59564	0.14344	2	-40.8975	89.795	91.0053	2088.5	7	10
NK.cells	TNF	week.12	rd.score	18.1515	14.8161	1.22512	0.248604	0.694292	0.189245	0.0270939	25.1602	1.16709	0.350307	2	-58.6692	125.338	127.598	6330.35	10	13
monocytes	TNF	week.12	rd.score	-12.4071	10.3703	-1.19641	0.270483	0.694292	0.471587	0.320612	16.5703	3.1236	0.107253	2	-40.4821	88.9643	90.1746	1922.03	7	10
dendritic.cells	LPS	week.12	DL	-1.851	1.6779	-1.10317	0.293504	0.694292	0.133583	-0.0239477	24.9572	0.847981	0.454464	2	-63.2173	134.435	136.991	6851.46	11	14
dendritic.cells	TNF	week.12	DL	-1.95572	1.79772	-1.08789	0.298011	0.694292	0.0910088	-0.0604897	24.7913	0.600724	0.564103	2	-67.7679	143.536	146.368	7375.31	12	15
neutrophils	TNF	week.12	DL	-1.82329	1.85064	-0.985222	0.34569	0.694292	0.0818619	-0.0850723	26.0166	0.490384	0.625164	2	-63.7993	135.599	138.155	7445.49	11	14
neutrophils	LPS	week.12	DL	-1.53109	1.75894	-0.870461	0.402645	0.694292	0.0686589	-0.100676	26.203	0.405463	0.676236	2	-63.8992	135.798	138.355	7552.55	11	14
monocytes	LPS	week.12	rd.score	-13.6357	15.648	-0.871397	0.412424	0.694292	0.425819	0.261768	17.273	2.59564	0.14344	2	-40.8975	89.795	91.0053	2088.5	7	10
dendritic.cells	LPS	week.12	rd.score	-15.8573	19.0621	-0.831876	0.423171	0.694292	0.133583	-0.0239477	24.9572	0.847981	0.454464	2	-63.2173	134.435	136.991	6851.46	11	14
NKT.cells	TNF	week.12	DL	-1.88452	2.79143	-0.675109	0.524755	0.694292	0.173936	-0.101419	30.1289	0.631679	0.563691	2	-41.5952	91.1905	91.9794	5446.52	6	9
NKT.cells	TNF	week.12	rd.score	15.7133	25.2811	0.621542	0.557105	0.694292	0.173936	-0.101419	30.1289	0.631679	0.563691	2	-41.5952	91.1905	91.9794	5446.52	6	9
CD4.T.cells	TNF	week.12	rd.score	8.86479	14.9242	0.593988	0.563551	0.694292	0.0934811	-0.0576054	24.7576	0.618726	0.554959	2	-67.7475	143.495	146.327	7355.25	12	15
CD8.T.cells	TNF	week.12	DL	-1.08702	1.88023	-0.578131	0.573865	0.694292	0.0860095	-0.0663223	24.8594	0.564619	0.582975	2	-67.809	143.618	146.45	7415.87	12	15
dendritic.cells	TNF	week.12	rd.score	-9.13949	16.1761	-0.564999	0.582483	0.694292	0.0910088	-0.0604897	24.7913	0.600724	0.564103	2	-67.7679	143.536	146.368	7375.31	12	15
NK.cells	TNF	week.12	DL	-1.0905	1.94553	-0.560514	0.587466	0.694292	0.189245	0.0270939	25.1602	1.16709	0.350307	2	-58.6692	125.338	127.598	6330.35	10	13
CD4.T.cells	TNF	week.12	DL	-0.965477	1.90604	-0.506535	0.621659	0.694292	0.0934811	-0.0576054	24.7576	0.618726	0.554959	2	-67.7475	143.495	146.327	7355.25	12	15
CD8.T.cells	TNF	week.12	rd.score	7.62428	15.1927	0.501837	0.624863	0.694292	0.0860095	-0.0663223	24.8594	0.564619	0.582975	2	-67.809	143.618	146.45	7415.87	12	15
neutrophils	TNF	week.12	rd.score	-9.38627	21.8783	-0.429022	0.676189	0.711778	0.0818619	-0.0850723	26.0166	0.490384	0.625164	2	-63.7993	135.599	138.155	7445.49	11	14
neutrophils	LPS	week.12	rd.score	3.12771	19.5824	0.159721	0.875996	0.875996	0.0686589	-0.100676	26.203	0.405463	0.676236	2	-63.8992	135.798	138.355	7552.55	11	14
