# Supplementary material for: Enhanced NF-κB signaling in type-2 dendritic cells at baseline predicts non-response to adalimumab in psoriasis
Source: Nat Commun. 2021 Aug 6;12:4741. doi: 10.1038/s41467-021-25066-9 (PMC8346545; doi:10.1038/s41467-021-25066-9)
Supplement: Supplementary file 8 — Supplementary Data 5 [file 41467_2021_25066_MOESM8_ESM.xlsx]

## Sheet: Sheet 1
cell.type	stimulation	.y.	group1	group2	p	p.adj	p.format	p.signif	method	median.week.0	median.visit
CD16.monocytes	LPS	log10FC_UNS	week.0	week.12	0.0463939	0.71	0.046	*	Wilcoxon	0.398214	0.473761
CD8.T.cells	TNF	log10FC_UNS	week.0	week.12	0.0690475	0.71	0.069	ns	Wilcoxon	0.0746734	0.148969
DN.DCs	LPS	log10FC_UNS	week.0	week.12	0.0799111	0.71	0.080	ns	Wilcoxon	0.121243	0.2046
NKT.cells	TNF	log10FC_UNS	week.0	week.12	0.0849275	0.71	0.085	ns	Wilcoxon	0.0546937	0.132579
CD4.T.cells	TNF	log10FC_UNS	week.0	week.12	0.0849275	0.71	0.085	ns	Wilcoxon	0.0710796	0.14258
pDCs	TNF	log10FC_UNS	week.0	week.1	0.103523	0.71	0.104	ns	Wilcoxon	0.0823258	0.156368
cDC2	TNF	log10FC_UNS	week.0	week.12	0.137068	0.71	0.137	ns	Wilcoxon	0.0718826	0.146468
NKT.cells	LPS	log10FC_UNS	week.0	week.1	0.154582	0.71	0.155	ns	Wilcoxon	-0.00975984	0.028101
CD16.monocytes	TNF	log10FC_UNS	week.0	week.12	0.163552	0.71	0.164	ns	Wilcoxon	0.0905113	0.152535
CD14.monocytes	TNF	log10FC_UNS	week.0	week.12	0.193579	0.71	0.194	ns	Wilcoxon	0.131482	0.177901
intermediate.monocytes	TNF	log10FC_UNS	week.0	week.12	0.209978	0.71	0.210	ns	Wilcoxon	0.147256	0.198433
pDCs	TNF	log10FC_UNS	week.0	week.12	0.209978	0.71	0.210	ns	Wilcoxon	0.0823258	0.121164
cDC1	TNF	log10FC_UNS	week.0	week.12	0.26491	0.71	0.265	ns	Wilcoxon	0.18015	0.227586
cDC2	TNF	log10FC_UNS	week.0	week.1	0.26491	0.71	0.265	ns	Wilcoxon	0.0718826	0.170693
DN.DCs	TNF	log10FC_UNS	week.0	week.1	0.285176	0.71	0.285	ns	Wilcoxon	0.0154724	0.0475323
CD14.monocytes	LPS	log10FC_UNS	week.0	week.12	0.294463	0.71	0.294	ns	Wilcoxon	0.458005	0.496158
cDC2	LPS	log10FC_UNS	week.0	week.12	0.294463	0.71	0.294	ns	Wilcoxon	0.169504	0.252297
CD8.T.cells	LPS	log10FC_UNS	week.0	week.12	0.316209	0.71	0.316	ns	Wilcoxon	0.0147949	0.0788808
CD4.T.cells	LPS	log10FC_UNS	week.0	week.12	0.338947	0.71	0.339	ns	Wilcoxon	0.0191163	0.104058
NK.cells	TNF	log10FC_UNS	week.0	week.12	0.35189	0.71	0.352	ns	Wilcoxon	0.0929767	0.101636
pDCs	LPS	log10FC_UNS	week.0	week.12	0.372812	0.71	0.373	ns	Wilcoxon	0.0652036	0
CD16.monocytes	LPS	log10FC_UNS	week.0	week.1	0.375386	0.71	0.375	ns	Wilcoxon	0.398214	0.437481
DN.DCs	TNF	log10FC_UNS	week.0	week.12	0.401263	0.71	0.401	ns	Wilcoxon	0.0154724	0.0679671
NKT.cells	TNF	log10FC_UNS	week.0	week.1	0.401263	0.71	0.401	ns	Wilcoxon	0.0546937	0.0815456
CD8.T.cells	TNF	log10FC_UNS	week.0	week.1	0.401263	0.71	0.401	ns	Wilcoxon	0.0746734	0.106271
intermediate.monocytes	LPS	log10FC_UNS	week.0	week.1	0.458269	0.72	0.458	ns	Wilcoxon	0.527102	0.497612
NK.cells	LPS	log10FC_UNS	week.0	week.1	0.458269	0.72	0.458	ns	Wilcoxon	0.00562809	0.0238618
CD4.T.cells	LPS	log10FC_UNS	week.0	week.1	0.458269	0.72	0.458	ns	Wilcoxon	0.0191163	0.076282
CD8.T.cells	LPS	log10FC_UNS	week.0	week.1	0.487948	0.74	0.488	ns	Wilcoxon	0.0147949	0.076077
NKT.cells	LPS	log10FC_UNS	week.0	week.12	0.524956	0.77	0.525	ns	Wilcoxon	-0.00975984	0.0679227
cDC1	LPS	log10FC_UNS	week.0	week.12	0.586037	0.82	0.586	ns	Wilcoxon	0.422861	0.389869
NK.cells	LPS	log10FC_UNS	week.0	week.12	0.596234	0.82	0.596	ns	Wilcoxon	0.00562809	0.0328251
cDC2	LPS	log10FC_UNS	week.0	week.1	0.650036	0.82	0.650	ns	Wilcoxon	0.169504	0.2399
pDCs	LPS	log10FC_UNS	week.0	week.1	0.667254	0.82	0.667	ns	Wilcoxon	0.0652036	0.0363657
CD16.monocytes	TNF	log10FC_UNS	week.0	week.1	0.667331	0.82	0.667	ns	Wilcoxon	0.0905113	0.103249
CD4.T.cells	TNF	log10FC_UNS	week.0	week.1	0.667331	0.82	0.667	ns	Wilcoxon	0.0710796	0.0981762
NK.cells	TNF	log10FC_UNS	week.0	week.1	0.700611	0.83	0.701	ns	Wilcoxon	0.0929767	0.0887249
DN.DCs	LPS	log10FC_UNS	week.0	week.1	0.792955	0.9	0.793	ns	Wilcoxon	0.121243	0.123003
cDC1	TNF	log10FC_UNS	week.0	week.1	0.803613	0.9	0.804	ns	Wilcoxon	0.18015	0.154213
CD14.monocytes	LPS	log10FC_UNS	week.0	week.1	0.829984	0.9	0.830	ns	Wilcoxon	0.458005	0.463068
CD14.monocytes	TNF	log10FC_UNS	week.0	week.1	0.83879	0.9	0.839	ns	Wilcoxon	0.131482	0.132807
intermediate.monocytes	TNF	log10FC_UNS	week.0	week.1	0.874287	0.92	0.874	ns	Wilcoxon	0.147256	0.145567
intermediate.monocytes	LPS	log10FC_UNS	week.0	week.12	0.96386	0.98	0.964	ns	Wilcoxon	0.527102	0.507537
cDC1	LPS	log10FC_UNS	week.0	week.1	0.980972	0.98	0.981	ns	Wilcoxon	0.422861	0.376876
