# Supplementary material for: Enhanced NF-κB signaling in type-2 dendritic cells at baseline predicts non-response to adalimumab in psoriasis
Source: Nat Commun. 2021 Aug 6;12:4741. doi: 10.1038/s41467-021-25066-9 (PMC8346545; doi:10.1038/s41467-021-25066-9)
Supplement: Supplementary file 15 — Supplementary Data 12 [file 41467_2021_25066_MOESM15_ESM.xlsx]

## Sheet: List.antibodies
Supplementary Data 12: List of antibodies used
Imaging flow cytometry panel (Figure 1)
Antigen	Location	Fluorochrome	Clone	Manufacturer	Cat Number	Concentration
CD3	Surface	APC-H7	SK7	BD	641415	1/400
CD14	Surface	APC-H7	MφP9	BD	560180	1/300
CD20	Surface	PE/Dazzle	2H7	Biolegend	302348	1/200
CD56	Surface	BV605	HCD56	Biolegend	318334	1/300
HLA-DR	Surface	AF647	Tu39	BD	563591	1/300
CD4	Surface	PerCP-Cy5.5	RPA-T4	BD	560650	1/400
NF-κB p65 (rabbit)	Intracellular	-	D14E12	Cell Signalling	#8242	1/200
Donkey anti-rabbit IgG	Intracellular	AF488	Poly4064	BioLegend	406416	1/350
Phosphoflow panel (Figure 2)
Antigen	Location	Fluorochrome	Clone	Manufacturer	Cat Number	Concentration
CD20	Surface	BUV395	2H7	BD	563782	1/85
CD3	Surface	BV786	SK7	BD	563800	1/250
CD56	Surface	PE-CF594	NCAM16.2	BD	564849	1/250
CD16	Surface	APC	3G8	BD	561248	1/250
CD4	Surface	APC-H7	SK3	BD	641398	1/85
CD8	Surface	BV711	RPA-T8	BD	563677	1/250
HLA-DR	Surface	APC-R700	G46-6	BD	565127	1/85
CD14	Surface	BV510	MφP9	BD	563079	1/85
CD11c	Surface	PE- Cy7	B-Ly6	BD	561356	1/85
CD123	Surface	BV421	7G3	BD	563362	1/250
CD1c	Surface	PerCP-Cy5.5	F10/21A3	BD	565423	1/50
CD141	Surface	BB515	1A4	BD	565084	1/85
NF-κB p-p65 (Ser529)	Intracellular	PE	K10-895	BD	7094713	1/10
Monocyte-derived dendritic cell panel (Figure 3)
Antigen	Location	Fluorochrome	Clone	Manufacturer	Cat Number	Concentration
CD14	Surface	PE- Cy7	MφP9	BD	562698	1/200
HLADR	Surface	APC	G46-6	BD	559866	1/20
CD80	Surface	PerCP-Cy5.5	2D10	Biolegend	305232	1/20
CD83	Surface	PE	HB15e	BD	556855	1/5
CD86	Surface	BV421	2331 (FUN-1)	BD	562432	1/40
CD40	Surface	FITC	5C3	BD	555588	1/10
CD54	Surface	BV510	HA58	BD	740170	1/20
Live-dead	-	FVS780	-	BD	565388	1/500
T cell phenotyping panel (Figure 4)
Antigen	Location	Fluorochrome	Clone	Manufacturer	Cat Number	Concentration
CD3	Surface	PerCP-Cy5.5	SK7	BD	332771	1/10
CD8	Surface	PE-Cy7	RPA-T8	BD	557746	1/100
CD4	Surface	BV510	SK3	BD	562970	1/100
CD25	Surface	BV421	M-A251	BD	562443	1/20
FoxP3	Intracellular	AF488	259D/C7	BD	560047	1/5
IL10	Intracellular	PE	JES3-19F1	BD	559330	1/10
IL17	Intracellular	AF647	N49-653	BD	560490	1/10
Live-dead	-	FVS780	-	BD	565388	1/500
Dendritic cell phenotyping panel (Figure 4)
Antigen	Location	Fluorochrome	Clone	Manufacturer	Cat Number	Concentration
CD86	Surface	APC	2331 (FUN-1)	BD	560956	1/20
CD40	Surface	APC R700	5C3	BD	565179	1/100
Lineage Cocktail	Surface	FITC	L27 MφP9	BD	340546	1/100
CD209	Surface	PerCP Cy5.5	DC-SIGN	BD	558263	1/20
CD1c	Surface	BV421	F10/21A3	BD	565051	1/100
CD141	Surface	BV510	1A4	BD	563298	1/33
CD123	Surface	BV605	7G3	BD	564197	1/50
CD197	Surface	BV711	150503	BD	566602	1/33
CD80	Surface	BV786	2D3/B7-H2	BD	564159	1/20
HLA DR	Surface	BUV395	G46-6	BD	564040	1/100
CD83	Surface	BUV737	HB15e	BD	612823	1/20
CD54	Surface	PE	HA58	BD	555511	1/500
CD11c	Surface	PE CF-594	B-ly6	BD	562393	1/1000
CD274	Surface	PE-Cy7	MIH1	BD	558017	1/33
Live-dead	-	FVS780	-	BD	565388	1/500
Skin immunofluorescence staining (Figure 5)
Primary antibodies
Antigen	Host	Fluorochrome	Clone	Manufacturer	Cat Number	Concentration
CD11c	rabbit	-	LS-A9382	LSBio	LS-A9382-50	1/50
CD11c	mouse	-	3.9	eBioscience	14-0116-82	1/50
CD83	mouse	-	HB15e	BD	556854	1/50
IL23	rabbit	-	ab45420	Abcam	ab45420	1/50
PD-L1 (CD274)	rabbit	-	28-8	Abcam	ab205921	1/100
IL17A	rabbit	-	LS‑B7397	LSBio	LS-B7397-50	1/50
CD4	mouse	-	RPA-T4	BD	550369	1/50
CD8	mouse	-	RPA-T8	BD	555363	1/50
Secondary antibodies
Antigen	Host	Fluorochrome	Clone	Manufacturer	Cat Number	Concentration
Mouse IgG1	Goat	Alexa Fluor 555	A-21127	Thermofisher	A-21127	1/500
Rabbit IgG	Goat	Biotin	65-6140	Thermofisher	A-21245	1/5000
Biotin	Streptavidin	Alexa Fluor 488	-	Thermofisher	S11223	1/100
Phosphoflow panel (Generalisation, Figure 6)
Antigen	Location	Fluorochrome	Clone	Manufacturer	Cat Number	Concentration
CD20	Surface	BUV395	2H7	BD	563782	1/85
CD3	Surface	BV786	SK7	BD	563800	1/250
CD56	Surface	PE-CF594	NCAM16.2	BD	564849	1/250
CD16	Surface	APC	3G8	BD	561248	1/250
HLA-DR	Surface	APC-R700	G46-6	BD	565127	1/85
CD14	Surface	BV510	MφP9	BD	563079	1/85
CD11c	Surface	PE- Cy7	B-Ly6	BD	561356	1/85
CD123	Surface	BV421	7G3	BD	563362	1/250
CD1c	Surface	PerCP-Cy5.5	F10/21A3	BD	565423	1/50
CD141	Surface	BB515	1A4	BD	565084	1/85
NF-κB p-p65 (Ser529)	Intracellular	PE	K10-895	BD	7094713	1/10
