# Supplementary material for: Enhanced NF-κB signaling in type-2 dendritic cells at baseline predicts non-response to adalimumab in psoriasis
Source: Nat Commun. 2021 Aug 6;12:4741. doi: 10.1038/s41467-021-25066-9 (PMC8346545; doi:10.1038/s41467-021-25066-9)
Supplement: Supplementary file 17 — Source Data [file 41467_2021_25066_MOESM17_ESM.xlsx]

## Sheet: Fig 1 and Supp Fig 3
patientID	treatment	visit	Final.PASI.relative	PASI75	PASI90	stimulation	cell.type	median.internalization.score	MAD	rd.score	cell.count	drug.levels
PSORT01	adalimumab	week.0	0	RESP	RESP	TNF	dendritic.cells	1.9651	0.6912	1.03986	49
PSORT01	adalimumab	week.0	0	RESP	RESP	TNF	NK.cells	1.7017	0.9617	0.932069	65
PSORT01	adalimumab	week.0	0	RESP	RESP	LPS	NK.cells	0.3864	0.6651	0.0471891	67
PSORT01	adalimumab	week.0	0	RESP	RESP	unstimulated	dendritic.cells	0.4023	0.8117	na	71
PSORT01	adalimumab	week.0	0	RESP	RESP	unstimulated	NKT.cells	0.236	0.5443	na	72
PSORT01	adalimumab	week.0	0	RESP	RESP	unstimulated	NK.cells	0.331	0.5089	na	73
PSORT01	adalimumab	week.0	0	RESP	RESP	LPS	dendritic.cells	0.6772	0.8006	0.170502	84
PSORT01	adalimumab	week.0	0	RESP	RESP	TNF	NKT.cells	2.0949	0.5593	1.6844	105
PSORT01	adalimumab	week.0	0	RESP	RESP	LPS	NKT.cells	0.2905	0.5581	0.0494376	123
PSORT01	adalimumab	week.0	0	RESP	RESP	unstimulated	monocytes	0.1666	0.4513	na	460
PSORT01	adalimumab	week.0	0	RESP	RESP	TNF	monocytes	1.8055	0.748	1.36655	682
PSORT01	adalimumab	week.0	0	RESP	RESP	LPS	monocytes	1.8693	0.8061	1.35414	823
PSORT01	adalimumab	week.0	0	RESP	RESP	unstimulated	CD8.T.cells	0.3509	0.4578	na	1840
PSORT01	adalimumab	week.0	0	RESP	RESP	LPS	CD8.T.cells	0.3732	0.4898	0.0235331	1961
PSORT01	adalimumab	week.0	0	RESP	RESP	TNF	CD8.T.cells	2.1975	0.7053	1.58765	2174
PSORT01	adalimumab	week.0	0	RESP	RESP	unstimulated	CD4.T.cells	0.4483	0.472	na	2423
PSORT01	adalimumab	week.0	0	RESP	RESP	LPS	CD4.T.cells	0.4839	0.5334	0.0354088	2505
PSORT01	adalimumab	week.0	0	RESP	RESP	TNF	CD4.T.cells	2.2934	0.6901	1.58773	2792
PSORT01	adalimumab	week.0	0	RESP	RESP	TNF	neutrophils	1.2998	0.5079	1.32061	11111
PSORT01	adalimumab	week.0	0	RESP	RESP	LPS	neutrophils	1.2693	0.5163	1.26992	12902
PSORT01	adalimumab	week.0	0	RESP	RESP	unstimulated	neutrophils	0.2272	0.3043	na	26147
PSORT01	adalimumab	week.1	0	RESP	RESP	TNF	dendritic.cells	0.4205	0.7936	0.128539	52	6.7
PSORT01	adalimumab	week.1	0	RESP	RESP	unstimulated	dendritic.cells	0.2416	0.5982	na	58	6.7
PSORT01	adalimumab	week.1	0	RESP	RESP	TNF	NK.cells	0.2328	0.5418	0.213338	60	6.7
PSORT01	adalimumab	week.1	0	RESP	RESP	LPS	dendritic.cells	0.4274	0.6331	0.150897	73	6.7
PSORT01	adalimumab	week.1	0	RESP	RESP	unstimulated	NK.cells	0.0367	0.3774	na	96	6.7
PSORT01	adalimumab	week.1	0	RESP	RESP	LPS	NK.cells	0.2178	0.5113	0.203781	99	6.7
PSORT01	adalimumab	week.1	0	RESP	RESP	unstimulated	monocytes	0.1066	0.4029	na	697	6.7
PSORT01	adalimumab	week.1	0	RESP	RESP	TNF	monocytes	0.9318	0.6707	0.768629	775	6.7
PSORT01	adalimumab	week.1	0	RESP	RESP	LPS	monocytes	1.923	0.6799	1.6775	1139	6.7
PSORT01	adalimumab	week.1	0	RESP	RESP	LPS	neutrophils	0.9754	0.5093	0.920389	9399	6.7
PSORT01	adalimumab	week.1	0	RESP	RESP	TNF	neutrophils	0.5275	0.3517	0.443465	17303	6.7
PSORT01	adalimumab	week.1	0	RESP	RESP	unstimulated	neutrophils	0.2459	0.2833	na	17822	6.7
PSORT01	adalimumab	week.12	0	RESP	RESP	unstimulated	dendritic.cells	0.1833	0.3518	na	26	15
PSORT01	adalimumab	week.12	0	RESP	RESP	TNF	dendritic.cells	0.2437	0.5324	0.0683103	57	15
PSORT01	adalimumab	week.12	0	RESP	RESP	LPS	dendritic.cells	0.5113	0.7096	0.309026	70	15
PSORT01	adalimumab	week.12	0	RESP	RESP	unstimulated	NK.cells	0.1933	0.4433	na	99	15
PSORT01	adalimumab	week.12	0	RESP	RESP	LPS	NK.cells	0.3188	0.7172	0.108143	123	15
PSORT01	adalimumab	week.12	0	RESP	RESP	TNF	NK.cells	0.3186	0.5579	0.12515	127	15
PSORT01	adalimumab	week.12	0	RESP	RESP	unstimulated	NKT.cells	0.2116	0.4783	na	190	15
PSORT01	adalimumab	week.12	0	RESP	RESP	TNF	NKT.cells	0.3965	0.6891	0.158386	194	15
PSORT01	adalimumab	week.12	0	RESP	RESP	LPS	NKT.cells	0.0883	0.459	-0.131548	330	15
PSORT01	adalimumab	week.12	0	RESP	RESP	unstimulated	monocytes	0.126	0.4122	na	1193	15
PSORT01	adalimumab	week.12	0	RESP	RESP	TNF	monocytes	1.1506	0.9284	0.764285	1203	15
PSORT01	adalimumab	week.12	0	RESP	RESP	LPS	monocytes	2.384	0.9217	1.69278	1411	15
PSORT01	adalimumab	week.12	0	RESP	RESP	TNF	CD4.T.cells	0.6013	0.6452	0.0647803	1659	15
PSORT01	adalimumab	week.12	0	RESP	RESP	unstimulated	CD8.T.cells	0.329	0.4845	na	2756	15
PSORT01	adalimumab	week.12	0	RESP	RESP	unstimulated	CD4.T.cells	0.523	0.5635	na	2974	15
PSORT01	adalimumab	week.12	0	RESP	RESP	LPS	CD4.T.cells	0.54	0.6114	0.0144693	3251	15
PSORT01	adalimumab	week.12	0	RESP	RESP	LPS	CD8.T.cells	0.2746	0.4943	-0.0555783	3705	15
PSORT01	adalimumab	week.12	0	RESP	RESP	TNF	CD8.T.cells	0.3727	0.5719	0.0413669	4222	15
PSORT01	adalimumab	week.12	0	RESP	RESP	LPS	neutrophils	1.004	0.6532	0.799172	11057	15
PSORT01	adalimumab	week.12	0	RESP	RESP	unstimulated	neutrophils	0.2129	0.3367	na	16523	15
PSORT01	adalimumab	week.12	0	RESP	RESP	TNF	neutrophils	0.447	0.4956	0.281269	21468	15
PSORT01	adalimumab	week.4	0	RESP	RESP	LPS	NK.cells	-0.0205	0.5162	-0.0617039	25	10
PSORT01	adalimumab	week.4	0	RESP	RESP	unstimulated	NK.cells	0.0323	0.3395	na	27	10
PSORT01	adalimumab	week.4	0	RESP	RESP	TNF	NK.cells	0.1227	0.6854	0.0882037	28	10
PSORT01	adalimumab	week.4	0	RESP	RESP	TNF	dendritic.cells	0.0328	0.4435	0.0811839	37	10
PSORT01	adalimumab	week.4	0	RESP	RESP	LPS	dendritic.cells	-0.0256	0.4664	0.0189906	46	10
PSORT01	adalimumab	week.4	0	RESP	RESP	TNF	NKT.cells	-0.1007	0.2266	-0.086178	55	10
PSORT01	adalimumab	week.4	0	RESP	RESP	unstimulated	NKT.cells	-0.0492	0.371	na	63	10
PSORT01	adalimumab	week.4	0	RESP	RESP	unstimulated	dendritic.cells	-0.044	0.5025	na	67	10
PSORT01	adalimumab	week.4	0	RESP	RESP	LPS	NKT.cells	-0.0152	0.3584	0.0466137	102	10
PSORT01	adalimumab	week.4	0	RESP	RESP	TNF	monocytes	0.0916	0.4663	0.0956341	528	10
PSORT01	adalimumab	week.4	0	RESP	RESP	unstimulated	monocytes	0.0042	0.4476	na	546	10
PSORT01	adalimumab	week.4	0	RESP	RESP	LPS	monocytes	0.2582	0.4136	0.294937	731	10
PSORT01	adalimumab	week.4	0	RESP	RESP	TNF	CD8.T.cells	0.1798	0.3991	0.0417286	3388	10
PSORT01	adalimumab	week.4	0	RESP	RESP	unstimulated	CD8.T.cells	0.1461	0.4085	na	3565	10
PSORT01	adalimumab	week.4	0	RESP	RESP	LPS	CD8.T.cells	0.1121	0.4257	-0.0407576	3918	10
PSORT01	adalimumab	week.4	0	RESP	RESP	TNF	CD4.T.cells	0.1946	0.4049	0.0184019	4994	10
PSORT01	adalimumab	week.4	0	RESP	RESP	unstimulated	CD4.T.cells	0.1794	0.4211	na	5167	10
PSORT01	adalimumab	week.4	0	RESP	RESP	LPS	CD4.T.cells	0.1613	0.4372	-0.0210882	6099	10
PSORT01	adalimumab	week.4	0	RESP	RESP	LPS	neutrophils	0.0592	0.4179	-0.156045	7313	10
PSORT01	adalimumab	week.4	0	RESP	RESP	unstimulated	neutrophils	0.1711	0.2992	na	16878	10
PSORT01	adalimumab	week.4	0	RESP	RESP	TNF	neutrophils	0.282	0.3135	0.181002	17576	10
PSORT02	adalimumab	week.0	6.94444	RESP	RESP	unstimulated	dendritic.cells	0.7006	0.4541	na	21
PSORT02	adalimumab	week.0	6.94444	RESP	RESP	LPS	NKT.cells	0.2972	0.2527	-0.422767	23
PSORT02	adalimumab	week.0	6.94444	RESP	RESP	TNF	dendritic.cells	1.0508	0.4869	0.372157	35
PSORT02	adalimumab	week.0	6.94444	RESP	RESP	unstimulated	NKT.cells	0.575	0.4044	na	91
PSORT02	adalimumab	week.0	6.94444	RESP	RESP	TNF	NKT.cells	1.1271	0.632	0.532709	135
PSORT02	adalimumab	week.0	6.94444	RESP	RESP	LPS	NK.cells	0.3167	0.3384	-0.221319	204
PSORT02	adalimumab	week.0	6.94444	RESP	RESP	LPS	monocytes	0.4399	0.2533	-0.268828	232
PSORT02	adalimumab	week.0	6.94444	RESP	RESP	unstimulated	monocytes	0.5734	0.2433	na	1035
PSORT02	adalimumab	week.0	6.94444	RESP	RESP	TNF	monocytes	0.94	0.418	0.554363	1227
PSORT02	adalimumab	week.0	6.94444	RESP	RESP	unstimulated	NK.cells	0.4637	0.3258	na	1294
PSORT02	adalimumab	week.0	6.94444	RESP	RESP	TNF	NK.cells	1.2226	0.5533	0.863269	2355
PSORT02	adalimumab	week.0	6.94444	RESP	RESP	LPS	neutrophils	0.192	0.2856	-0.0288133	4073
PSORT02	adalimumab	week.0	6.94444	RESP	RESP	TNF	neutrophils	0.2238	0.3025	0.0276127	25592
PSORT02	adalimumab	week.0	6.94444	RESP	RESP	unstimulated	neutrophils	0.208	0.2697	na	28634
PSORT02	adalimumab	week.1	6.94444	RESP	RESP	unstimulated	dendritic.cells	0.365	0.3856	na	44
PSORT02	adalimumab	week.1	6.94444	RESP	RESP	TNF	dendritic.cells	0.6819	0.3537	0.428649	53
PSORT02	adalimumab	week.1	6.94444	RESP	RESP	LPS	dendritic.cells	0.9638	0.573	0.624661	72
PSORT02	adalimumab	week.1	6.94444	RESP	RESP	TNF	NKT.cells	0.501	0.3754	0.144539	88
PSORT02	adalimumab	week.1	6.94444	RESP	RESP	unstimulated	NKT.cells	0.3954	0.3552	na	125
PSORT02	adalimumab	week.1	6.94444	RESP	RESP	LPS	NKT.cells	0.5044	0.3549	0.1535	128
PSORT02	adalimumab	week.1	6.94444	RESP	RESP	TNF	NK.cells	0.4784	0.3861	0.0982305	636
PSORT02	adalimumab	week.1	6.94444	RESP	RESP	unstimulated	NK.cells	0.4079	0.3316	na	791
PSORT02	adalimumab	week.1	6.94444	RESP	RESP	LPS	NK.cells	0.4412	0.3722	0.0473146	888
PSORT02	adalimumab	week.1	6.94444	RESP	RESP	TNF	monocytes	0.7587	0.3398	0.509176	898
PSORT02	adalimumab	week.1	6.94444	RESP	RESP	LPS	monocytes	1.3414	0.4648	1.2257	1078
PSORT02	adalimumab	week.1	6.94444	RESP	RESP	unstimulated	monocytes	0.4535	0.2596	na	1489
PSORT02	adalimumab	week.1	6.94444	RESP	RESP	LPS	neutrophils	0.2589	0.3147	0.133696	15922
PSORT02	adalimumab	week.1	6.94444	RESP	RESP	TNF	neutrophils	0.1805	0.277	-0.00432738	25485
PSORT02	adalimumab	week.1	6.94444	RESP	RESP	unstimulated	neutrophils	0.1828	0.2545	na	27233
PSORT02	adalimumab	week.12	6.94444	RESP	RESP	TNF	dendritic.cells	1.3041	0.5966	0.555833	35
PSORT02	adalimumab	week.12	6.94444	RESP	RESP	unstimulated	dendritic.cells	0.7924	0.324	na	39
PSORT02	adalimumab	week.12	6.94444	RESP	RESP	LPS	dendritic.cells	1.308	0.7211	0.49335	54
PSORT02	adalimumab	week.12	6.94444	RESP	RESP	TNF	NKT.cells	1.4603	0.4262	0.785586	68
PSORT02	adalimumab	week.12	6.94444	RESP	RESP	unstimulated	NKT.cells	0.8488	0.3522	na	131
PSORT02	adalimumab	week.12	6.94444	RESP	RESP	LPS	NKT.cells	0.6901	0.4368	-0.201141	132
PSORT02	adalimumab	week.12	6.94444	RESP	RESP	TNF	NK.cells	1.434	0.4382	1.05971	293
PSORT02	adalimumab	week.12	6.94444	RESP	RESP	unstimulated	NK.cells	0.6993	0.2551	na	478
PSORT02	adalimumab	week.12	6.94444	RESP	RESP	LPS	NK.cells	0.4287	0.255	-0.530484	609
PSORT02	adalimumab	week.12	6.94444	RESP	RESP	LPS	monocytes	1.6219	0.5333	1.16492	1281
PSORT02	adalimumab	week.12	6.94444	RESP	RESP	TNF	monocytes	1.1637	0.441	0.656617	1483
PSORT02	adalimumab	week.12	6.94444	RESP	RESP	unstimulated	monocytes	0.7107	0.2489	na	2117
PSORT02	adalimumab	week.12	6.94444	RESP	RESP	LPS	neutrophils	0.9871	0.4818	1.10609	17776
PSORT02	adalimumab	week.12	6.94444	RESP	RESP	unstimulated	neutrophils	0.2187	0.2129	na	24263
PSORT02	adalimumab	week.12	6.94444	RESP	RESP	TNF	neutrophils	0.8788	0.4136	1.05363	24934
PSORT02	adalimumab	week.4	6.94444	RESP	RESP	unstimulated	dendritic.cells	0.51	0.29	na	24
PSORT02	adalimumab	week.4	6.94444	RESP	RESP	unstimulated	NKT.cells	0.487	0.2987	na	24
PSORT02	adalimumab	week.4	6.94444	RESP	RESP	TNF	NKT.cells	0.9216	0.4774	0.559979	30
PSORT02	adalimumab	week.4	6.94444	RESP	RESP	LPS	dendritic.cells	0.9867	0.611	0.529079	46
PSORT02	adalimumab	week.4	6.94444	RESP	RESP	TNF	dendritic.cells	0.8179	0.2772	0.542842	54
PSORT02	adalimumab	week.4	6.94444	RESP	RESP	LPS	NKT.cells	0.479	0.2893	-0.0136054	80
PSORT02	adalimumab	week.4	6.94444	RESP	RESP	unstimulated	NK.cells	0.3147	0.2764	na	253
PSORT02	adalimumab	week.4	6.94444	RESP	RESP	TNF	NK.cells	0.8254	0.3377	0.831624	545
PSORT02	adalimumab	week.4	6.94444	RESP	RESP	LPS	NK.cells	0.326	0.3063	0.0193925	751
PSORT02	adalimumab	week.4	6.94444	RESP	RESP	LPS	monocytes	1.2864	0.3109	1.70546	832
PSORT02	adalimumab	week.4	6.94444	RESP	RESP	unstimulated	monocytes	0.4086	0.2038	na	1015
PSORT02	adalimumab	week.4	6.94444	RESP	RESP	TNF	monocytes	1.0017	0.3043	1.16729	1598
PSORT02	adalimumab	week.4	6.94444	RESP	RESP	TNF	neutrophils	0.646	0.2869	0.986138	20879
PSORT02	adalimumab	week.4	6.94444	RESP	RESP	LPS	neutrophils	0.6818	0.3404	0.953222	20940
PSORT02	adalimumab	week.4	6.94444	RESP	RESP	unstimulated	neutrophils	0.1907	0.1748	na	26838
PSORT02	ustekinumab	week.0	0	RESP	RESP	unstimulated	NK.cells	0.7715	0.3461	na	286
PSORT02	ustekinumab	week.0	0	RESP	RESP	TNF	CD4.T.cells	1.2627	0.8059	0.445421	387
PSORT02	ustekinumab	week.0	0	RESP	RESP	TNF	neutrophils	0.4846	0.6768	-0.262522	390
PSORT02	ustekinumab	week.0	0	RESP	RESP	LPS	CD4.T.cells	0.4878	0.4882	-0.25	2187
PSORT02	ustekinumab	week.0	0	RESP	RESP	unstimulated	CD8.T.cells	0.6931	0.349	na	2609
PSORT02	ustekinumab	week.0	0	RESP	RESP	unstimulated	CD4.T.cells	0.7155	0.4226	na	4067
PSORT02	ustekinumab	week.0	0	RESP	RESP	unstimulated	neutrophils	0.7367	0.2835	na	24867
PSORT02	ustekinumab	week.1	0	RESP	RESP	LPS	NK.cells	0.3424	0.4887	0.287339	14
PSORT02	ustekinumab	week.1	0	RESP	RESP	unstimulated	NK.cells	0.0494	0.531	na	21
PSORT02	ustekinumab	week.1	0	RESP	RESP	TNF	NK.cells	0.537	0.5206	0.463674	34
PSORT02	ustekinumab	week.1	0	RESP	RESP	TNF	dendritic.cells	1.2027	0.4961	1.22279	59
PSORT02	ustekinumab	week.1	0	RESP	RESP	unstimulated	dendritic.cells	0.0869	0.4164	na	64
PSORT02	ustekinumab	week.1	0	RESP	RESP	LPS	dendritic.cells	0.2309	0.5277	0.152526	161
PSORT02	ustekinumab	week.1	0	RESP	RESP	TNF	monocytes	1.4104	0.562	1.43542	907
PSORT02	ustekinumab	week.1	0	RESP	RESP	unstimulated	monocytes	0.0367	0.395	na	942
PSORT02	ustekinumab	week.1	0	RESP	RESP	LPS	monocytes	0.9625	0.447	1.09952	1124
PSORT02	ustekinumab	week.1	0	RESP	RESP	unstimulated	CD8.T.cells	0.1237	0.3716	na	1434
PSORT02	ustekinumab	week.1	0	RESP	RESP	TNF	CD8.T.cells	1.3552	0.5425	1.34723	1752
PSORT02	ustekinumab	week.1	0	RESP	RESP	unstimulated	CD4.T.cells	0.2374	0.4453	na	3790
PSORT02	ustekinumab	week.1	0	RESP	RESP	TNF	CD4.T.cells	1.614	0.5743	1.35014	4196
PSORT02	ustekinumab	week.1	0	RESP	RESP	LPS	CD4.T.cells	0.1322	0.3685	-0.12927	5187
PSORT02	ustekinumab	week.1	0	RESP	RESP	LPS	CD8.T.cells	0.1158	0.3511	-0.0109312	5893
PSORT02	ustekinumab	week.1	0	RESP	RESP	LPS	neutrophils	0.2925	0.3788	0.426243	12291
PSORT02	ustekinumab	week.1	0	RESP	RESP	TNF	neutrophils	0.9146	0.4624	1.16926	15015
PSORT02	ustekinumab	week.1	0	RESP	RESP	unstimulated	neutrophils	-0.0083	0.3269	na	26290
PSORT02	ustekinumab	week.12	0	RESP	RESP	TNF	dendritic.cells	1.984	0.6432	1.04229	41
PSORT02	ustekinumab	week.12	0	RESP	RESP	TNF	NK.cells	1.9488	1.2331	1.01486	43
PSORT02	ustekinumab	week.12	0	RESP	RESP	LPS	dendritic.cells	1.0597	0.9841	0.30121	63
PSORT02	ustekinumab	week.12	0	RESP	RESP	unstimulated	NK.cells	0.2342	0.4564	na	64
PSORT02	ustekinumab	week.12	0	RESP	RESP	unstimulated	dendritic.cells	0.5396	0.7426	na	65
PSORT02	ustekinumab	week.12	0	RESP	RESP	TNF	NKT.cells	2.1577	0.6567	1.67517	68
PSORT02	ustekinumab	week.12	0	RESP	RESP	LPS	NK.cells	0.3734	0.4439	0.154615	73
PSORT02	ustekinumab	week.12	0	RESP	RESP	LPS	NKT.cells	0.3064	0.4905	0.073131	116
PSORT02	ustekinumab	week.12	0	RESP	RESP	unstimulated	NKT.cells	0.2346	0.4913	na	133
PSORT02	ustekinumab	week.12	0	RESP	RESP	TNF	monocytes	1.6475	1.098	0.929664	454
PSORT02	ustekinumab	week.12	0	RESP	RESP	LPS	monocytes	1.6836	1.2317	0.879959	536
PSORT02	ustekinumab	week.12	0	RESP	RESP	unstimulated	monocytes	0.1222	0.5427	na	574
PSORT02	ustekinumab	week.12	0	RESP	RESP	TNF	CD8.T.cells	2.1109	0.8922	1.20116	1019
PSORT02	ustekinumab	week.12	0	RESP	RESP	unstimulated	CD8.T.cells	0.4169	0.5181	na	1125
PSORT02	ustekinumab	week.12	0	RESP	RESP	LPS	CD8.T.cells	0.3339	0.5242	-0.0796316	1257
PSORT02	ustekinumab	week.12	0	RESP	RESP	TNF	CD4.T.cells	2.5545	0.8547	1.30551	2673
PSORT02	ustekinumab	week.12	0	RESP	RESP	LPS	CD4.T.cells	0.5469	0.6077	-0.0395913	3524
PSORT02	ustekinumab	week.12	0	RESP	RESP	unstimulated	CD4.T.cells	0.5965	0.6451	na	3655
PSORT02	ustekinumab	week.12	0	RESP	RESP	TNF	neutrophils	0.9177	0.5145	0.88071	10467
PSORT02	ustekinumab	week.12	0	RESP	RESP	LPS	neutrophils	1.117	0.5388	1.08795	12188
PSORT02	ustekinumab	week.12	0	RESP	RESP	unstimulated	neutrophils	0.1831	0.3196	na	19022
PSORT02	ustekinumab	week.4	0	RESP	RESP	unstimulated	NK.cells	0.5111	0.2414	na	13
PSORT02	ustekinumab	week.4	0	RESP	RESP	LPS	NK.cells	0.5986	0.2268	0.186886	34
PSORT02	ustekinumab	week.4	0	RESP	RESP	TNF	NK.cells	0.4858	0.2972	-0.0469736	41
PSORT02	ustekinumab	week.4	0	RESP	RESP	TNF	dendritic.cells	0.7537	0.4783	0.75433	94
PSORT02	ustekinumab	week.4	0	RESP	RESP	LPS	dendritic.cells	0.3062	0.4481	0.169398	132
PSORT02	ustekinumab	week.4	0	RESP	RESP	unstimulated	dendritic.cells	0.1832	0.278	na	164
PSORT02	ustekinumab	week.4	0	RESP	RESP	TNF	monocytes	1.3032	0.5522	1.29909	594
PSORT02	ustekinumab	week.4	0	RESP	RESP	LPS	monocytes	1.6161	0.582	1.60911	886
PSORT02	ustekinumab	week.4	0	RESP	RESP	unstimulated	monocytes	0.193	0.3024	na	1036
PSORT02	ustekinumab	week.4	0	RESP	RESP	unstimulated	CD8.T.cells	0.1727	0.3301	na	1467
PSORT02	ustekinumab	week.4	0	RESP	RESP	LPS	CD8.T.cells	0.2138	0.3474	0.0606642	1950
PSORT02	ustekinumab	week.4	0	RESP	RESP	TNF	CD8.T.cells	0.8678	0.4794	0.858678	2003
PSORT02	ustekinumab	week.4	0	RESP	RESP	unstimulated	CD4.T.cells	0.2675	0.3356	na	3113
PSORT02	ustekinumab	week.4	0	RESP	RESP	LPS	CD4.T.cells	0.2503	0.3384	-0.0255193	4186
PSORT02	ustekinumab	week.4	0	RESP	RESP	TNF	CD4.T.cells	1.1321	0.4887	1.04889	4296
PSORT02	ustekinumab	week.4	0	RESP	RESP	TNF	neutrophils	1.5315	0.523	1.62022	7459
PSORT02	ustekinumab	week.4	0	RESP	RESP	LPS	neutrophils	1.4974	0.5521	1.52317	10721
PSORT02	ustekinumab	week.4	0	RESP	RESP	unstimulated	neutrophils	0.2222	0.2851	na	24726
PSORT03	adalimumab	week.0	80.6723	NO RESP	NO RESP	TNF	dendritic.cells	1.9039	0.6195	0.445293	21
PSORT03	adalimumab	week.0	80.6723	NO RESP	NO RESP	unstimulated	NKT.cells	0.501	0.7322	na	35
PSORT03	adalimumab	week.0	80.6723	NO RESP	NO RESP	unstimulated	dendritic.cells	1.2157	0.926	na	39
PSORT03	adalimumab	week.0	80.6723	NO RESP	NO RESP	TNF	NKT.cells	2.5872	0.9617	1.2316	42
PSORT03	adalimumab	week.0	80.6723	NO RESP	NO RESP	LPS	NKT.cells	0.9438	0.9297	0.266442	54
PSORT03	adalimumab	week.0	80.6723	NO RESP	NO RESP	unstimulated	NK.cells	0.2101	0.3978	na	386
PSORT03	adalimumab	week.0	80.6723	NO RESP	NO RESP	TNF	NK.cells	2.0114	0.7474	1.57291	462
PSORT03	adalimumab	week.0	80.6723	NO RESP	NO RESP	LPS	NK.cells	0.4246	0.5096	0.23639	476
PSORT03	adalimumab	week.0	80.6723	NO RESP	NO RESP	unstimulated	CD8.T.cells	0.3316	0.3995	na	963
PSORT03	adalimumab	week.0	80.6723	NO RESP	NO RESP	LPS	CD8.T.cells	0.4825	0.5429	0.160123	1125
PSORT03	adalimumab	week.0	80.6723	NO RESP	NO RESP	TNF	CD8.T.cells	2.1619	0.7042	1.65833	1126
PSORT03	adalimumab	week.0	80.6723	NO RESP	NO RESP	unstimulated	CD4.T.cells	0.3496	0.4299	na	4136
PSORT03	adalimumab	week.0	80.6723	NO RESP	NO RESP	LPS	CD4.T.cells	0.6975	0.7562	0.293314	4350
PSORT03	adalimumab	week.0	80.6723	NO RESP	NO RESP	TNF	CD4.T.cells	2.2558	0.758	1.60468	4831
PSORT03	adalimumab	week.0	80.6723	NO RESP	NO RESP	TNF	neutrophils	0.8001	0.5474	0.625943	12966
PSORT03	adalimumab	week.0	80.6723	NO RESP	NO RESP	LPS	neutrophils	0.7357	0.5214	0.567397	13630
PSORT03	adalimumab	week.0	80.6723	NO RESP	NO RESP	unstimulated	neutrophils	0.2693	0.3006	na	25017
PSORT03	adalimumab	week.1	80.6723	NO RESP	NO RESP	LPS	dendritic.cells	0.5073	0.3656	0.0186979	16	9.69
PSORT03	adalimumab	week.1	80.6723	NO RESP	NO RESP	TNF	dendritic.cells	0.5803	0.6453	0.0767452	22	9.69
PSORT03	adalimumab	week.1	80.6723	NO RESP	NO RESP	unstimulated	dendritic.cells	0.4907	0.5222	na	23	9.69
PSORT03	adalimumab	week.1	80.6723	NO RESP	NO RESP	TNF	NKT.cells	0.598	0.5629	0.210841	23	9.69
PSORT03	adalimumab	week.1	80.6723	NO RESP	NO RESP	LPS	NKT.cells	0.4427	0.2657	0.115535	24	9.69
PSORT03	adalimumab	week.1	80.6723	NO RESP	NO RESP	unstimulated	NKT.cells	0.3304	0.7063	na	37	9.69
PSORT03	adalimumab	week.1	80.6723	NO RESP	NO RESP	TNF	NK.cells	0.4248	0.457	0.177671	297	9.69
PSORT03	adalimumab	week.1	80.6723	NO RESP	NO RESP	LPS	NK.cells	0.2676	0.3791	-0.0184704	297	9.69
PSORT03	adalimumab	week.1	80.6723	NO RESP	NO RESP	unstimulated	NK.cells	0.2811	0.3518	na	339	9.69
PSORT03	adalimumab	week.1	80.6723	NO RESP	NO RESP	TNF	CD8.T.cells	0.4226	0.4445	0.0429296	1196	9.69
PSORT03	adalimumab	week.1	80.6723	NO RESP	NO RESP	unstimulated	CD8.T.cells	0.3862	0.4034	na	1235	9.69
PSORT03	adalimumab	week.1	80.6723	NO RESP	NO RESP	LPS	CD8.T.cells	0.4801	0.5035	0.10354	1341	9.69
PSORT03	adalimumab	week.1	80.6723	NO RESP	NO RESP	TNF	CD4.T.cells	0.4273	0.4171	0.0260035	4594	9.69
PSORT03	adalimumab	week.1	80.6723	NO RESP	NO RESP	unstimulated	CD4.T.cells	0.4067	0.3751	na	4865	9.69
PSORT03	adalimumab	week.1	80.6723	NO RESP	NO RESP	LPS	CD4.T.cells	0.5952	0.6059	0.192151	5236	9.69
PSORT03	adalimumab	week.1	80.6723	NO RESP	NO RESP	LPS	neutrophils	0.8064	0.5004	0.853804	14709	9.69
PSORT03	adalimumab	week.1	80.6723	NO RESP	NO RESP	TNF	neutrophils	0.2591	0.2555	0.140295	19456	9.69
PSORT03	adalimumab	week.1	80.6723	NO RESP	NO RESP	unstimulated	neutrophils	0.1926	0.2185	na	21855	9.69
PSORT03	adalimumab	week.12	80.6723	NO RESP	NO RESP	TNF	NKT.cells	0.9896	1.1627	0.0601553	12	10.64
PSORT03	adalimumab	week.12	80.6723	NO RESP	NO RESP	unstimulated	NKT.cells	0.8525	1.1164	na	13	10.64
PSORT03	adalimumab	week.12	80.6723	NO RESP	NO RESP	LPS	dendritic.cells	0.3325	0.5421	-0.103378	17	10.64
PSORT03	adalimumab	week.12	80.6723	NO RESP	NO RESP	unstimulated	dendritic.cells	0.4139	0.2453	na	26	10.64
PSORT03	adalimumab	week.12	80.6723	NO RESP	NO RESP	TNF	dendritic.cells	0.2303	0.4882	-0.250307	26	10.64
PSORT03	adalimumab	week.12	80.6723	NO RESP	NO RESP	LPS	NK.cells	0.3545	0.686	0.200998	49	10.64
PSORT03	adalimumab	week.12	80.6723	NO RESP	NO RESP	TNF	NK.cells	0.3663	0.4717	0.267271	77	10.64
PSORT03	adalimumab	week.12	80.6723	NO RESP	NO RESP	unstimulated	NK.cells	0.145	0.3563	na	89	10.64
PSORT03	adalimumab	week.12	80.6723	NO RESP	NO RESP	unstimulated	CD8.T.cells	0.3286	0.5087	na	1007	10.64
PSORT03	adalimumab	week.12	80.6723	NO RESP	NO RESP	TNF	CD8.T.cells	0.4811	0.589	0.138927	1046	10.64
PSORT03	adalimumab	week.12	80.6723	NO RESP	NO RESP	LPS	CD8.T.cells	0.3662	0.573	0.0347601	1162	10.64
PSORT03	adalimumab	week.12	80.6723	NO RESP	NO RESP	unstimulated	CD4.T.cells	0.3453	0.4834	na	4120	10.64
PSORT03	adalimumab	week.12	80.6723	NO RESP	NO RESP	LPS	CD4.T.cells	0.5324	0.7383	0.153147	4418	10.64
PSORT03	adalimumab	week.12	80.6723	NO RESP	NO RESP	TNF	CD4.T.cells	0.4484	0.6074	0.0945178	4571	10.64
PSORT03	adalimumab	week.12	80.6723	NO RESP	NO RESP	LPS	neutrophils	0.5509	0.4316	0.384467	16210	10.64
PSORT03	adalimumab	week.12	80.6723	NO RESP	NO RESP	TNF	neutrophils	0.3086	0.348	0.0580836	24778	10.64
PSORT03	adalimumab	week.12	80.6723	NO RESP	NO RESP	unstimulated	neutrophils	0.2712	0.2959	na	27677	10.64
PSORT03	adalimumab	week.4	80.6723	NO RESP	NO RESP	unstimulated	dendritic.cells	0.1587	0.3953	na	13	11.54
PSORT03	adalimumab	week.4	80.6723	NO RESP	NO RESP	LPS	dendritic.cells	0.4487	0.5893	0.294536	15	11.54
PSORT03	adalimumab	week.4	80.6723	NO RESP	NO RESP	LPS	NKT.cells	0.3278	0.4645	-0.134335	15	11.54
PSORT03	adalimumab	week.4	80.6723	NO RESP	NO RESP	unstimulated	NKT.cells	0.4458	0.4139	na	38	11.54
PSORT03	adalimumab	week.4	80.6723	NO RESP	NO RESP	TNF	NKT.cells	0.5714	0.5674	0.127993	81	11.54
PSORT03	adalimumab	week.4	80.6723	NO RESP	NO RESP	unstimulated	NK.cells	0.1972	0.3812	na	464	11.54
PSORT03	adalimumab	week.4	80.6723	NO RESP	NO RESP	LPS	NK.cells	0.1682	0.3656	-0.0388324	500	11.54
PSORT03	adalimumab	week.4	80.6723	NO RESP	NO RESP	TNF	NK.cells	0.3591	0.5068	0.18232	539	11.54
PSORT03	adalimumab	week.4	80.6723	NO RESP	NO RESP	unstimulated	CD8.T.cells	0.3477	0.4708	na	1480	11.54
PSORT03	adalimumab	week.4	80.6723	NO RESP	NO RESP	LPS	CD8.T.cells	0.3753	0.5247	0.0277248	1752	11.54
PSORT03	adalimumab	week.4	80.6723	NO RESP	NO RESP	TNF	CD8.T.cells	0.42	0.5051	0.0740855	1766	11.54
PSORT03	adalimumab	week.4	80.6723	NO RESP	NO RESP	unstimulated	CD4.T.cells	0.3639	0.4638	na	4947	11.54
PSORT03	adalimumab	week.4	80.6723	NO RESP	NO RESP	TNF	CD4.T.cells	0.4316	0.5053	0.0698586	5540	11.54
PSORT03	adalimumab	week.4	80.6723	NO RESP	NO RESP	LPS	CD4.T.cells	0.5779	0.7238	0.180195	6029	11.54
PSORT03	adalimumab	week.4	80.6723	NO RESP	NO RESP	LPS	neutrophils	0.5261	0.441	0.536019	13294	11.54
PSORT03	adalimumab	week.4	80.6723	NO RESP	NO RESP	unstimulated	neutrophils	0.1496	0.2614	na	20711	11.54
PSORT03	adalimumab	week.4	80.6723	NO RESP	NO RESP	TNF	neutrophils	0.291	0.3085	0.248114	21065	11.54
PSORT04	adalimumab	week.0	8.73016	RESP	RESP	TNF	dendritic.cells	1.6082	1.2464	0.865946	33
PSORT04	adalimumab	week.0	8.73016	RESP	RESP	LPS	dendritic.cells	0.4368	0.5776	0.297398	37
PSORT04	adalimumab	week.0	8.73016	RESP	RESP	unstimulated	dendritic.cells	0.127	0.4641	na	38
PSORT04	adalimumab	week.0	8.73016	RESP	RESP	LPS	NKT.cells	0.0154	0.3341	-0.0411168	73
PSORT04	adalimumab	week.0	8.73016	RESP	RESP	unstimulated	NKT.cells	0.045	0.3858	na	82
PSORT04	adalimumab	week.0	8.73016	RESP	RESP	TNF	NKT.cells	1.3372	0.7953	1.09406	82
PSORT04	adalimumab	week.0	8.73016	RESP	RESP	LPS	NK.cells	0.1323	0.456	0.0830419	629
PSORT04	adalimumab	week.0	8.73016	RESP	RESP	TNF	NK.cells	1.387	0.6282	1.25489	635
PSORT04	adalimumab	week.0	8.73016	RESP	RESP	unstimulated	NK.cells	0.0587	0.4303	na	752
PSORT04	adalimumab	week.0	8.73016	RESP	RESP	unstimulated	CD8.T.cells	0.1546	0.4401	na	801
PSORT04	adalimumab	week.0	8.73016	RESP	RESP	TNF	CD8.T.cells	1.5304	0.716	1.19004	840
PSORT04	adalimumab	week.0	8.73016	RESP	RESP	LPS	CD8.T.cells	0.1427	0.4136	-0.0139393	885
PSORT04	adalimumab	week.0	8.73016	RESP	RESP	unstimulated	CD4.T.cells	0.1557	0.4373	na	2644
PSORT04	adalimumab	week.0	8.73016	RESP	RESP	TNF	CD4.T.cells	1.5852	0.7038	1.25274	3229
PSORT04	adalimumab	week.0	8.73016	RESP	RESP	LPS	CD4.T.cells	0.1463	0.4452	-0.0106516	3240
PSORT04	adalimumab	week.0	8.73016	RESP	RESP	TNF	neutrophils	1.0553	0.6096	1.00125	10835
PSORT04	adalimumab	week.0	8.73016	RESP	RESP	LPS	neutrophils	1.0121	0.5841	0.980648	11146
PSORT04	adalimumab	week.0	8.73016	RESP	RESP	unstimulated	neutrophils	0.1709	0.2737	na	16497
PSORT04	adalimumab	week.1	8.73016	RESP	RESP	LPS	NKT.cells	0.0589	0.43	-0.0943972	43	11.13
PSORT04	adalimumab	week.1	8.73016	RESP	RESP	TNF	dendritic.cells	0.832	0.4877	0.364155	51	11.13
PSORT04	adalimumab	week.1	8.73016	RESP	RESP	LPS	dendritic.cells	0.6229	0.7565	0.146064	61	11.13
PSORT04	adalimumab	week.1	8.73016	RESP	RESP	unstimulated	dendritic.cells	0.4173	0.6511	na	71	11.13
PSORT04	adalimumab	week.1	8.73016	RESP	RESP	unstimulated	NKT.cells	0.1332	0.3571	na	94	11.13
PSORT04	adalimumab	week.1	8.73016	RESP	RESP	TNF	NKT.cells	0.2469	0.5123	0.13078	110	11.13
PSORT04	adalimumab	week.1	8.73016	RESP	RESP	LPS	NK.cells	0.2078	0.4401	-0.00271739	767	11.13
PSORT04	adalimumab	week.1	8.73016	RESP	RESP	TNF	CD8.T.cells	0.4806	0.619	0.125484	1145	11.13
PSORT04	adalimumab	week.1	8.73016	RESP	RESP	unstimulated	CD8.T.cells	0.3444	0.4664	na	1227	11.13
PSORT04	adalimumab	week.1	8.73016	RESP	RESP	TNF	NK.cells	0.5401	0.5753	0.336186	1331	11.13
PSORT04	adalimumab	week.1	8.73016	RESP	RESP	LPS	CD8.T.cells	0.3739	0.5212	0.0298704	1405	11.13
PSORT04	adalimumab	week.1	8.73016	RESP	RESP	unstimulated	NK.cells	0.2101	0.4063	na	1472	11.13
PSORT04	adalimumab	week.1	8.73016	RESP	RESP	TNF	CD4.T.cells	0.5523	0.5986	0.103388	3747	11.13
PSORT04	adalimumab	week.1	8.73016	RESP	RESP	unstimulated	CD4.T.cells	0.4391	0.4963	na	3934	11.13
PSORT04	adalimumab	week.1	8.73016	RESP	RESP	LPS	CD4.T.cells	0.4249	0.519	-0.013986	4031	11.13
PSORT04	adalimumab	week.1	8.73016	RESP	RESP	LPS	neutrophils	0.9544	0.5992	0.834758	15376	11.13
PSORT04	adalimumab	week.1	8.73016	RESP	RESP	TNF	neutrophils	0.4231	0.3655	0.312519	22880	11.13
PSORT04	adalimumab	week.1	8.73016	RESP	RESP	unstimulated	neutrophils	0.2219	0.2783	na	23950	11.13
PSORT04	adalimumab	week.12	8.73016	RESP	RESP	unstimulated	dendritic.cells	1.045	0.6586	na	68	9.27
PSORT04	adalimumab	week.12	8.73016	RESP	RESP	unstimulated	NKT.cells	0.0365	0.5056	na	72	9.27
PSORT04	adalimumab	week.12	8.73016	RESP	RESP	TNF	NKT.cells	0.163	0.4506	0.132294	87	9.27
PSORT04	adalimumab	week.12	8.73016	RESP	RESP	TNF	dendritic.cells	1.0758	0.7533	0.0218146	100	9.27
PSORT04	adalimumab	week.12	8.73016	RESP	RESP	LPS	NKT.cells	0.0921	0.4585	0.0576704	108	9.27
PSORT04	adalimumab	week.12	8.73016	RESP	RESP	LPS	dendritic.cells	1.1876	0.9017	0.0913927	155	9.27
PSORT04	adalimumab	week.12	8.73016	RESP	RESP	TNF	NK.cells	0.2409	0.457	0.151796	813	9.27
PSORT04	adalimumab	week.12	8.73016	RESP	RESP	unstimulated	NK.cells	0.1116	0.3948	na	828	9.27
PSORT04	adalimumab	week.12	8.73016	RESP	RESP	unstimulated	CD8.T.cells	0.2125	0.4579	na	1134	9.27
PSORT04	adalimumab	week.12	8.73016	RESP	RESP	LPS	NK.cells	0.089	0.4018	-0.0283706	1152	9.27
PSORT04	adalimumab	week.12	8.73016	RESP	RESP	TNF	CD8.T.cells	0.3032	0.5416	0.0907454	1290	9.27
PSORT04	adalimumab	week.12	8.73016	RESP	RESP	LPS	CD8.T.cells	0.2125	0.4819	0	1800	9.27
PSORT04	adalimumab	week.12	8.73016	RESP	RESP	unstimulated	CD4.T.cells	0.3064	0.5141	na	4155	9.27
PSORT04	adalimumab	week.12	8.73016	RESP	RESP	TNF	CD4.T.cells	0.3995	0.5803	0.0850694	4399	9.27
PSORT04	adalimumab	week.12	8.73016	RESP	RESP	LPS	CD4.T.cells	0.2907	0.5274	-0.0150744	5659	9.27
PSORT04	adalimumab	week.12	8.73016	RESP	RESP	LPS	neutrophils	0.7552	0.5136	0.567484	14588	9.27
PSORT04	adalimumab	week.12	8.73016	RESP	RESP	TNF	neutrophils	0.4799	0.382	0.296816	23337	9.27
PSORT04	adalimumab	week.12	8.73016	RESP	RESP	unstimulated	neutrophils	0.2599	0.3592	na	27625	9.27
PSORT05	adalimumab	week.0	35.5932	NO RESP	NO RESP	LPS	dendritic.cells	0.8967	0.7468	0.642494	46
PSORT05	adalimumab	week.0	35.5932	NO RESP	NO RESP	unstimulated	dendritic.cells	0.2402	0.275	na	53
PSORT05	adalimumab	week.0	35.5932	NO RESP	NO RESP	TNF	dendritic.cells	1.0519	0.6181	0.908857	60
PSORT05	adalimumab	week.0	35.5932	NO RESP	NO RESP	LPS	NKT.cells	0.2849	0.5544	0.121771	70
PSORT05	adalimumab	week.0	35.5932	NO RESP	NO RESP	TNF	NKT.cells	2.2913	0.8751	1.63944	76
PSORT05	adalimumab	week.0	35.5932	NO RESP	NO RESP	unstimulated	NKT.cells	0.1661	0.4212	na	82
PSORT05	adalimumab	week.0	35.5932	NO RESP	NO RESP	unstimulated	CD8.T.cells	0.2263	0.4006	na	601
PSORT05	adalimumab	week.0	35.5932	NO RESP	NO RESP	LPS	CD8.T.cells	0.2873	0.4197	0.074363	663
PSORT05	adalimumab	week.0	35.5932	NO RESP	NO RESP	TNF	CD8.T.cells	1.9896	0.8104	1.45607	729
PSORT05	adalimumab	week.0	35.5932	NO RESP	NO RESP	unstimulated	NK.cells	0.1666	0.3718	na	915
PSORT05	adalimumab	week.0	35.5932	NO RESP	NO RESP	LPS	NK.cells	0.1858	0.3813	0.0254946	1104
PSORT05	adalimumab	week.0	35.5932	NO RESP	NO RESP	TNF	NK.cells	1.8367	0.6535	1.62889	1243
PSORT05	adalimumab	week.0	35.5932	NO RESP	NO RESP	unstimulated	CD4.T.cells	0.2901	0.4139	na	3296
PSORT05	adalimumab	week.0	35.5932	NO RESP	NO RESP	LPS	CD4.T.cells	0.3114	0.4231	0.025448	3666
PSORT05	adalimumab	week.0	35.5932	NO RESP	NO RESP	TNF	CD4.T.cells	1.9514	0.8604	1.3037	4047
PSORT05	adalimumab	week.0	35.5932	NO RESP	NO RESP	LPS	neutrophils	1.03	0.552	0.9365	17285
PSORT05	adalimumab	week.0	35.5932	NO RESP	NO RESP	TNF	neutrophils	1.0538	0.5818	0.931624	17776
PSORT05	adalimumab	week.0	35.5932	NO RESP	NO RESP	unstimulated	neutrophils	0.269	0.2606	na	26448
PSORT05	adalimumab	week.1	35.5932	NO RESP	NO RESP	TNF	NKT.cells	0.6954	0.8805	0.134927	41	4.77
PSORT05	adalimumab	week.1	35.5932	NO RESP	NO RESP	LPS	NKT.cells	0.4864	0.6594	-0.00315992	47	4.77
PSORT05	adalimumab	week.1	35.5932	NO RESP	NO RESP	unstimulated	NKT.cells	0.4905	0.6381	na	49	4.77
PSORT05	adalimumab	week.1	35.5932	NO RESP	NO RESP	TNF	dendritic.cells	0.8892	0.6375	0.502085	87	4.77
PSORT05	adalimumab	week.1	35.5932	NO RESP	NO RESP	LPS	dendritic.cells	0.8972	0.7443	0.463608	93	4.77
PSORT05	adalimumab	week.1	35.5932	NO RESP	NO RESP	unstimulated	dendritic.cells	0.3475	0.4414	na	110	4.77
PSORT05	adalimumab	week.1	35.5932	NO RESP	NO RESP	unstimulated	CD8.T.cells	0.3669	0.4501	na	819	4.77
PSORT05	adalimumab	week.1	35.5932	NO RESP	NO RESP	TNF	CD8.T.cells	0.4851	0.5849	0.114203	832	4.77
PSORT05	adalimumab	week.1	35.5932	NO RESP	NO RESP	LPS	CD8.T.cells	0.3405	0.4405	-0.0296429	1105	4.77
PSORT05	adalimumab	week.1	35.5932	NO RESP	NO RESP	unstimulated	NK.cells	0.2592	0.3892	na	1522	4.77
PSORT05	adalimumab	week.1	35.5932	NO RESP	NO RESP	TNF	NK.cells	0.5432	0.4686	0.33108	1699	4.77
PSORT05	adalimumab	week.1	35.5932	NO RESP	NO RESP	LPS	NK.cells	0.2675	0.3907	0.0106424	1927	4.77
PSORT05	adalimumab	week.1	35.5932	NO RESP	NO RESP	TNF	CD4.T.cells	0.4747	0.5231	0.128488	3761	4.77
PSORT05	adalimumab	week.1	35.5932	NO RESP	NO RESP	unstimulated	CD4.T.cells	0.3536	0.4194	na	3979	4.77
PSORT05	adalimumab	week.1	35.5932	NO RESP	NO RESP	LPS	CD4.T.cells	0.3614	0.4661	0.00880858	5744	4.77
PSORT05	adalimumab	week.1	35.5932	NO RESP	NO RESP	LPS	neutrophils	0.5437	0.4066	0.512436	18247	4.77
PSORT05	adalimumab	week.1	35.5932	NO RESP	NO RESP	TNF	neutrophils	0.3677	0.3493	0.27676	19772	4.77
PSORT05	adalimumab	week.1	35.5932	NO RESP	NO RESP	unstimulated	neutrophils	0.1955	0.2729	na	23285	4.77
PSORT05	adalimumab	week.12	35.5932	NO RESP	NO RESP	TNF	dendritic.cells	1.4421	0.58	0.718243	95	2.86
PSORT05	adalimumab	week.12	35.5932	NO RESP	NO RESP	LPS	dendritic.cells	1.6479	0.7887	0.757561	112	2.86
PSORT05	adalimumab	week.12	35.5932	NO RESP	NO RESP	unstimulated	dendritic.cells	0.5708	0.6331	na	157	2.86
PSORT05	adalimumab	week.12	35.5932	NO RESP	NO RESP	unstimulated	CD8.T.cells	0.4579	0.4199	na	1229	2.86
PSORT05	adalimumab	week.12	35.5932	NO RESP	NO RESP	TNF	CD8.T.cells	1.9014	0.8014	1.18194	1374	2.86
PSORT05	adalimumab	week.12	35.5932	NO RESP	NO RESP	LPS	CD8.T.cells	0.4433	0.4792	-0.0162385	1760	2.86
PSORT05	adalimumab	week.12	35.5932	NO RESP	NO RESP	unstimulated	CD4.T.cells	0.4954	0.4362	na	5394	2.86
PSORT05	adalimumab	week.12	35.5932	NO RESP	NO RESP	TNF	CD4.T.cells	1.632	0.8006	0.918984	6202	2.86
PSORT05	adalimumab	week.12	35.5932	NO RESP	NO RESP	LPS	CD4.T.cells	0.5084	0.4644	0.0144348	7324	2.86
PSORT05	adalimumab	week.12	35.5932	NO RESP	NO RESP	LPS	neutrophils	1.0888	0.5676	1.12511	15191	2.86
PSORT05	adalimumab	week.12	35.5932	NO RESP	NO RESP	TNF	neutrophils	1.1011	0.4966	1.24635	18126	2.86
PSORT05	adalimumab	week.12	35.5932	NO RESP	NO RESP	unstimulated	neutrophils	0.1535	0.2637	na	21660	2.86
PSORT05	adalimumab	week.4	35.5932	NO RESP	NO RESP	LPS	dendritic.cells	1.0852	0.9402	0.565097	55	3.7
PSORT05	adalimumab	week.4	35.5932	NO RESP	NO RESP	TNF	dendritic.cells	0.8	0.8841	0.391753	62	3.7
PSORT05	adalimumab	week.4	35.5932	NO RESP	NO RESP	unstimulated	dendritic.cells	0.2271	0.5783	na	65	3.7
PSORT05	adalimumab	week.4	35.5932	NO RESP	NO RESP	LPS	NKT.cells	0.1521	0.5217	-0.0347777	92	3.7
PSORT05	adalimumab	week.4	35.5932	NO RESP	NO RESP	unstimulated	NKT.cells	0.1826	0.3553	na	95	3.7
PSORT05	adalimumab	week.4	35.5932	NO RESP	NO RESP	TNF	NKT.cells	0.608	0.6047	0.443125	222	3.7
PSORT05	adalimumab	week.4	35.5932	NO RESP	NO RESP	unstimulated	CD8.T.cells	0.2383	0.3862	na	1172	3.7
PSORT05	adalimumab	week.4	35.5932	NO RESP	NO RESP	TNF	CD8.T.cells	0.5421	0.6109	0.304684	1276	3.7
PSORT05	adalimumab	week.4	35.5932	NO RESP	NO RESP	LPS	CD8.T.cells	0.2671	0.4473	0.0345531	1311	3.7
PSORT05	adalimumab	week.4	35.5932	NO RESP	NO RESP	unstimulated	NK.cells	0.1586	0.3779	na	1332	3.7
PSORT05	adalimumab	week.4	35.5932	NO RESP	NO RESP	TNF	NK.cells	0.6348	0.4316	0.588264	1405	3.7
PSORT05	adalimumab	week.4	35.5932	NO RESP	NO RESP	LPS	NK.cells	0.1698	0.3704	0.0149673	1585	3.7
PSORT05	adalimumab	week.4	35.5932	NO RESP	NO RESP	unstimulated	CD4.T.cells	0.2364	0.4272	na	6993	3.7
PSORT05	adalimumab	week.4	35.5932	NO RESP	NO RESP	TNF	CD4.T.cells	0.6057	0.6383	0.346598	7344	3.7
PSORT05	adalimumab	week.4	35.5932	NO RESP	NO RESP	LPS	CD4.T.cells	0.3009	0.4441	0.0740273	7711	3.7
PSORT05	adalimumab	week.4	35.5932	NO RESP	NO RESP	LPS	neutrophils	1.0907	0.5179	0.628252	12702	3.7
PSORT05	adalimumab	week.4	35.5932	NO RESP	NO RESP	TNF	neutrophils	0.9472	0.4483	0.514835	13041	3.7
PSORT05	adalimumab	week.4	35.5932	NO RESP	NO RESP	unstimulated	neutrophils	0.4943	0.4314	na	16620	3.7
PSORT06	adalimumab	week.0	0	RESP	RESP	unstimulated	dendritic.cells	0.6371	0.6817	na	15
PSORT06	adalimumab	week.0	0	RESP	RESP	TNF	dendritic.cells	1.8413	1.1731	0.649234	15
PSORT06	adalimumab	week.0	0	RESP	RESP	LPS	dendritic.cells	0.2155	0.7935	-0.285792	22
PSORT06	adalimumab	week.0	0	RESP	RESP	unstimulated	CD8.T.cells	0.1906	0.4499	na	627
PSORT06	adalimumab	week.0	0	RESP	RESP	LPS	CD8.T.cells	0.1921	0.357	0.00185897	793
PSORT06	adalimumab	week.0	0	RESP	RESP	TNF	CD8.T.cells	2.2255	0.8651	1.54745	888
PSORT06	adalimumab	week.0	0	RESP	RESP	unstimulated	CD4.T.cells	0.2525	0.4131	na	3424
PSORT06	adalimumab	week.0	0	RESP	RESP	LPS	CD4.T.cells	0.2547	0.4248	0.00262561	4350
PSORT06	adalimumab	week.0	0	RESP	RESP	TNF	CD4.T.cells	2.3773	0.7931	1.76157	5056
PSORT06	adalimumab	week.0	0	RESP	RESP	TNF	neutrophils	0.7572	0.4012	0.635243	16712
PSORT06	adalimumab	week.0	0	RESP	RESP	LPS	neutrophils	0.5941	0.346	0.433391	17154
PSORT06	adalimumab	week.0	0	RESP	RESP	unstimulated	neutrophils	0.3192	0.2883	na	31031
PSORT06	adalimumab	week.1	0	RESP	RESP	TNF	dendritic.cells	0.7515	0.6467	#VALUE!	25	7.1
PSORT06	adalimumab	week.1	0	RESP	RESP	LPS	dendritic.cells	0.7294	0.6971	#VALUE!	39	7.1
PSORT06	adalimumab	week.1	0	RESP	RESP	TNF	CD8.T.cells	0.4776	0.544	#VALUE!	184	7.1
PSORT06	adalimumab	week.1	0	RESP	RESP	LPS	CD8.T.cells	0.329	0.4884	#VALUE!	272	7.1
PSORT06	adalimumab	week.1	0	RESP	RESP	TNF	CD4.T.cells	0.5044	0.5742	#VALUE!	840	7.1
PSORT06	adalimumab	week.1	0	RESP	RESP	LPS	CD4.T.cells	0.4669	0.5154	#VALUE!	1163	7.1
PSORT06	adalimumab	week.1	0	RESP	RESP	LPS	neutrophils	0.3429	0.4068	#VALUE!	22135	7.1
PSORT06	adalimumab	week.1	0	RESP	RESP	TNF	neutrophils	0.4604	0.4583	#VALUE!	32412	7.1
PSORT06	adalimumab	week.12	0	RESP	RESP	TNF	dendritic.cells	0.201	0.4122	0.0502699	14	5.32
PSORT06	adalimumab	week.12	0	RESP	RESP	LPS	dendritic.cells	0.0756	0.4294	-0.0890335	15	5.32
PSORT06	adalimumab	week.12	0	RESP	RESP	unstimulated	dendritic.cells	0.1563	0.477	na	22	5.32
PSORT06	adalimumab	week.12	0	RESP	RESP	TNF	NK.cells	0.1592	0.574	-0.030999	79	5.32
PSORT06	adalimumab	week.12	0	RESP	RESP	LPS	NK.cells	0.1033	0.5432	-0.0820172	86	5.32
PSORT06	adalimumab	week.12	0	RESP	RESP	unstimulated	NK.cells	0.1947	0.5712	na	88	5.32
PSORT06	adalimumab	week.12	0	RESP	RESP	unstimulated	CD8.T.cells	0.141	0.5737	na	422	5.32
PSORT06	adalimumab	week.12	0	RESP	RESP	TNF	CD8.T.cells	0.1874	0.6978	0.0364923	456	5.32
PSORT06	adalimumab	week.12	0	RESP	RESP	LPS	CD8.T.cells	0.1122	0.6248	-0.02403	640	5.32
PSORT06	adalimumab	week.12	0	RESP	RESP	unstimulated	CD4.T.cells	0.175	0.5825	na	1508	5.32
PSORT06	adalimumab	week.12	0	RESP	RESP	TNF	CD4.T.cells	0.3468	0.6495	0.139448	1605	5.32
PSORT06	adalimumab	week.12	0	RESP	RESP	LPS	CD4.T.cells	0.2188	0.5572	0.0384312	2499	5.32
PSORT06	adalimumab	week.12	0	RESP	RESP	LPS	neutrophils	0.2395	0.343	0.102216	17996	5.32
PSORT06	adalimumab	week.12	0	RESP	RESP	TNF	neutrophils	0.3168	0.3513	0.219997	27984	5.32
PSORT06	adalimumab	week.12	0	RESP	RESP	unstimulated	neutrophils	0.174	0.2978	na	29593	5.32
PSORT06	adalimumab	week.4	0	RESP	RESP	TNF	dendritic.cells	0.7577	0.5182	0.757761	48	6.54
PSORT06	adalimumab	week.4	0	RESP	RESP	LPS	dendritic.cells	0.5848	0.753	0.456807	48	6.54
PSORT06	adalimumab	week.4	0	RESP	RESP	unstimulated	dendritic.cells	0.0523	0.4127	na	53	6.54
PSORT06	adalimumab	week.4	0	RESP	RESP	unstimulated	CD8.T.cells	0.1666	0.3231	na	1319	6.54
PSORT06	adalimumab	week.4	0	RESP	RESP	TNF	CD8.T.cells	1.1687	0.5141	1.19697	1513	6.54
PSORT06	adalimumab	week.4	0	RESP	RESP	LPS	CD8.T.cells	0.1917	0.3968	0.034866	1549	6.54
PSORT06	adalimumab	week.4	0	RESP	RESP	unstimulated	CD4.T.cells	0.1577	0.335	na	1993	6.54
PSORT06	adalimumab	week.4	0	RESP	RESP	LPS	CD4.T.cells	0.2337	0.4297	0.0993854	2304	6.54
PSORT06	adalimumab	week.4	0	RESP	RESP	TNF	CD4.T.cells	1.0619	0.4395	1.16746	2378	6.54
PSORT06	adalimumab	week.4	0	RESP	RESP	LPS	neutrophils	0.8998	0.4404	1.04157	5761	6.54
PSORT06	adalimumab	week.4	0	RESP	RESP	TNF	neutrophils	0.8045	0.3693	1.00574	6753	6.54
PSORT06	adalimumab	week.4	0	RESP	RESP	unstimulated	neutrophils	0.2083	0.2235	na	17700	6.54
PSORT07	adalimumab	week.0	39.6552	NO RESP	NO RESP	unstimulated	NK.cells	0.4396	0.3359	na	18
PSORT07	adalimumab	week.0	39.6552	NO RESP	NO RESP	TNF	NK.cells	0.5377	0.4285	0.128336	28
PSORT07	adalimumab	week.0	39.6552	NO RESP	NO RESP	LPS	NK.cells	1.0595	0.4803	0.759495	34
PSORT07	adalimumab	week.0	39.6552	NO RESP	NO RESP	unstimulated	dendritic.cells	0.2472	0.3899	na	96
PSORT07	adalimumab	week.0	39.6552	NO RESP	NO RESP	TNF	dendritic.cells	1.0564	0.5351	0.874811	97
PSORT07	adalimumab	week.0	39.6552	NO RESP	NO RESP	LPS	dendritic.cells	1.1051	0.5755	0.888647	123
PSORT07	adalimumab	week.0	39.6552	NO RESP	NO RESP	unstimulated	CD8.T.cells	0.3752	0.4602	na	684
PSORT07	adalimumab	week.0	39.6552	NO RESP	NO RESP	LPS	CD8.T.cells	0.3963	0.4833	0.0223635	799
PSORT07	adalimumab	week.0	39.6552	NO RESP	NO RESP	TNF	CD8.T.cells	1.2684	0.7405	0.743899	805
PSORT07	adalimumab	week.0	39.6552	NO RESP	NO RESP	unstimulated	CD4.T.cells	0.382	0.4738	na	1106
PSORT07	adalimumab	week.0	39.6552	NO RESP	NO RESP	LPS	CD4.T.cells	0.6017	0.5931	0.205924	1316
PSORT07	adalimumab	week.0	39.6552	NO RESP	NO RESP	TNF	CD4.T.cells	1.609	0.6552	1.0868	1345
PSORT07	adalimumab	week.0	39.6552	NO RESP	NO RESP	TNF	neutrophils	0.4232	0.3701	0.329584	25762
PSORT07	adalimumab	week.0	39.6552	NO RESP	NO RESP	LPS	neutrophils	0.3829	0.3852	0.264042	25802
PSORT07	adalimumab	week.0	39.6552	NO RESP	NO RESP	unstimulated	neutrophils	0.2005	0.3056	na	34239
PSORT07	adalimumab	week.1	39.6552	NO RESP	NO RESP	TNF	NKT.cells	0.4944	0.3548	0.254553	10	8.79
PSORT07	adalimumab	week.1	39.6552	NO RESP	NO RESP	LPS	NKT.cells	0.4587	0.4545	0.178442	13	8.79
PSORT07	adalimumab	week.1	39.6552	NO RESP	NO RESP	unstimulated	NKT.cells	0.3155	0.348	na	18	8.79
PSORT07	adalimumab	week.1	39.6552	NO RESP	NO RESP	LPS	NK.cells	1.0575	0.486	0.942941	37	8.79
PSORT07	adalimumab	week.1	39.6552	NO RESP	NO RESP	TNF	NK.cells	0.2983	0.4359	-0.0233442	52	8.79
PSORT07	adalimumab	week.1	39.6552	NO RESP	NO RESP	unstimulated	NK.cells	0.3155	0.3009	na	58	8.79
PSORT07	adalimumab	week.1	39.6552	NO RESP	NO RESP	TNF	dendritic.cells	1.2475	0.7068	0.504063	247	8.79
PSORT07	adalimumab	week.1	39.6552	NO RESP	NO RESP	unstimulated	dendritic.cells	0.5961	0.5855	na	257	8.79
PSORT07	adalimumab	week.1	39.6552	NO RESP	NO RESP	LPS	dendritic.cells	1.3616	0.8902	0.518737	257	8.79
PSORT07	adalimumab	week.1	39.6552	NO RESP	NO RESP	TNF	CD8.T.cells	0.3461	0.4841	0.0573789	1917	8.79
PSORT07	adalimumab	week.1	39.6552	NO RESP	NO RESP	unstimulated	CD8.T.cells	0.294	0.4239	na	2112	8.79
PSORT07	adalimumab	week.1	39.6552	NO RESP	NO RESP	LPS	CD8.T.cells	0.2667	0.4711	-0.0305028	2208	8.79
PSORT07	adalimumab	week.1	39.6552	NO RESP	NO RESP	LPS	CD4.T.cells	0.4877	0.608	0.0790982	2553	8.79
PSORT07	adalimumab	week.1	39.6552	NO RESP	NO RESP	TNF	CD4.T.cells	0.4581	0.5231	0.0548613	2620	8.79
PSORT07	adalimumab	week.1	39.6552	NO RESP	NO RESP	unstimulated	CD4.T.cells	0.4063	0.4211	na	3091	8.79
PSORT07	adalimumab	week.1	39.6552	NO RESP	NO RESP	LPS	neutrophils	0.3948	0.4174	0.292181	16700	8.79
PSORT07	adalimumab	week.1	39.6552	NO RESP	NO RESP	TNF	neutrophils	0.3291	0.4028	0.206187	24978	8.79
PSORT07	adalimumab	week.1	39.6552	NO RESP	NO RESP	unstimulated	neutrophils	0.1818	0.3116	na	25524	8.79
PSORT07	adalimumab	week.12	39.6552	NO RESP	NO RESP	LPS	dendritic.cells	0.6372	0.9838	0.177521	37	11.28
PSORT07	adalimumab	week.12	39.6552	NO RESP	NO RESP	TNF	dendritic.cells	1.0154	0.7586	0.443385	49	11.28
PSORT07	adalimumab	week.12	39.6552	NO RESP	NO RESP	unstimulated	dendritic.cells	0.318	0.8143	na	56	11.28
PSORT07	adalimumab	week.12	39.6552	NO RESP	NO RESP	TNF	NKT.cells	0.6317	0.7644	0.262578	147	11.28
PSORT07	adalimumab	week.12	39.6552	NO RESP	NO RESP	unstimulated	NKT.cells	0.2909	0.5335	na	148	11.28
PSORT07	adalimumab	week.12	39.6552	NO RESP	NO RESP	LPS	NKT.cells	0.36	0.68	0.0569427	189	11.28
PSORT07	adalimumab	week.12	39.6552	NO RESP	NO RESP	TNF	NK.cells	0.639	0.7148	0.417034	609	11.28
PSORT07	adalimumab	week.12	39.6552	NO RESP	NO RESP	unstimulated	NK.cells	0.1851	0.3736	na	708	11.28
PSORT07	adalimumab	week.12	39.6552	NO RESP	NO RESP	LPS	NK.cells	0.2518	0.4677	0.0792821	760	11.28
PSORT07	adalimumab	week.12	39.6552	NO RESP	NO RESP	unstimulated	CD8.T.cells	0.3981	0.5259	na	2705	11.28
PSORT07	adalimumab	week.12	39.6552	NO RESP	NO RESP	TNF	CD8.T.cells	0.6857	0.7912	0.218359	2822	11.28
PSORT07	adalimumab	week.12	39.6552	NO RESP	NO RESP	LPS	CD8.T.cells	0.4707	0.6336	0.0626132	2951	11.28
PSORT07	adalimumab	week.12	39.6552	NO RESP	NO RESP	unstimulated	CD4.T.cells	0.5227	0.5402	na	5259	11.28
PSORT07	adalimumab	week.12	39.6552	NO RESP	NO RESP	TNF	CD4.T.cells	0.8342	0.8728	0.220453	5362	11.28
PSORT07	adalimumab	week.12	39.6552	NO RESP	NO RESP	LPS	CD4.T.cells	0.737	0.7891	0.161213	5533	11.28
PSORT07	adalimumab	week.12	39.6552	NO RESP	NO RESP	LPS	neutrophils	0.7829	0.5364	0.548398	14346	11.28
PSORT07	adalimumab	week.12	39.6552	NO RESP	NO RESP	TNF	neutrophils	0.6892	0.4558	0.490108	17998	11.28
PSORT07	adalimumab	week.12	39.6552	NO RESP	NO RESP	unstimulated	neutrophils	0.273	0.3934	na	21390	11.28
PSORT07	adalimumab	week.4	39.6552	NO RESP	NO RESP	unstimulated	NKT.cells	0.9702	1.0171	na	10	12.05
PSORT07	adalimumab	week.4	39.6552	NO RESP	NO RESP	TNF	NKT.cells	1.0021	0.6751	0.0188512	14	12.05
PSORT07	adalimumab	week.4	39.6552	NO RESP	NO RESP	LPS	NKT.cells	0.7125	0.5104	-0.168707	16	12.05
PSORT07	adalimumab	week.4	39.6552	NO RESP	NO RESP	TNF	NK.cells	0.2573	0.3539	-0.141825	52	12.05
PSORT07	adalimumab	week.4	39.6552	NO RESP	NO RESP	unstimulated	NK.cells	0.3574	0.3519	na	66	12.05
PSORT07	adalimumab	week.4	39.6552	NO RESP	NO RESP	LPS	NK.cells	1.4676	0.5219	1.27054	67	12.05
PSORT07	adalimumab	week.4	39.6552	NO RESP	NO RESP	unstimulated	dendritic.cells	0.549	0.6902	na	174	12.05
PSORT07	adalimumab	week.4	39.6552	NO RESP	NO RESP	TNF	dendritic.cells	1.2326	0.8221	0.452027	175	12.05
PSORT07	adalimumab	week.4	39.6552	NO RESP	NO RESP	LPS	dendritic.cells	0.9793	1.0965	0.240835	230	12.05
PSORT07	adalimumab	week.4	39.6552	NO RESP	NO RESP	unstimulated	CD8.T.cells	0.4518	0.5364	na	1458	12.05
PSORT07	adalimumab	week.4	39.6552	NO RESP	NO RESP	TNF	CD8.T.cells	0.5653	0.6307	0.0972496	1473	12.05
PSORT07	adalimumab	week.4	39.6552	NO RESP	NO RESP	LPS	CD8.T.cells	0.4169	0.5041	-0.0335416	1741	12.05
PSORT07	adalimumab	week.4	39.6552	NO RESP	NO RESP	unstimulated	CD4.T.cells	0.8049	0.6833	na	1894	12.05
PSORT07	adalimumab	week.4	39.6552	NO RESP	NO RESP	LPS	CD4.T.cells	0.9722	0.9388	0.103138	1953	12.05
PSORT07	adalimumab	week.4	39.6552	NO RESP	NO RESP	TNF	CD4.T.cells	0.8302	0.7169	0.0180688	2110	12.05
PSORT07	adalimumab	week.4	39.6552	NO RESP	NO RESP	LPS	neutrophils	0.3238	0.4597	0.159525	16366	12.05
PSORT07	adalimumab	week.4	39.6552	NO RESP	NO RESP	TNF	neutrophils	0.5523	0.486	0.433937	25956	12.05
PSORT07	adalimumab	week.4	39.6552	NO RESP	NO RESP	unstimulated	neutrophils	0.1976	0.3314	na	27231	12.05
PSORT08	adalimumab	week.0	49.1018	NO RESP	NO RESP	LPS	dendritic.cells	1.1614	0.8473	0.718126	45
PSORT08	adalimumab	week.0	49.1018	NO RESP	NO RESP	unstimulated	dendritic.cells	0.3413	0.2947	na	52
PSORT08	adalimumab	week.0	49.1018	NO RESP	NO RESP	TNF	dendritic.cells	1.161	0.4895	1.04527	61
PSORT08	adalimumab	week.0	49.1018	NO RESP	NO RESP	LPS	NK.cells	0.2012	0.2636	-0.0373328	103
PSORT08	adalimumab	week.0	49.1018	NO RESP	NO RESP	TNF	NK.cells	1.5053	0.4699	1.72418	138
PSORT08	adalimumab	week.0	49.1018	NO RESP	NO RESP	unstimulated	NK.cells	0.2213	0.2748	na	163
PSORT08	adalimumab	week.0	49.1018	NO RESP	NO RESP	LPS	NKT.cells	0.1337	0.3609	-0.162023	214
PSORT08	adalimumab	week.0	49.1018	NO RESP	NO RESP	unstimulated	NKT.cells	0.2436	0.3174	na	228
PSORT08	adalimumab	week.0	49.1018	NO RESP	NO RESP	TNF	NKT.cells	1.2441	0.427	1.34404	240
PSORT08	adalimumab	week.0	49.1018	NO RESP	NO RESP	unstimulated	CD4.T.cells	0.3561	0.3949	na	703
PSORT08	adalimumab	week.0	49.1018	NO RESP	NO RESP	unstimulated	monocytes	0.212	0.2608	na	936
PSORT08	adalimumab	week.0	49.1018	NO RESP	NO RESP	LPS	CD4.T.cells	0.3461	0.4355	-0.0120424	946
PSORT08	adalimumab	week.0	49.1018	NO RESP	NO RESP	unstimulated	CD8.T.cells	0.2466	0.3295	na	1098
PSORT08	adalimumab	week.0	49.1018	NO RESP	NO RESP	TNF	CD4.T.cells	1.7964	0.5925	1.45868	1216
PSORT08	adalimumab	week.0	49.1018	NO RESP	NO RESP	LPS	CD8.T.cells	0.2232	0.3664	-0.0336255	1465
PSORT08	adalimumab	week.0	49.1018	NO RESP	NO RESP	TNF	monocytes	1.0048	0.4643	1.09337	1502
PSORT08	adalimumab	week.0	49.1018	NO RESP	NO RESP	LPS	monocytes	1.3841	0.4265	1.70537	1537
PSORT08	adalimumab	week.0	49.1018	NO RESP	NO RESP	TNF	CD8.T.cells	1.3663	0.5748	1.2382	1588
PSORT08	adalimumab	week.0	49.1018	NO RESP	NO RESP	TNF	neutrophils	0.6085	0.4865	0.672896	20167
PSORT08	adalimumab	week.0	49.1018	NO RESP	NO RESP	LPS	neutrophils	0.6586	0.4836	0.74315	25463
PSORT08	adalimumab	week.0	49.1018	NO RESP	NO RESP	unstimulated	neutrophils	0.108	0.2573	na	32632
PSORT08	adalimumab	week.1	49.1018	NO RESP	NO RESP	TNF	NK.cells	0.1459	0.5236	-0.350908	11	5.59
PSORT08	adalimumab	week.1	49.1018	NO RESP	NO RESP	unstimulated	NKT.cells	0.0975	0.2632	na	26	5.59
PSORT08	adalimumab	week.1	49.1018	NO RESP	NO RESP	LPS	NKT.cells	0.1057	0.3997	0.0123699	30	5.59
PSORT08	adalimumab	week.1	49.1018	NO RESP	NO RESP	unstimulated	dendritic.cells	-0.0544	0.4773	na	31	5.59
PSORT08	adalimumab	week.1	49.1018	NO RESP	NO RESP	LPS	dendritic.cells	0.5541	0.7874	0.481142	37	5.59
PSORT08	adalimumab	week.1	49.1018	NO RESP	NO RESP	TNF	dendritic.cells	0.2901	0.4998	0.352574	46	5.59
PSORT08	adalimumab	week.1	49.1018	NO RESP	NO RESP	LPS	monocytes	1.2092	0.3849	1.50561	1633	5.59
PSORT08	adalimumab	week.1	49.1018	NO RESP	NO RESP	TNF	monocytes	0.844	0.4329	0.944174	1732	5.59
PSORT08	adalimumab	week.1	49.1018	NO RESP	NO RESP	unstimulated	monocytes	0.1083	0.3463	na	1955	5.59
PSORT08	adalimumab	week.1	49.1018	NO RESP	NO RESP	TNF	CD8.T.cells	0.3037	0.4069	0.155298	6850	5.59
PSORT08	adalimumab	week.1	49.1018	NO RESP	NO RESP	unstimulated	CD8.T.cells	0.1844	0.3613	na	7448	5.59
PSORT08	adalimumab	week.1	49.1018	NO RESP	NO RESP	LPS	CD8.T.cells	0.1744	0.3381	-0.014298	7575	5.59
PSORT08	adalimumab	week.1	49.1018	NO RESP	NO RESP	LPS	neutrophils	0.7037	0.3666	0.823742	8406	5.59
PSORT08	adalimumab	week.1	49.1018	NO RESP	NO RESP	TNF	CD4.T.cells	0.3437	0.4594	0.142891	9807	5.59
PSORT08	adalimumab	week.1	49.1018	NO RESP	NO RESP	TNF	neutrophils	0.5793	0.3382	0.657968	10425	5.59
PSORT08	adalimumab	week.1	49.1018	NO RESP	NO RESP	unstimulated	neutrophils	0.1784	0.2711	na	10472	5.59
PSORT08	adalimumab	week.1	49.1018	NO RESP	NO RESP	unstimulated	CD4.T.cells	0.224	0.3783	na	10648	5.59
PSORT08	adalimumab	week.1	49.1018	NO RESP	NO RESP	LPS	CD4.T.cells	0.2046	0.3582	-0.0263408	11374	5.59
PSORT08	adalimumab	week.12	49.1018	NO RESP	NO RESP	unstimulated	dendritic.cells	-0.0529	0.395	na	16	5.95
PSORT08	adalimumab	week.12	49.1018	NO RESP	NO RESP	LPS	NK.cells	0.0943	0.2612	0.119141	17	5.95
PSORT08	adalimumab	week.12	49.1018	NO RESP	NO RESP	unstimulated	NK.cells	0.015	0.4044	na	18	5.95
PSORT08	adalimumab	week.12	49.1018	NO RESP	NO RESP	LPS	NKT.cells	0.0429	0.4527	0.0478295	27	5.95
PSORT08	adalimumab	week.12	49.1018	NO RESP	NO RESP	unstimulated	NKT.cells	0.0061	0.3167	na	32	5.95
PSORT08	adalimumab	week.12	49.1018	NO RESP	NO RESP	TNF	dendritic.cells	-0.2106	0.4557	-0.185377	33	5.95
PSORT08	adalimumab	week.12	49.1018	NO RESP	NO RESP	LPS	dendritic.cells	0.1924	0.5323	0.264531	36	5.95
PSORT08	adalimumab	week.12	49.1018	NO RESP	NO RESP	TNF	NK.cells	0.0322	0.3811	0.0218969	72	5.95
PSORT08	adalimumab	week.12	49.1018	NO RESP	NO RESP	LPS	monocytes	0.6936	0.4094	1.00721	226	5.95
PSORT08	adalimumab	week.12	49.1018	NO RESP	NO RESP	TNF	monocytes	-0.1377	0.4697	-0.197758	268	5.95
PSORT08	adalimumab	week.12	49.1018	NO RESP	NO RESP	TNF	CD4.T.cells	0.0604	0.5187	-0.0416044	795	5.95
PSORT08	adalimumab	week.12	49.1018	NO RESP	NO RESP	unstimulated	monocytes	0.0087	0.2706	na	859	5.95
PSORT08	adalimumab	week.12	49.1018	NO RESP	NO RESP	TNF	CD8.T.cells	-0.0354	0.4827	-0.109946	930	5.95
PSORT08	adalimumab	week.12	49.1018	NO RESP	NO RESP	LPS	CD8.T.cells	0.0803	0.357	0.0367065	2446	5.95
PSORT08	adalimumab	week.12	49.1018	NO RESP	NO RESP	unstimulated	CD8.T.cells	0.0548	0.3377	na	2527	5.95
PSORT08	adalimumab	week.12	49.1018	NO RESP	NO RESP	LPS	CD4.T.cells	0.146	0.3787	0.067662	2801	5.95
PSORT08	adalimumab	week.12	49.1018	NO RESP	NO RESP	unstimulated	CD4.T.cells	0.0966	0.3514	na	3081	5.95
PSORT08	adalimumab	week.12	49.1018	NO RESP	NO RESP	LPS	neutrophils	0.3803	0.3233	0.690114	6545	5.95
PSORT08	adalimumab	week.12	49.1018	NO RESP	NO RESP	unstimulated	neutrophils	-0.0602	0.315	na	10031	5.95
PSORT08	adalimumab	week.12	49.1018	NO RESP	NO RESP	TNF	neutrophils	-0.1334	0.4501	-0.0956738	10465	5.95
PSORT08	adalimumab	week.4	49.1018	NO RESP	NO RESP	TNF	dendritic.cells	0.6877	0.7509	0.554627	46	8.02
PSORT08	adalimumab	week.4	49.1018	NO RESP	NO RESP	LPS	dendritic.cells	1.0245	1.2948	0.575988	53	8.02
PSORT08	adalimumab	week.4	49.1018	NO RESP	NO RESP	unstimulated	dendritic.cells	0.077	0.3502	na	62	8.02
PSORT08	adalimumab	week.4	49.1018	NO RESP	NO RESP	LPS	NK.cells	0.0646	0.3288	-0.0459902	227	8.02
PSORT08	adalimumab	week.4	49.1018	NO RESP	NO RESP	TNF	NK.cells	0.2548	0.3523	0.255477	244	8.02
PSORT08	adalimumab	week.4	49.1018	NO RESP	NO RESP	unstimulated	NK.cells	0.0927	0.2822	na	300	8.02
PSORT08	adalimumab	week.4	49.1018	NO RESP	NO RESP	TNF	NKT.cells	0.1514	0.3557	0.060024	367	8.02
PSORT08	adalimumab	week.4	49.1018	NO RESP	NO RESP	LPS	NKT.cells	0.0211	0.314	-0.144549	374	8.02
PSORT08	adalimumab	week.4	49.1018	NO RESP	NO RESP	unstimulated	NKT.cells	0.1114	0.3107	na	447	8.02
PSORT08	adalimumab	week.4	49.1018	NO RESP	NO RESP	LPS	monocytes	1.5111	0.403	1.97181	1584	8.02
PSORT08	adalimumab	week.4	49.1018	NO RESP	NO RESP	TNF	monocytes	0.9896	0.4691	1.12746	1730	8.02
PSORT08	adalimumab	week.4	49.1018	NO RESP	NO RESP	unstimulated	monocytes	0.1192	0.3029	na	1805	8.02
PSORT08	adalimumab	week.4	49.1018	NO RESP	NO RESP	unstimulated	CD8.T.cells	0.1696	0.3781	na	5480	8.02
PSORT08	adalimumab	week.4	49.1018	NO RESP	NO RESP	TNF	CD8.T.cells	0.2352	0.4073	0.0835243	5571	8.02
PSORT08	adalimumab	week.4	49.1018	NO RESP	NO RESP	LPS	CD8.T.cells	0.1569	0.3788	-0.016779	5655	8.02
PSORT08	adalimumab	week.4	49.1018	NO RESP	NO RESP	unstimulated	CD4.T.cells	0.2021	0.3847	na	8204	8.02
PSORT08	adalimumab	week.4	49.1018	NO RESP	NO RESP	TNF	CD4.T.cells	0.26	0.4218	0.0717917	8586	8.02
PSORT08	adalimumab	week.4	49.1018	NO RESP	NO RESP	LPS	CD4.T.cells	0.1923	0.3851	-0.0127306	8885	8.02
PSORT08	adalimumab	week.4	49.1018	NO RESP	NO RESP	LPS	neutrophils	0.6225	0.3728	0.704426	14173	8.02
PSORT08	adalimumab	week.4	49.1018	NO RESP	NO RESP	unstimulated	neutrophils	0.153	0.2937	na	15915	8.02
PSORT08	adalimumab	week.4	49.1018	NO RESP	NO RESP	TNF	neutrophils	0.3071	0.3178	0.252003	16478	8.02
PSORT09	adalimumab	week.0	25.1852	NO RESP	NO RESP	LPS	dendritic.cells	0.7033	0.7229	0.557675	42
PSORT09	adalimumab	week.0	25.1852	NO RESP	NO RESP	TNF	dendritic.cells	0.7413	0.5002	0.733993	52
PSORT09	adalimumab	week.0	25.1852	NO RESP	NO RESP	unstimulated	dendritic.cells	0.0661	0.4197	na	106
PSORT09	adalimumab	week.0	25.1852	NO RESP	NO RESP	LPS	NK.cells	0.2047	0.3746	-0.012769	118
PSORT09	adalimumab	week.0	25.1852	NO RESP	NO RESP	unstimulated	NK.cells	0.2155	0.4712	na	137
PSORT09	adalimumab	week.0	25.1852	NO RESP	NO RESP	TNF	NK.cells	0.9766	0.5075	0.777664	148
PSORT09	adalimumab	week.0	25.1852	NO RESP	NO RESP	LPS	monocytes	1.2846	0.486	1.39285	1418
PSORT09	adalimumab	week.0	25.1852	NO RESP	NO RESP	unstimulated	monocytes	0.1082	0.3586	na	1819
PSORT09	adalimumab	week.0	25.1852	NO RESP	NO RESP	TNF	monocytes	0.8624	0.4892	0.889597	1820
PSORT09	adalimumab	week.0	25.1852	NO RESP	NO RESP	unstimulated	CD8.T.cells	0.1948	0.4444	na	3672
PSORT09	adalimumab	week.0	25.1852	NO RESP	NO RESP	TNF	CD8.T.cells	1.1371	0.7816	0.768597	3759
PSORT09	adalimumab	week.0	25.1852	NO RESP	NO RESP	LPS	CD8.T.cells	0.2042	0.4155	0.0109315	3780
PSORT09	adalimumab	week.0	25.1852	NO RESP	NO RESP	unstimulated	CD4.T.cells	0.2813	0.4603	na	4443
PSORT09	adalimumab	week.0	25.1852	NO RESP	NO RESP	TNF	CD4.T.cells	1.5324	0.6085	1.17057	4787
PSORT09	adalimumab	week.0	25.1852	NO RESP	NO RESP	LPS	CD4.T.cells	0.2965	0.4435	0.0168179	5055
PSORT09	adalimumab	week.0	25.1852	NO RESP	NO RESP	LPS	neutrophils	0.5127	0.4286	0.359666	14747
PSORT09	adalimumab	week.0	25.1852	NO RESP	NO RESP	TNF	neutrophils	0.446	0.437	0.265295	15719
PSORT09	adalimumab	week.0	25.1852	NO RESP	NO RESP	unstimulated	neutrophils	0.25	0.3018	na	25617
PSORT09	adalimumab	week.1	25.1852	NO RESP	NO RESP	LPS	dendritic.cells	0.7232	0.638	0.68229	54	8.41
PSORT09	adalimumab	week.1	25.1852	NO RESP	NO RESP	TNF	NK.cells	0.1938	0.3777	0.0397244	70	8.41
PSORT09	adalimumab	week.1	25.1852	NO RESP	NO RESP	TNF	dendritic.cells	0.2996	0.3604	0.345462	71	8.41
PSORT09	adalimumab	week.1	25.1852	NO RESP	NO RESP	LPS	NK.cells	0.2371	0.4097	0.0941588	80	8.41
PSORT09	adalimumab	week.1	25.1852	NO RESP	NO RESP	unstimulated	dendritic.cells	0.0594	0.3349	na	83	8.41
PSORT09	adalimumab	week.1	25.1852	NO RESP	NO RESP	unstimulated	NK.cells	0.1644	0.3624	na	87	8.41
PSORT09	adalimumab	week.1	25.1852	NO RESP	NO RESP	LPS	monocytes	0.9585	0.3187	1.25751	577	8.41
PSORT09	adalimumab	week.1	25.1852	NO RESP	NO RESP	TNF	monocytes	0.3697	0.3732	0.349586	1119	8.41
PSORT09	adalimumab	week.1	25.1852	NO RESP	NO RESP	unstimulated	monocytes	0.1166	0.3508	na	1412	8.41
PSORT09	adalimumab	week.1	25.1852	NO RESP	NO RESP	LPS	CD8.T.cells	0.1345	0.3894	-0.04398	1591	8.41
PSORT09	adalimumab	week.1	25.1852	NO RESP	NO RESP	LPS	CD4.T.cells	0.2125	0.3719	-0.0147155	2037	8.41
PSORT09	adalimumab	week.1	25.1852	NO RESP	NO RESP	TNF	CD8.T.cells	0.196	0.4318	0.033078	2946	8.41
PSORT09	adalimumab	week.1	25.1852	NO RESP	NO RESP	unstimulated	CD8.T.cells	0.1688	0.3905	na	3211	8.41
PSORT09	adalimumab	week.1	25.1852	NO RESP	NO RESP	TNF	CD4.T.cells	0.2619	0.422	0.0470907	3934	8.41
PSORT09	adalimumab	week.1	25.1852	NO RESP	NO RESP	unstimulated	CD4.T.cells	0.2237	0.3892	na	4175	8.41
PSORT09	adalimumab	week.1	25.1852	NO RESP	NO RESP	LPS	neutrophils	0.4268	0.361	0.294147	18951	8.41
PSORT09	adalimumab	week.1	25.1852	NO RESP	NO RESP	TNF	neutrophils	0.4207	0.2801	0.328035	27922	8.41
PSORT09	adalimumab	week.1	25.1852	NO RESP	NO RESP	unstimulated	neutrophils	0.2494	0.2421	na	27938	8.41
PSORT09	adalimumab	week.4	25.1852	NO RESP	NO RESP	TNF	NKT.cells	0.3829	0.4683	0.480235	11	8.33
PSORT09	adalimumab	week.4	25.1852	NO RESP	NO RESP	unstimulated	NKT.cells	-0.0095	0.3488	na	19	8.33
PSORT09	adalimumab	week.4	25.1852	NO RESP	NO RESP	LPS	NKT.cells	0.1257	0.4957	0.160095	42	8.33
PSORT09	adalimumab	week.4	25.1852	NO RESP	NO RESP	LPS	dendritic.cells	0.9788	0.919	0.755825	56	8.33
PSORT09	adalimumab	week.4	25.1852	NO RESP	NO RESP	unstimulated	dendritic.cells	0.0802	0.2699	na	84	8.33
PSORT09	adalimumab	week.4	25.1852	NO RESP	NO RESP	TNF	dendritic.cells	0.5002	0.4099	0.617829	98	8.33
PSORT09	adalimumab	week.4	25.1852	NO RESP	NO RESP	TNF	NK.cells	0.1315	0.422	-0.0334837	142	8.33
PSORT09	adalimumab	week.4	25.1852	NO RESP	NO RESP	LPS	NK.cells	0.2415	0.5118	0.0822072	181	8.33
PSORT09	adalimumab	week.4	25.1852	NO RESP	NO RESP	unstimulated	NK.cells	0.1612	0.465	na	185	8.33
PSORT09	adalimumab	week.4	25.1852	NO RESP	NO RESP	unstimulated	monocytes	0.1386	0.2992	na	1756	8.33
PSORT09	adalimumab	week.4	25.1852	NO RESP	NO RESP	LPS	monocytes	1.149	0.4135	1.41771	1759	8.33
PSORT09	adalimumab	week.4	25.1852	NO RESP	NO RESP	TNF	monocytes	0.5623	0.3854	0.618902	1776	8.33
PSORT09	adalimumab	week.4	25.1852	NO RESP	NO RESP	unstimulated	CD8.T.cells	0.172	0.4068	na	3317	8.33
PSORT09	adalimumab	week.4	25.1852	NO RESP	NO RESP	LPS	CD8.T.cells	0.1858	0.4234	0.0166225PSORT09645	3352	8.33
PSORT09	adalimumab	week.4	25.1852	NO RESP	NO RESP	TNF	CD8.T.cells	0.2929	0.4395	0.142857	3562	8.33
PSORT09	adalimumab	week.4	25.1852	NO RESP	NO RESP	LPS	CD4.T.cells	0.24	0.4185	0.0219714	4232	8.33
PSORT09	adalimumab	week.4	25.1852	NO RESP	NO RESP	unstimulated	CD4.T.cells	0.2219	0.4053	na	4412	8.33
PSORT09	adalimumab	week.4	25.1852	NO RESP	NO RESP	TNF	CD4.T.cells	0.3256	0.4493	0.121343	4654	8.33
PSORT09	adalimumab	week.4	25.1852	NO RESP	NO RESP	LPS	neutrophils	0.3102	0.3571	0.147215	17544	8.33
PSORT09	adalimumab	week.4	25.1852	NO RESP	NO RESP	unstimulated	neutrophils	0.2185	0.2658	na	25538	8.33
PSORT09	adalimumab	week.4	25.1852	NO RESP	NO RESP	TNF	neutrophils	0.4001	0.293	0.324982	25616	8.33
PSORT10	adalimumab	week.0	11.1111	RESP	NO RESP	unstimulated	NKT.cells	-0.0141	0.3299	na	12
PSORT10	adalimumab	week.0	11.1111	RESP	NO RESP	LPS	NKT.cells	0.1061	0.5024	0.144419	14
PSORT10	adalimumab	week.0	11.1111	RESP	NO RESP	TNF	NKT.cells	0.2097	0.3752	0.317402	18
PSORT10	adalimumab	week.0	11.1111	RESP	NO RESP	LPS	NK.cells	0.279	0.4688	0.0737292	31
PSORT10	adalimumab	week.0	11.1111	RESP	NO RESP	LPS	dendritic.cells	0.3029	0.4477	0.364673	41
PSORT10	adalimumab	week.0	11.1111	RESP	NO RESP	unstimulated	dendritic.cells	0.0438	0.2628	na	45
PSORT10	adalimumab	week.0	11.1111	RESP	NO RESP	TNF	NK.cells	0.2396	0.4131	0.0325516	48
PSORT10	adalimumab	week.0	11.1111	RESP	NO RESP	unstimulated	NK.cells	0.2117	0.444	na	51
PSORT10	adalimumab	week.0	11.1111	RESP	NO RESP	TNF	dendritic.cells	0.1998	0.4137	0.230599	53
PSORT10	adalimumab	week.0	11.1111	RESP	NO RESP	unstimulated	monocytes	0.0253	0.4526	na	987
PSORT10	adalimumab	week.0	11.1111	RESP	NO RESP	LPS	monocytes	0.3567	0.3955	0.390756	996
PSORT10	adalimumab	week.0	11.1111	RESP	NO RESP	TNF	monocytes	0.0825	0.4494	0.0634146	1032
PSORT10	adalimumab	week.0	11.1111	RESP	NO RESP	unstimulated	CD8.T.cells	0.1605	0.4162	na	3386
PSORT10	adalimumab	week.0	11.1111	RESP	NO RESP	LPS	CD8.T.cells	0.151	0.3937	-0.0117298	3452
PSORT10	adalimumab	week.0	11.1111	RESP	NO RESP	TNF	CD8.T.cells	0.3111	0.4305	0.177867	3480
PSORT10	adalimumab	week.0	11.1111	RESP	NO RESP	LPS	CD4.T.cells	0.1756	0.4212	-0.00797935	3784
PSORT10	adalimumab	week.0	11.1111	RESP	NO RESP	unstimulated	CD4.T.cells	0.1824	0.431	na	3842
PSORT10	adalimumab	week.0	11.1111	RESP	NO RESP	TNF	CD4.T.cells	0.3896	0.494	0.224	3859
PSORT10	adalimumab	week.0	11.1111	RESP	NO RESP	LPS	neutrophils	0.0031	0.3599	-0.249882	17418
PSORT10	adalimumab	week.0	11.1111	RESP	NO RESP	TNF	neutrophils	0.0321	0.392	-0.194594	19445
PSORT10	adalimumab	week.0	11.1111	RESP	NO RESP	unstimulated	neutrophils	0.1624	0.2776	na	25597
PSORT10	adalimumab	week.1	11.1111	RESP	NO RESP	unstimulated	NK.cells	0.1159	0.3016	na	20	7.88
PSORT10	adalimumab	week.1	11.1111	RESP	NO RESP	TNF	NK.cells	0.2134	0.394	0.140167	20	7.88
PSORT10	adalimumab	week.1	11.1111	RESP	NO RESP	LPS	dendritic.cells	0.3184	0.4248	0.426263	71	7.88
PSORT10	adalimumab	week.1	11.1111	RESP	NO RESP	TNF	dendritic.cells	0.1016	0.447	0.14414	113	7.88
PSORT10	adalimumab	week.1	11.1111	RESP	NO RESP	unstimulated	dendritic.cells	-0.014	0.355	na	156	7.88
PSORT10	adalimumab	week.1	11.1111	RESP	NO RESP	TNF	monocytes	0.261	0.2915	0.309953	1225	7.88
PSORT10	adalimumab	week.1	11.1111	RESP	NO RESP	LPS	monocytes	0.6207	0.2734	0.904049	1318	7.88
PSORT10	adalimumab	week.1	11.1111	RESP	NO RESP	unstimulated	monocytes	0.0648	0.3415	na	1419	7.88
PSORT10	adalimumab	week.1	11.1111	RESP	NO RESP	LPS	CD8.T.cells	0.0979	0.3942	-0.0372221	5883	7.88
PSORT10	adalimumab	week.1	11.1111	RESP	NO RESP	TNF	CD8.T.cells	0.1364	0.3813	0.0110448	6013	7.88
PSORT10	adalimumab	week.1	11.1111	RESP	NO RESP	unstimulated	CD8.T.cells	0.1277	0.4064	na	6295	7.88
PSORT10	adalimumab	week.1	11.1111	RESP	NO RESP	LPS	CD4.T.cells	0.1319	0.3815	-0.0134581	6548	7.88
PSORT10	adalimumab	week.1	11.1111	RESP	NO RESP	TNF	CD4.T.cells	0.1505	0.3925	0.0102376	6553	7.88
PSORT10	adalimumab	week.1	11.1111	RESP	NO RESP	unstimulated	CD4.T.cells	0.1424	0.3987	na	6725	7.88
PSORT10	adalimumab	week.1	11.1111	RESP	NO RESP	LPS	neutrophils	0.1365	0.3109	-0.079966	14701	7.88
PSORT10	adalimumab	week.1	11.1111	RESP	NO RESP	TNF	neutrophils	0.2754	0.2639	0.169373	18518	7.88
PSORT10	adalimumab	week.1	11.1111	RESP	NO RESP	unstimulated	neutrophils	0.1836	0.2781	na	19593	7.88
PSORT10	adalimumab	week.12	11.1111	RESP	NO RESP	LPS	dendritic.cells	0.455	0.6837	0.065847	10	7.66
PSORT10	adalimumab	week.12	11.1111	RESP	NO RESP	TNF	dendritic.cells	0.7289	0.6374	0.261198	37	7.66
PSORT10	adalimumab	week.12	11.1111	RESP	NO RESP	unstimulated	dendritic.cells	0.3586	0.7803	na	41	7.66
PSORT10	adalimumab	week.12	11.1111	RESP	NO RESP	LPS	monocytes	1.2753	0.5825	1.3581	158	7.66
PSORT10	adalimumab	week.12	11.1111	RESP	NO RESP	unstimulated	monocytes	-0.101	0.4309	na	161	7.66
PSORT10	adalimumab	week.12	11.1111	RESP	NO RESP	TNF	monocytes	0.9817	0.5466	1.10762	185	7.66
PSORT10	adalimumab	week.12	11.1111	RESP	NO RESP	unstimulated	CD8.T.cells	0.2049	0.3939	na	923	7.66
PSORT10	adalimumab	week.12	11.1111	RESP	NO RESP	LPS	CD8.T.cells	0.3041	0.5202	0.108522	932	7.66
PSORT10	adalimumab	week.12	11.1111	RESP	NO RESP	TNF	CD8.T.cells	1.3582	0.5507	1.22094	1010	7.66
PSORT10	adalimumab	week.12	11.1111	RESP	NO RESP	unstimulated	CD4.T.cells	0.1921	0.3779	na	4642	7.66
PSORT10	adalimumab	week.12	11.1111	RESP	NO RESP	LPS	CD4.T.cells	0.4456	0.6995	0.235289	4844	7.66
PSORT10	adalimumab	week.12	11.1111	RESP	NO RESP	TNF	CD4.T.cells	1.2084	0.4927	1.16736	5186	7.66
PSORT10	adalimumab	week.12	11.1111	RESP	NO RESP	TNF	neutrophils	0.7	0.4914	0.682763	15280	7.66
PSORT10	adalimumab	week.12	11.1111	RESP	NO RESP	LPS	neutrophils	0.3648	0.4113	0.278802	15397	7.66
PSORT10	adalimumab	week.12	11.1111	RESP	NO RESP	unstimulated	neutrophils	0.1712	0.2831	na	24336	7.66
PSORT10	adalimumab	week.4	11.1111	RESP	NO RESP	TNF	NK.cells	0.3685	0.3611	0.210363	32	9.95
PSORT10	adalimumab	week.4	11.1111	RESP	NO RESP	LPS	NK.cells	0.2943	0.4876	0.115482	38	9.95
PSORT10	adalimumab	week.4	11.1111	RESP	NO RESP	unstimulated	NK.cells	0.1716	0.5749	na	60	9.95
PSORT10	adalimumab	week.4	11.1111	RESP	NO RESP	TNF	dendritic.cells	0.4914	0.7339	0.244293	65	9.95
PSORT10	adalimumab	week.4	11.1111	RESP	NO RESP	LPS	dendritic.cells	1.2214	0.909	0.770781	75	9.95
PSORT10	adalimumab	week.4	11.1111	RESP	NO RESP	unstimulated	dendritic.cells	0.2153	0.3963	na	76	9.95
PSORT10	adalimumab	week.4	11.1111	RESP	NO RESP	unstimulated	NKT.cells	0.1706	0.4651	na	128	9.95
PSORT10	adalimumab	week.4	11.1111	RESP	NO RESP	LPS	NKT.cells	0.13	0.4269	-0.0455157	129	9.95
PSORT10	adalimumab	week.4	11.1111	RESP	NO RESP	TNF	NKT.cells	0.1178	0.5396	-0.052553	143	9.95
PSORT10	adalimumab	week.4	11.1111	RESP	NO RESP	unstimulated	monocytes	0.0568	0.392	na	432	9.95
PSORT10	adalimumab	week.4	11.1111	RESP	NO RESP	TNF	monocytes	0.3279	0.4502	0.321895	528	9.95
PSORT10	adalimumab	week.4	11.1111	RESP	NO RESP	LPS	monocytes	1.545	0.666	1.40662	954	9.95
PSORT10	adalimumab	week.4	11.1111	RESP	NO RESP	TNF	CD4.T.cells	0.2799	0.5102	0.0960268	2429	9.95
PSORT10	adalimumab	week.4	11.1111	RESP	NO RESP	unstimulated	CD4.T.cells	0.1883	0.4437	na	2534	9.95
PSORT10	adalimumab	week.4	11.1111	RESP	NO RESP	TNF	CD8.T.cells	0.2138	0.4321	0.061984	3645	9.95
PSORT10	adalimumab	week.4	11.1111	RESP	NO RESP	LPS	CD4.T.cells	0.2117	0.4676	0.0256776	3687	9.95
PSORT10	adalimumab	week.4	11.1111	RESP	NO RESP	unstimulated	CD8.T.cells	0.162	0.4036	na	3886	9.95
PSORT10	adalimumab	week.4	11.1111	RESP	NO RESP	LPS	CD8.T.cells	0.157	0.4233	-0.00604668	5148	9.95
PSORT10	adalimumab	week.4	11.1111	RESP	NO RESP	LPS	neutrophils	0.1847	0.3705	0.0981456	14426	9.95
PSORT10	adalimumab	week.4	11.1111	RESP	NO RESP	TNF	neutrophils	0.1965	0.3005	0.129614	23331	9.95
PSORT10	adalimumab	week.4	11.1111	RESP	NO RESP	unstimulated	neutrophils	0.1196	0.2928	na	23352	9.95
PSORT11	adalimumab	week.0	59.434	NO RESP	NO RESP	TNF	NK.cells	0.1442	0.3366	0.102705	33
PSORT11	adalimumab	week.0	59.434	NO RESP	NO RESP	unstimulated	NK.cells	0.0675	0.4102	na	53
PSORT11	adalimumab	week.0	59.434	NO RESP	NO RESP	LPS	NK.cells	0.1667	0.4167	0.119966	58
PSORT11	adalimumab	week.0	59.434	NO RESP	NO RESP	LPS	monocytes	0.6341	0.5545	0.666594	150
PSORT11	adalimumab	week.0	59.434	NO RESP	NO RESP	unstimulated	monocytes	0.0187	0.3687	na	312
PSORT11	adalimumab	week.0	59.434	NO RESP	NO RESP	TNF	monocytes	0.2127	0.3643	0.264666	327
PSORT11	adalimumab	week.0	59.434	NO RESP	NO RESP	LPS	CD8.T.cells	0.3058	0.4059	0.0757744	520
PSORT11	adalimumab	week.0	59.434	NO RESP	NO RESP	TNF	CD8.T.cells	0.3721	0.4756	0.145114	585
PSORT11	adalimumab	week.0	59.434	NO RESP	NO RESP	unstimulated	CD8.T.cells	0.2444	0.4044	na	685
PSORT11	adalimumab	week.0	59.434	NO RESP	NO RESP	LPS	CD4.T.cells	0.4452	0.511	0.163106	1747
PSORT11	adalimumab	week.0	59.434	NO RESP	NO RESP	TNF	CD4.T.cells	0.8128	0.6265	0.499229	2112
PSORT11	adalimumab	week.0	59.434	NO RESP	NO RESP	unstimulated	CD4.T.cells	0.2948	0.4111	na	2469
PSORT11	adalimumab	week.0	59.434	NO RESP	NO RESP	LPS	neutrophils	-0.1333	0.5104	-0.278458	13355
PSORT11	adalimumab	week.0	59.434	NO RESP	NO RESP	TNF	neutrophils	-0.1337	0.5517	-0.266538	14679
PSORT11	adalimumab	week.0	59.434	NO RESP	NO RESP	unstimulated	neutrophils	0.1145	0.3795	na	23484
PSORT11	adalimumab	week.1	59.434	NO RESP	NO RESP	LPS	NKT.cells	0.0545	0.6329	-0.121231	20	6.85
PSORT11	adalimumab	week.1	59.434	NO RESP	NO RESP	unstimulated	NKT.cells	0.1719	0.3355	na	21	6.85
PSORT11	adalimumab	week.1	59.434	NO RESP	NO RESP	TNF	NKT.cells	0.0896	0.5338	-0.0946739	22	6.85
PSORT11	adalimumab	week.1	59.434	NO RESP	NO RESP	TNF	NK.cells	0.3963	0.5022	0.148459	36	6.85
PSORT11	adalimumab	week.1	59.434	NO RESP	NO RESP	unstimulated	NK.cells	0.2407	0.5459	na	37	6.85
PSORT11	adalimumab	week.1	59.434	NO RESP	NO RESP	unstimulated	dendritic.cells	0.2592	0.4947	na	48	6.85
PSORT11	adalimumab	week.1	59.434	NO RESP	NO RESP	TNF	dendritic.cells	0.5615	0.6275	0.269382	58	6.85
PSORT11	adalimumab	week.1	59.434	NO RESP	NO RESP	LPS	NK.cells	0.5005	0.5377	0.239756	60	6.85
PSORT11	adalimumab	week.1	59.434	NO RESP	NO RESP	LPS	dendritic.cells	0.708	0.7889	0.349642	89	6.85
PSORT11	adalimumab	week.1	59.434	NO RESP	NO RESP	TNF	monocytes	1.3502	0.7147	1.22474	827	6.85
PSORT11	adalimumab	week.1	59.434	NO RESP	NO RESP	unstimulated	monocytes	0.1055	0.3016	na	897	6.85
PSORT11	adalimumab	week.1	59.434	NO RESP	NO RESP	TNF	CD4.T.cells	0.589	0.563	0.16748	1122	6.85
PSORT11	adalimumab	week.1	59.434	NO RESP	NO RESP	TNF	CD8.T.cells	0.4456	0.5054	0.232987	1130	6.85
PSORT11	adalimumab	week.1	59.434	NO RESP	NO RESP	LPS	monocytes	1.6294	0.8443	1.32987	1211	6.85
PSORT11	adalimumab	week.1	59.434	NO RESP	NO RESP	unstimulated	CD8.T.cells	0.2395	0.3792	na	1257	6.85
PSORT11	adalimumab	week.1	59.434	NO RESP	NO RESP	unstimulated	CD4.T.cells	0.4243	0.4204	na	1725	6.85
PSORT11	adalimumab	week.1	59.434	NO RESP	NO RESP	LPS	CD8.T.cells	0.2772	0.3982	0.048495	2128	6.85
PSORT11	adalimumab	week.1	59.434	NO RESP	NO RESP	LPS	CD4.T.cells	0.5282	0.5391	0.108286	2533	6.85
PSORT11	adalimumab	week.1	59.434	NO RESP	NO RESP	LPS	neutrophils	0.4575	0.5091	0.243449	12514	6.85
PSORT11	adalimumab	week.1	59.434	NO RESP	NO RESP	unstimulated	neutrophils	0.2494	0.3457	na	21291	6.85
PSORT11	adalimumab	week.1	59.434	NO RESP	NO RESP	TNF	neutrophils	0.5487	0.4164	0.392731	21381	6.85
PSORT11	adalimumab	week.12	59.434	NO RESP	NO RESP	unstimulated	NK.cells	0.3092	0.4115	na	57	4.9
PSORT11	adalimumab	week.12	59.434	NO RESP	NO RESP	TNF	NK.cells	1.9685	0.4425	1.94297	62	4.9
PSORT11	adalimumab	week.12	59.434	NO RESP	NO RESP	LPS	dendritic.cells	1.1396	1.0862	0.561327	72	4.9
PSORT11	adalimumab	week.12	59.434	NO RESP	NO RESP	LPS	NK.cells	0.254	0.384	-0.0693903	79	4.9
PSORT11	adalimumab	week.12	59.434	NO RESP	NO RESP	unstimulated	dendritic.cells	0.2632	0.4751	na	86	4.9
PSORT11	adalimumab	week.12	59.434	NO RESP	NO RESP	TNF	dendritic.cells	1.6188	0.7001	1.15351	92	4.9
PSORT11	adalimumab	week.12	59.434	NO RESP	NO RESP	unstimulated	NKT.cells	0.2924	0.4684	na	93	4.9
PSORT11	adalimumab	week.12	59.434	NO RESP	NO RESP	LPS	NKT.cells	0.325	0.3259	0.0410424	99	4.9
PSORT11	adalimumab	week.12	59.434	NO RESP	NO RESP	TNF	NKT.cells	1.8635	0.584	1.49287	105	4.9
PSORT11	adalimumab	week.12	59.434	NO RESP	NO RESP	unstimulated	monocytes	0.1291	0.3317	na	463	4.9
PSORT11	adalimumab	week.12	59.434	NO RESP	NO RESP	LPS	monocytes	1.798	0.9004	1.35452	599	4.9
PSORT11	adalimumab	week.12	59.434	NO RESP	NO RESP	TNF	monocytes	1.6203	0.7545	1.37286	797	4.9
PSORT11	adalimumab	week.12	59.434	NO RESP	NO RESP	unstimulated	CD8.T.cells	0.3629	0.4306	na	839	4.9
PSORT11	adalimumab	week.12	59.434	NO RESP	NO RESP	LPS	CD8.T.cells	0.3427	0.4429	-0.0231254	943	4.9
PSORT11	adalimumab	week.12	59.434	NO RESP	NO RESP	TNF	CD8.T.cells	1.9632	0.7002	1.41519	1116	4.9
PSORT11	adalimumab	week.12	59.434	NO RESP	NO RESP	unstimulated	CD4.T.cells	0.4425	0.4707	na	3003	4.9
PSORT11	adalimumab	week.12	59.434	NO RESP	NO RESP	LPS	CD4.T.cells	0.4723	0.4979	0.0307661	3100	4.9
PSORT11	adalimumab	week.12	59.434	NO RESP	NO RESP	TNF	CD4.T.cells	2.3859	0.6722	1.70041	3189	4.9
PSORT11	adalimumab	week.12	59.434	NO RESP	NO RESP	LPS	neutrophils	0.7603	0.5184	0.715422	6882	4.9
PSORT11	adalimumab	week.12	59.434	NO RESP	NO RESP	TNF	neutrophils	0.829	0.5243	0.79753	7393	4.9
PSORT11	adalimumab	week.12	59.434	NO RESP	NO RESP	unstimulated	neutrophils	0.2027	0.261	na	21099	4.9
PSORT11	adalimumab	week.4	59.434	NO RESP	NO RESP	unstimulated	NKT.cells	0.1693	0.391	na	37	7.84
PSORT11	adalimumab	week.4	59.434	NO RESP	NO RESP	TNF	NK.cells	0.2075	0.5279	-0.0737769	44	7.84
PSORT11	adalimumab	week.4	59.434	NO RESP	NO RESP	TNF	NKT.cells	0.3282	0.3473	0.215224	47	7.84
PSORT11	adalimumab	week.4	59.434	NO RESP	NO RESP	unstimulated	dendritic.cells	0.0292	0.3614	na	51	7.84
PSORT11	adalimumab	week.4	59.434	NO RESP	NO RESP	LPS	NKT.cells	0.086	0.5004	-0.0934485	58	7.84
PSORT11	adalimumab	week.4	59.434	NO RESP	NO RESP	unstimulated	NK.cells	0.2737	0.3694	na	64	7.84
PSORT11	adalimumab	week.4	59.434	NO RESP	NO RESP	LPS	NK.cells	0.4178	0.5492	0.156869	70	7.84
PSORT11	adalimumab	week.4	59.434	NO RESP	NO RESP	LPS	dendritic.cells	0.3666	0.6014	0.350436	73	7.84
PSORT11	adalimumab	week.4	59.434	NO RESP	NO RESP	TNF	dendritic.cells	0.3256	0.6114	0.304687	76	7.84
PSORT11	adalimumab	week.4	59.434	NO RESP	NO RESP	unstimulated	monocytes	0.0199	0.3196	na	682	7.84
PSORT11	adalimumab	week.4	59.434	NO RESP	NO RESP	LPS	monocytes	1.9307	0.9011	1.56533	694	7.84
PSORT11	adalimumab	week.4	59.434	NO RESP	NO RESP	TNF	monocytes	0.8066	0.7374	0.744276	802	7.84
PSORT11	adalimumab	week.4	59.434	NO RESP	NO RESP	TNF	CD8.T.cells	0.2335	0.4525	0.0579033	1319	7.84
PSORT11	adalimumab	week.4	59.434	NO RESP	NO RESP	LPS	CD8.T.cells	0.1704	0.4053	-0.016679	1356	7.84
PSORT11	adalimumab	week.4	59.434	NO RESP	NO RESP	unstimulated	CD8.T.cells	0.1839	0.4041	na	1409	7.84
PSORT11	adalimumab	week.4	59.434	NO RESP	NO RESP	LPS	CD4.T.cells	0.3105	0.4801	0.0661765	3970	7.84
PSORT11	adalimumab	week.4	59.434	NO RESP	NO RESP	unstimulated	CD4.T.cells	0.252	0.4039	na	4053	7.84
PSORT11	adalimumab	week.4	59.434	NO RESP	NO RESP	TNF	CD4.T.cells	0.3015	0.4544	0.0576721	4495	7.84
PSORT11	adalimumab	week.4	59.434	NO RESP	NO RESP	LPS	neutrophils	1.3832	0.5707	1.32118	10854	7.84
PSORT11	adalimumab	week.4	59.434	NO RESP	NO RESP	TNF	neutrophils	0.3533	0.4091	0.243001	18038	7.84
PSORT11	adalimumab	week.4	59.434	NO RESP	NO RESP	unstimulated	neutrophils	0.1693	0.3481	na	19420	7.84
PSORT12	adalimumab	week.0	27	NO RESP	NO RESP	unstimulated	NKT.cells	0.2714	0.3321	na	22
PSORT12	adalimumab	week.0	27	NO RESP	NO RESP	LPS	NK.cells	0.6568	0.8446	0.212562	27
PSORT12	adalimumab	week.0	27	NO RESP	NO RESP	LPS	NKT.cells	0.3628	0.4506	0.116775	31
PSORT12	adalimumab	week.0	27	NO RESP	NO RESP	unstimulated	dendritic.cells	0.3035	0.3753	na	41
PSORT12	adalimumab	week.0	27	NO RESP	NO RESP	TNF	NKT.cells	1.0544	0.6779	0.775248	46
PSORT12	adalimumab	week.0	27	NO RESP	NO RESP	unstimulated	NK.cells	0.4023	0.3527	na	55
PSORT12	adalimumab	week.0	27	NO RESP	NO RESP	LPS	dendritic.cells	1.4195	1.177	0.718933	58
PSORT12	adalimumab	week.0	27	NO RESP	NO RESP	TNF	NK.cells	1.0418	0.5933	0.676004	62
PSORT12	adalimumab	week.0	27	NO RESP	NO RESP	TNF	dendritic.cells	1.345	0.7893	0.894298	80
PSORT12	adalimumab	week.0	27	NO RESP	NO RESP	LPS	monocytes	1.4922	1.2847	0.82921	300
PSORT12	adalimumab	week.0	27	NO RESP	NO RESP	unstimulated	monocytes	0.2051	0.2675	na	539
PSORT12	adalimumab	week.0	27	NO RESP	NO RESP	TNF	monocytes	1.0234	0.743	0.809797	789
PSORT12	adalimumab	week.0	27	NO RESP	NO RESP	unstimulated	CD4.T.cells	0.4541	0.4272	na	946
PSORT12	adalimumab	week.0	27	NO RESP	NO RESP	TNF	CD4.T.cells	1.9794	0.9972	1.07084	1315
PSORT12	adalimumab	week.0	27	NO RESP	NO RESP	LPS	CD4.T.cells	0.5317	0.8498	0.0607674	1380
PSORT12	adalimumab	week.0	27	NO RESP	NO RESP	unstimulated	CD8.T.cells	0.3099	0.372	na	2599
PSORT12	adalimumab	week.0	27	NO RESP	NO RESP	LPS	CD8.T.cells	0.2736	0.6217	-0.0365301	2707
PSORT12	adalimumab	week.0	27	NO RESP	NO RESP	TNF	CD8.T.cells	1.2456	0.6713	0.896866	3389
PSORT12	adalimumab	week.0	27	NO RESP	NO RESP	TNF	neutrophils	0.4559	0.4534	0.180746	10777
PSORT12	adalimumab	week.0	27	NO RESP	NO RESP	LPS	neutrophils	0.3685	0.6499	0.0538056	12266
PSORT12	adalimumab	week.0	27	NO RESP	NO RESP	unstimulated	neutrophils	0.3164	0.3184	na	24135
PSORT12	adalimumab	week.1	27	NO RESP	NO RESP	TNF	NKT.cells	1.1472	1.4414	0.37197	17	4.77
PSORT12	adalimumab	week.1	27	NO RESP	NO RESP	LPS	dendritic.cells	1.358	1.2819	0.300417	19	4.77
PSORT12	adalimumab	week.1	27	NO RESP	NO RESP	unstimulated	NKT.cells	0.3353	0.7413	na	23	4.77
PSORT12	adalimumab	week.1	27	NO RESP	NO RESP	unstimulated	NK.cells	0.5697	0.792	na	45	4.77
PSORT12	adalimumab	week.1	27	NO RESP	NO RESP	TNF	NK.cells	1.1975	1.2992	0.30021	51	4.77
PSORT12	adalimumab	week.1	27	NO RESP	NO RESP	TNF	dendritic.cells	1.6665	1.0932	0.500356	76	4.77
PSORT12	adalimumab	week.1	27	NO RESP	NO RESP	unstimulated	dendritic.cells	0.7526	0.7333	na	80	4.77
PSORT12	adalimumab	week.1	27	NO RESP	NO RESP	LPS	monocytes	2.0409	1.3503	0.879381	143	4.77
PSORT12	adalimumab	week.1	27	NO RESP	NO RESP	LPS	CD4.T.cells	0.6342	0.6375	-0.0441679	536	4.77
PSORT12	adalimumab	week.1	27	NO RESP	NO RESP	TNF	monocytes	1.6085	0.9421	0.833901	576	4.77
PSORT12	adalimumab	week.1	27	NO RESP	NO RESP	unstimulated	monocytes	0.262	0.6726	na	625	4.77
PSORT12	adalimumab	week.1	27	NO RESP	NO RESP	LPS	CD8.T.cells	0.2963	0.5386	-0.0215611	1021	4.77
PSORT12	adalimumab	week.1	27	NO RESP	NO RESP	TNF	CD4.T.cells	1.0765	1.0936	0.208479	2367	4.77
PSORT12	adalimumab	week.1	27	NO RESP	NO RESP	unstimulated	CD4.T.cells	0.6949	0.7368	na	2391	4.77
PSORT12	adalimumab	week.1	27	NO RESP	NO RESP	LPS	neutrophils	0.5697	0	#DIV/0!	2831	4.77
PSORT12	adalimumab	week.1	27	NO RESP	NO RESP	unstimulated	CD8.T.cells	0.32	0.5606	na	3605	4.77
PSORT12	adalimumab	week.1	27	NO RESP	NO RESP	TNF	CD8.T.cells	0.7539	0.9596	0.285423	3611	4.77
PSORT12	adalimumab	week.1	27	NO RESP	NO RESP	TNF	neutrophils	0.652	0	#DIV/0!	17976	4.77
PSORT12	adalimumab	week.1	27	NO RESP	NO RESP	unstimulated	neutrophils	0.2574	0	na	19647	4.77
PSORT12	adalimumab	week.12	27	NO RESP	NO RESP	TNF	dendritic.cells	0.9643	0.6113	0.790111	48	7.2
PSORT12	adalimumab	week.12	27	NO RESP	NO RESP	TNF	NK.cells	0.2146	0.4807	0.0829705	62	7.2
PSORT12	adalimumab	week.12	27	NO RESP	NO RESP	unstimulated	NKT.cells	0.1982	0.4066	na	64	7.2
PSORT12	adalimumab	week.12	27	NO RESP	NO RESP	unstimulated	NK.cells	0.1479	0.3232	na	73	7.2
PSORT12	adalimumab	week.12	27	NO RESP	NO RESP	LPS	NK.cells	0.2333	0.3897	0.119792	82	7.2
PSORT12	adalimumab	week.12	27	NO RESP	NO RESP	unstimulated	dendritic.cells	0.1557	0.4121	na	83	7.2
PSORT12	adalimumab	week.12	27	NO RESP	NO RESP	LPS	dendritic.cells	1.0544	1.1128	0.58935	83	7.2
PSORT12	adalimumab	week.12	27	NO RESP	NO RESP	TNF	NKT.cells	0.2936	0.4111	0.116669	90	7.2
PSORT12	adalimumab	week.12	27	NO RESP	NO RESP	LPS	NKT.cells	0.2079	0.3979	0.0120572	116	7.2
PSORT12	adalimumab	week.12	27	NO RESP	NO RESP	LPS	monocytes	1.3282	0.7237	1.06325	1374	7.2
PSORT12	adalimumab	week.12	27	NO RESP	NO RESP	TNF	monocytes	1.1236	0.5743	1.01208	1524	7.2
PSORT12	adalimumab	week.12	27	NO RESP	NO RESP	unstimulated	monocytes	0.2187	0.3198	na	1658	7.2
PSORT12	adalimumab	week.12	27	NO RESP	NO RESP	unstimulated	CD4.T.cells	0.3346	0.4211	na	2443	7.2
PSORT12	adalimumab	week.12	27	NO RESP	NO RESP	TNF	CD4.T.cells	0.4303	0.4907	0.104957	2808	7.2
PSORT12	adalimumab	week.12	27	NO RESP	NO RESP	LPS	CD4.T.cells	0.3806	0.5046	0.0496921	2868	7.2
PSORT12	adalimumab	week.12	27	NO RESP	NO RESP	unstimulated	CD8.T.cells	0.1985	0.4079	na	4320	7.2
PSORT12	adalimumab	week.12	27	NO RESP	NO RESP	TNF	CD8.T.cells	0.3295	0.4784	0.147805	4329	7.2
PSORT12	adalimumab	week.12	27	NO RESP	NO RESP	LPS	CD8.T.cells	0.1911	0.4242	-0.00889316	4926	7.2
PSORT12	adalimumab	week.12	27	NO RESP	NO RESP	LPS	neutrophils	0	0	#DIV/0!	7133	7.2
PSORT12	adalimumab	week.12	27	NO RESP	NO RESP	TNF	neutrophils	0	0	#DIV/0!	15041	7.2
PSORT12	adalimumab	week.12	27	NO RESP	NO RESP	unstimulated	neutrophils	0	0	na	16615	7.2
PSORT12	adalimumab	week.4	27	NO RESP	NO RESP	TNF	dendritic.cells	0.3345	0.5436	0.221777	39	7.65
PSORT12	adalimumab	week.4	27	NO RESP	NO RESP	unstimulated	dendritic.cells	0.1021	0.5043	na	43	7.65
PSORT12	adalimumab	week.4	27	NO RESP	NO RESP	LPS	dendritic.cells	0.1949	0.5849	0.0852001	61	7.65
PSORT12	adalimumab	week.4	27	NO RESP	NO RESP	unstimulated	NK.cells	0.4458	0.5599	na	81	7.65
PSORT12	adalimumab	week.4	27	NO RESP	NO RESP	unstimulated	NKT.cells	0.2372	0.4933	na	86	7.65
PSORT12	adalimumab	week.4	27	NO RESP	NO RESP	LPS	NKT.cells	0.07	0.4562	-0.176093	99	7.65
PSORT12	adalimumab	week.4	27	NO RESP	NO RESP	TNF	NKT.cells	0.335	0.6642	0.0844924	106	7.65
PSORT12	adalimumab	week.4	27	NO RESP	NO RESP	LPS	NK.cells	0.2059	0.525	-0.221126	119	7.65
PSORT12	adalimumab	week.4	27	NO RESP	NO RESP	TNF	NK.cells	0.4791	0.7545	0.0253348	137	7.65
PSORT12	adalimumab	week.4	27	NO RESP	NO RESP	unstimulated	monocytes	0.112	0.4754	na	645	7.65
PSORT12	adalimumab	week.4	27	NO RESP	NO RESP	TNF	monocytes	0.8914	0.796	0.613025	687	7.65
PSORT12	adalimumab	week.4	27	NO RESP	NO RESP	LPS	monocytes	1.2424	0.73	0.93778	891	7.65
PSORT12	adalimumab	week.4	27	NO RESP	NO RESP	TNF	CD8.T.cells	0.315	0.5159	0.081095	3217	7.65
PSORT12	adalimumab	week.4	27	NO RESP	NO RESP	unstimulated	CD8.T.cells	0.2362	0.4558	na	3400	7.65
PSORT12	adalimumab	week.4	27	NO RESP	NO RESP	TNF	CD4.T.cells	0.4396	0.5245	0.0277695	3452	7.65
PSORT12	adalimumab	week.4	27	NO RESP	NO RESP	unstimulated	CD4.T.cells	0.4117	0.4802	na	3564	7.65
PSORT12	adalimumab	week.4	27	NO RESP	NO RESP	LPS	CD8.T.cells	0.1841	0.4512	-0.0574421	3662	7.65
PSORT12	adalimumab	week.4	27	NO RESP	NO RESP	LPS	CD4.T.cells	0.375	0.5151	-0.0368733	3992	7.65
PSORT12	adalimumab	week.4	27	NO RESP	NO RESP	LPS	neutrophils	1.2032	0.5398	1.15685	7296	7.65
PSORT12	adalimumab	week.4	27	NO RESP	NO RESP	TNF	neutrophils	0.485	0.4392	0.394477	15507	7.65
PSORT12	adalimumab	week.4	27	NO RESP	NO RESP	unstimulated	neutrophils	0.1736	0.3502	na	17724	7.65
PSORT13	adalimumab	week.0	10.4348	RESP	NO RESP	TNF	NKT.cells	0.8567	0.7833	0.324511	18
PSORT13	adalimumab	week.0	10.4348	RESP	NO RESP	TNF	NK.cells	0.7459	0.6864	0.369652	21
PSORT13	adalimumab	week.0	10.4348	RESP	NO RESP	unstimulated	NKT.cells	0.3454	0.7923	na	23
PSORT13	adalimumab	week.0	10.4348	RESP	NO RESP	LPS	NKT.cells	0.1334	1.0102	-0.117614	27
PSORT13	adalimumab	week.0	10.4348	RESP	NO RESP	TNF	dendritic.cells	1.1564	0.7039	0.491024	51
PSORT13	adalimumab	week.0	10.4348	RESP	NO RESP	unstimulated	NK.cells	0.2577	0.6343	na	51
PSORT13	adalimumab	week.0	10.4348	RESP	NO RESP	unstimulated	dendritic.cells	0.4726	0.6887	na	54
PSORT13	adalimumab	week.0	10.4348	RESP	NO RESP	LPS	NK.cells	0.4794	0.7763	0.157167	59
PSORT13	adalimumab	week.0	10.4348	RESP	NO RESP	TNF	monocytes	0.9486	0.77	0.610427	65
PSORT13	adalimumab	week.0	10.4348	RESP	NO RESP	LPS	dendritic.cells	1.5465	0.8585	0.694093	82
PSORT13	adalimumab	week.0	10.4348	RESP	NO RESP	unstimulated	monocytes	0.1407	0.5535	na	134
PSORT13	adalimumab	week.0	10.4348	RESP	NO RESP	unstimulated	CD4.T.cells	0.6642	1.0339	na	209
PSORT13	adalimumab	week.0	10.4348	RESP	NO RESP	LPS	monocytes	1.7382	1.109	0.960902	245
PSORT13	adalimumab	week.0	10.4348	RESP	NO RESP	TNF	CD4.T.cells	1.7558	1.3103	0.46566	342
PSORT13	adalimumab	week.0	10.4348	RESP	NO RESP	LPS	CD4.T.cells	1.0129	1.3624	0.145516	400
PSORT13	adalimumab	week.0	10.4348	RESP	NO RESP	unstimulated	CD8.T.cells	0.2978	0.5857	na	433
PSORT13	adalimumab	week.0	10.4348	RESP	NO RESP	TNF	CD8.T.cells	0.9956	0.9178	0.464117	612
PSORT13	adalimumab	week.0	10.4348	RESP	NO RESP	LPS	CD8.T.cells	0.2271	0.5672	-0.0613236	706
PSORT13	adalimumab	week.0	10.4348	RESP	NO RESP	LPS	neutrophils	0.1834	0.5452	0.0487446	15613
PSORT13	adalimumab	week.0	10.4348	RESP	NO RESP	TNF	neutrophils	0.2074	0.5573	0.073029	15887
PSORT13	adalimumab	week.0	10.4348	RESP	NO RESP	unstimulated	neutrophils	0.137	0.4067	na	27981
PSORT13	adalimumab	week.1	10.4348	RESP	NO RESP	LPS	dendritic.cells	1.5265	1.0409	0.955336	51	4.27
PSORT13	adalimumab	week.1	10.4348	RESP	NO RESP	TNF	dendritic.cells	1.4365	0.8075	1.0737	118	4.27
PSORT13	adalimumab	week.1	10.4348	RESP	NO RESP	unstimulated	dendritic.cells	0.2303	0.3159	na	124	4.27
PSORT13	adalimumab	week.1	10.4348	RESP	NO RESP	TNF	NKT.cells	0.3728	0.6025	0.16393	131	4.27
PSORT13	adalimumab	week.1	10.4348	RESP	NO RESP	unstimulated	NKT.cells	0.2041	0.4266	na	151	4.27
PSORT13	adalimumab	week.1	10.4348	RESP	NO RESP	LPS	NKT.cells	0.1716	0.4024	-0.0392039	157	4.27
PSORT13	adalimumab	week.1	10.4348	RESP	NO RESP	unstimulated	monocytes	0.1034	0.2941	na	215	4.27
PSORT13	adalimumab	week.1	10.4348	RESP	NO RESP	TNF	NK.cells	0.3657	0.5849	0.223976	259	4.27
PSORT13	adalimumab	week.1	10.4348	RESP	NO RESP	unstimulated	NK.cells	0.1443	0.4036	na	299	4.27
PSORT13	adalimumab	week.1	10.4348	RESP	NO RESP	LPS	NK.cells	0.1383	0.4243	-0.00724725	309	4.27
PSORT13	adalimumab	week.1	10.4348	RESP	NO RESP	TNF	monocytes	1.7473	0.6685	1.70777	422	4.27
PSORT13	adalimumab	week.1	10.4348	RESP	NO RESP	LPS	monocytes	1.3356	1.1525	0.85179	448	4.27
PSORT13	adalimumab	week.1	10.4348	RESP	NO RESP	TNF	CD8.T.cells	0.4113	0.5357	0.126182	2567	4.27
PSORT13	adalimumab	week.1	10.4348	RESP	NO RESP	unstimulated	CD8.T.cells	0.2925	0.4058	na	2568	4.27
PSORT13	adalimumab	week.1	10.4348	RESP	NO RESP	LPS	CD8.T.cells	0.3166	0.4613	0.0277938	2759	4.27
PSORT13	adalimumab	week.1	10.4348	RESP	NO RESP	TNF	CD4.T.cells	0.5046	0.5896	0.0784182	3430	4.27
PSORT13	adalimumab	week.1	10.4348	RESP	NO RESP	unstimulated	CD4.T.cells	0.4231	0.4497	na	3822	4.27
PSORT13	adalimumab	week.1	10.4348	RESP	NO RESP	LPS	CD4.T.cells	0.539	0.6498	0.105412	3848	4.27
PSORT13	adalimumab	week.1	10.4348	RESP	NO RESP	LPS	neutrophils	0.8154	0.5487	0.791358	8663	4.27
PSORT13	adalimumab	week.1	10.4348	RESP	NO RESP	unstimulated	neutrophils	0.1323	0.3145	na	15954	4.27
PSORT13	adalimumab	week.1	10.4348	RESP	NO RESP	TNF	neutrophils	0.4557	0.4161	0.44265	17139	4.27
PSORT13	adalimumab	week.12	10.4348	RESP	NO RESP	LPS	dendritic.cells	1.391	0.6638	1.33499	181	8.3
PSORT13	adalimumab	week.12	10.4348	RESP	NO RESP	unstimulated	dendritic.cells	0.0759	0.3213	na	184	8.3
PSORT13	adalimumab	week.12	10.4348	RESP	NO RESP	unstimulated	NKT.cells	0.205	0.354	na	240	8.3
PSORT13	adalimumab	week.12	10.4348	RESP	NO RESP	TNF	dendritic.cells	0.9483	0.5104	1.04894	250	8.3
PSORT13	adalimumab	week.12	10.4348	RESP	NO RESP	TNF	NKT.cells	0.3454	0.4273	0.1797	257	8.3
PSORT13	adalimumab	week.12	10.4348	RESP	NO RESP	LPS	NKT.cells	0.2125	0.3516	0.0106293	317	8.3
PSORT13	adalimumab	week.12	10.4348	RESP	NO RESP	unstimulated	monocytes	0.2012	0.326	na	614	8.3
PSORT13	adalimumab	week.12	10.4348	RESP	NO RESP	unstimulated	NK.cells	0.2188	0.3165	na	761	8.3
PSORT13	adalimumab	week.12	10.4348	RESP	NO RESP	LPS	monocytes	1.4059	0.4742	1.5055	823	8.3
PSORT13	adalimumab	week.12	10.4348	RESP	NO RESP	TNF	NK.cells	0.4076	0.4434	0.248454	862	8.3
PSORT13	adalimumab	week.12	10.4348	RESP	NO RESP	LPS	NK.cells	0.2027	0.3217	-0.0252272	988	8.3
PSORT13	adalimumab	week.12	10.4348	RESP	NO RESP	TNF	monocytes	1.1384	0.5266	1.09923	1006	8.3
PSORT13	adalimumab	week.12	10.4348	RESP	NO RESP	unstimulated	CD8.T.cells	0.2493	0.3319	na	3002	8.3
PSORT13	adalimumab	week.12	10.4348	RESP	NO RESP	TNF	CD8.T.cells	0.38	0.3919	0.180575	3531	8.3
PSORT13	adalimumab	week.12	10.4348	RESP	NO RESP	LPS	CD8.T.cells	0.2776	0.3567	0.0410979	3864	8.3
PSORT13	adalimumab	week.12	10.4348	RESP	NO RESP	unstimulated	CD4.T.cells	0.2772	0.3452	na	4494	8.3
PSORT13	adalimumab	week.12	10.4348	RESP	NO RESP	TNF	CD4.T.cells	0.4208	0.4205	0.187541	5058	8.3
PSORT13	adalimumab	week.12	10.4348	RESP	NO RESP	LPS	CD4.T.cells	0.3807	0.4324	0.133102	5600	8.3
PSORT13	adalimumab	week.12	10.4348	RESP	NO RESP	unstimulated	neutrophils	0.0951	0.3538	na	10713	8.3
PSORT13	adalimumab	week.12	10.4348	RESP	NO RESP	LPS	neutrophils	0.9818	0.4714	1.07453	10718	8.3
PSORT13	adalimumab	week.12	10.4348	RESP	NO RESP	TNF	neutrophils	0.4318	0.4523	0.41769	15800	8.3
PSORT13	adalimumab	week.4	10.4348	RESP	NO RESP	unstimulated	NKT.cells	0.3122	0.4247	na	54	7.38
PSORT13	adalimumab	week.4	10.4348	RESP	NO RESP	LPS	dendritic.cells	1.4616	0.9045	0.894566	57	7.38
PSORT13	adalimumab	week.4	10.4348	RESP	NO RESP	TNF	NKT.cells	0.2322	0.5573	-0.0814664	58	7.38
PSORT13	adalimumab	week.4	10.4348	RESP	NO RESP	unstimulated	NK.cells	0.286	0.3979	na	61	7.38
PSORT13	adalimumab	week.4	10.4348	RESP	NO RESP	LPS	NKT.cells	0.0317	0.4836	-0.308819	74	7.38
PSORT13	adalimumab	week.4	10.4348	RESP	NO RESP	TNF	NK.cells	0.3089	0.4397	0.02734	84	7.38
PSORT13	adalimumab	week.4	10.4348	RESP	NO RESP	TNF	dendritic.cells	1.0785	0.7901	0.643145	92	7.38
PSORT13	adalimumab	week.4	10.4348	RESP	NO RESP	LPS	NK.cells	0.299	0.3981	0.0163317	98	7.38
PSORT13	adalimumab	week.4	10.4348	RESP	NO RESP	unstimulated	dendritic.cells	0.3603	0.3266	na	103	7.38
PSORT13	adalimumab	week.4	10.4348	RESP	NO RESP	unstimulated	monocytes	0.3191	0.2979	na	430	7.38
PSORT13	adalimumab	week.4	10.4348	RESP	NO RESP	LPS	monocytes	1.9062	0.5774	1.81321	590	7.38
PSORT13	adalimumab	week.4	10.4348	RESP	NO RESP	TNF	monocytes	1.5031	0.4434	1.59719	611	7.38
PSORT13	adalimumab	week.4	10.4348	RESP	NO RESP	unstimulated	CD8.T.cells	0.3038	0.3796	na	2040	7.38
PSORT13	adalimumab	week.4	10.4348	RESP	NO RESP	LPS	CD8.T.cells	0.2968	0.4475	-0.00846331	2118	7.38
PSORT13	adalimumab	week.4	10.4348	RESP	NO RESP	TNF	CD8.T.cells	0.3708	0.4516	0.0806064	2361	7.38
PSORT13	adalimumab	week.4	10.4348	RESP	NO RESP	unstimulated	CD4.T.cells	0.366	0.4118	na	2823	7.38
PSORT13	adalimumab	week.4	10.4348	RESP	NO RESP	LPS	CD4.T.cells	0.4342	0.6049	0.0670798	3068	7.38
PSORT13	adalimumab	week.4	10.4348	RESP	NO RESP	TNF	CD4.T.cells	0.3992	0.4604	0.0380647	3408	7.38
PSORT13	adalimumab	week.4	10.4348	RESP	NO RESP	LPS	neutrophils	0.7833	0.444	0.835568	6666	7.38
PSORT13	adalimumab	week.4	10.4348	RESP	NO RESP	TNF	neutrophils	0.5223	0.4123	0.50368	24319	7.38
PSORT13	adalimumab	week.4	10.4348	RESP	NO RESP	unstimulated	neutrophils	0.1664	0.2943	na	24513	7.38
PSORT14	adalimumab	week.0	0	RESP	RESP	TNF	dendritic.cells	2.2234	0.6394	1.51007	36
PSORT14	adalimumab	week.0	0	RESP	RESP	LPS	dendritic.cells	0.8804	1.011	0.292274	47
PSORT14	adalimumab	week.0	0	RESP	RESP	unstimulated	dendritic.cells	0.4234	0.5526	na	56
PSORT14	adalimumab	week.0	0	RESP	RESP	LPS	NKT.cells	0.1749	0.3201	0.0049533	78
PSORT14	adalimumab	week.0	0	RESP	RESP	unstimulated	NKT.cells	0.1714	0.3865	na	86
PSORT14	adalimumab	week.0	0	RESP	RESP	TNF	NKT.cells	2.7683	0.5893	2.6613	91
PSORT14	adalimumab	week.0	0	RESP	RESP	unstimulated	CD8.T.cells	0.328	0.378	na	346
PSORT14	adalimumab	week.0	0	RESP	RESP	TNF	CD8.T.cells	2.4168	0.7549	1.84376	355
PSORT14	adalimumab	week.0	0	RESP	RESP	LPS	CD8.T.cells	0.3879	0.4222	0.0748563	367
PSORT14	adalimumab	week.0	0	RESP	RESP	TNF	NK.cells	2.5646	0.7469	2.12569	404
PSORT14	adalimumab	week.0	0	RESP	RESP	LPS	NK.cells	0.1583	0.3902	0.0198058	441
PSORT14	adalimumab	week.0	0	RESP	RESP	unstimulated	NK.cells	0.1428	0.3924	na	506
PSORT14	adalimumab	week.0	0	RESP	RESP	LPS	monocytes	2.2818	0.9835	1.53573	1206
PSORT14	adalimumab	week.0	0	RESP	RESP	TNF	monocytes	2.2153	0.9544	1.51943	1215
PSORT14	adalimumab	week.0	0	RESP	RESP	unstimulated	monocytes	0.1823	0.3836	na	1262
PSORT14	adalimumab	week.0	0	RESP	RESP	unstimulated	CD4.T.cells	0.5031	0.4931	na	1436
PSORT14	adalimumab	week.0	0	RESP	RESP	TNF	CD4.T.cells	2.6705	0.7701	1.7158	1463
PSORT14	adalimumab	week.0	0	RESP	RESP	LPS	CD4.T.cells	0.5115	0.5658	0.00793276	1494
PSORT14	adalimumab	week.0	0	RESP	RESP	LPS	neutrophils	1.1142	0.5582	1.00722	9640
PSORT14	adalimumab	week.0	0	RESP	RESP	TNF	neutrophils	1.1778	0.5589	1.07699	11051
PSORT14	adalimumab	week.0	0	RESP	RESP	unstimulated	neutrophils	0.207	0.3425	na	20236
PSORT14	adalimumab	week.1	0	RESP	RESP	TNF	dendritic.cells	0.6903	0.6609	0.556912	72	5.3
PSORT14	adalimumab	week.1	0	RESP	RESP	unstimulated	dendritic.cells	0.1384	0.3301	na	75	5.3
PSORT14	adalimumab	week.1	0	RESP	RESP	LPS	dendritic.cells	0.4526	0.6443	0.322455	112	5.3
PSORT14	adalimumab	week.1	0	RESP	RESP	TNF	NKT.cells	0.447	0.5573	0.343265	145	5.3
PSORT14	adalimumab	week.1	0	RESP	RESP	LPS	NKT.cells	0.1063	0.2917	-0.056749	160	5.3
PSORT14	adalimumab	week.1	0	RESP	RESP	unstimulated	NKT.cells	0.1417	0.3321	na	176	5.3
PSORT14	adalimumab	week.1	0	RESP	RESP	TNF	NK.cells	0.4248	0.5219	0.358504	298	5.3
PSORT14	adalimumab	week.1	0	RESP	RESP	unstimulated	NK.cells	0.1238	0.3177	na	309	5.3
PSORT14	adalimumab	week.1	0	RESP	RESP	LPS	NK.cells	0.1567	0.3724	0.0476743	319	5.3
PSORT14	adalimumab	week.1	0	RESP	RESP	unstimulated	monocytes	0.1404	0.2997	na	759	5.3
PSORT14	adalimumab	week.1	0	RESP	RESP	TNF	CD8.T.cells	0.4311	0.5072	0.222673	801	5.3
PSORT14	adalimumab	week.1	0	RESP	RESP	unstimulated	CD8.T.cells	0.239	0.3555	na	876	5.3
PSORT14	adalimumab	week.1	0	RESP	RESP	LPS	CD8.T.cells	0.2382	0.3949	-0.0010661	944	5.3
PSORT14	adalimumab	week.1	0	RESP	RESP	TNF	monocytes	1.4485	0.6246	1.41523	958	5.3
PSORT14	adalimumab	week.1	0	RESP	RESP	LPS	monocytes	1.7462	0.6355	1.71707	1012	5.3
PSORT14	adalimumab	week.1	0	RESP	RESP	TNF	CD4.T.cells	0.4766	0.5149	0.238133	2414	5.3
PSORT14	adalimumab	week.1	0	RESP	RESP	unstimulated	CD4.T.cells	0.2644	0.3762	na	2546	5.3
PSORT14	adalimumab	week.1	0	RESP	RESP	LPS	CD4.T.cells	0.3007	0.4045	0.0464967	2791	5.3
PSORT14	adalimumab	week.1	0	RESP	RESP	LPS	neutrophils	1.0201	0.4823	1.06329	5644	5.3
PSORT14	adalimumab	week.1	0	RESP	RESP	unstimulated	neutrophils	0.2221	0.2682	na	11925	5.3
PSORT14	adalimumab	week.1	0	RESP	RESP	TNF	neutrophils	0.5441	0.3902	0.489064	12184	5.3
PSORT14	adalimumab	week.12	0	RESP	RESP	LPS	dendritic.cells	0.9782	1.2277	0.476521	123	8.1
PSORT14	adalimumab	week.12	0	RESP	RESP	unstimulated	dendritic.cells	0.1471	0.5164	na	153	8.1
PSORT14	adalimumab	week.12	0	RESP	RESP	TNF	dendritic.cells	1.0087	0.8158	0.64675	154	8.1
PSORT14	adalimumab	week.12	0	RESP	RESP	LPS	NKT.cells	0.1512	0.4792	-0.0551094	190	8.1
PSORT14	adalimumab	week.12	0	RESP	RESP	unstimulated	NKT.cells	0.2013	0.4299	na	284	8.1
PSORT14	adalimumab	week.12	0	RESP	RESP	TNF	NKT.cells	0.4094	0.6324	0.195896	290	8.1
PSORT14	adalimumab	week.12	0	RESP	RESP	LPS	CD8.T.cells	0.241	0.4628	-0.105966	584	8.1
PSORT14	adalimumab	week.12	0	RESP	RESP	LPS	NK.cells	0.1431	0.4511	-0.0300365	919	8.1
PSORT14	adalimumab	week.12	0	RESP	RESP	unstimulated	CD8.T.cells	0.3449	0.5177	na	928	8.1
PSORT14	adalimumab	week.12	0	RESP	RESP	TNF	CD8.T.cells	0.4534	0.6214	0.0952506	979	8.1
PSORT14	adalimumab	week.12	0	RESP	RESP	unstimulated	NK.cells	0.1711	0.4811	na	1463	8.1
PSORT14	adalimumab	week.12	0	RESP	RESP	LPS	monocytes	1.7514	0.9501	1.23467	1563	8.1
PSORT14	adalimumab	week.12	0	RESP	RESP	TNF	NK.cells	0.6105	0.7237	0.364708	1637	8.1
PSORT14	adalimumab	week.12	0	RESP	RESP	unstimulated	monocytes	-0.0127	0.4787	na	2250	8.1
PSORT14	adalimumab	week.12	0	RESP	RESP	TNF	monocytes	1.4929	0.9863	1.02771	2535	8.1
PSORT14	adalimumab	week.12	0	RESP	RESP	LPS	CD4.T.cells	0.4254	0.6589	0.00719244	2642	8.1
PSORT14	adalimumab	week.12	0	RESP	RESP	LPS	neutrophils	0.3995	0.6504	0.279051	3701	8.1
PSORT14	adalimumab	week.12	0	RESP	RESP	unstimulated	CD4.T.cells	0.4168	0.5368	na	3878	8.1
PSORT14	adalimumab	week.12	0	RESP	RESP	TNF	CD4.T.cells	0.5494	0.6562	0.111148	3969	8.1
PSORT14	adalimumab	week.12	0	RESP	RESP	TNF	neutrophils	0.4177	0.4757	0.351421	13307	8.1
PSORT14	adalimumab	week.12	0	RESP	RESP	unstimulated	neutrophils	0.0926	0.4494	na	13317	8.1
PSORT14	adalimumab	week.4	0	RESP	RESP	LPS	NKT.cells	-0.0167	0.5182	-0.367119	14	8.1
PSORT14	adalimumab	week.4	0	RESP	RESP	unstimulated	NKT.cells	0.3542	0.4921	na	17	8.1
PSORT14	adalimumab	week.4	0	RESP	RESP	TNF	NKT.cells	-0.0327	0.6725	-0.332217	19	8.1
PSORT14	adalimumab	week.4	0	RESP	RESP	unstimulated	NK.cells	0.0048	0.5439	na	43	8.1
PSORT14	adalimumab	week.4	0	RESP	RESP	TNF	NK.cells	0.0859	0.67	0.0668095	50	8.1
PSORT14	adalimumab	week.4	0	RESP	RESP	LPS	NK.cells	0.0278	0.7275	0.0180903	50	8.1
PSORT14	adalimumab	week.4	0	RESP	RESP	LPS	dendritic.cells	0.3003	0.8921	0.18027	56	8.1
PSORT14	adalimumab	week.4	0	RESP	RESP	unstimulated	dendritic.cells	0.0187	0.67	na	59	8.1
PSORT14	adalimumab	week.4	0	RESP	RESP	TNF	dendritic.cells	0.4611	0.9055	0.2808	76	8.1
PSORT14	adalimumab	week.4	0	RESP	RESP	LPS	CD8.T.cells	0.172	0.6807	0.0275265	136	8.1
PSORT14	adalimumab	week.4	0	RESP	RESP	unstimulated	CD8.T.cells	0.137	0.5908	na	177	8.1
PSORT14	adalimumab	week.4	0	RESP	RESP	TNF	CD8.T.cells	0.2771	0.6077	0.116896	214	8.1
PSORT14	adalimumab	week.4	0	RESP	RESP	LPS	CD4.T.cells	0.3617	0.7604	0.00427057	807	8.1
PSORT14	adalimumab	week.4	0	RESP	RESP	unstimulated	CD4.T.cells	0.3561	0.5509	na	1092	8.1
PSORT14	adalimumab	week.4	0	RESP	RESP	unstimulated	monocytes	0.0218	0.4372	na	1182	8.1
PSORT14	adalimumab	week.4	0	RESP	RESP	TNF	monocytes	1.2853	0.7867	1.03236	1182	8.1
PSORT14	adalimumab	week.4	0	RESP	RESP	LPS	monocytes	1.8662	0.9464	1.33304	1204	8.1
PSORT14	adalimumab	week.4	0	RESP	RESP	TNF	CD4.T.cells	0.492	0.6582	0.112398	1278	8.1
PSORT14	adalimumab	week.4	0	RESP	RESP	LPS	neutrophils	0.3797	0.6464	0.243392	15924	8.1
PSORT14	adalimumab	week.4	0	RESP	RESP	unstimulated	neutrophils	0.1062	0.4773	na	26783	8.1
PSORT14	adalimumab	week.4	0	RESP	RESP	TNF	neutrophils	0.3058	0.4805	0.208394	27254	8.1
PSORT15	adalimumab	week.0	23.5294	RESP	NO RESP	TNF	dendritic.cells	1.1877	0.6893	1.11621	43
PSORT15	adalimumab	week.0	23.5294	RESP	NO RESP	unstimulated	dendritic.cells	0.1225	0.265	na	51
PSORT15	adalimumab	week.0	23.5294	RESP	NO RESP	LPS	dendritic.cells	0.4829	0.438	0.51266	53
PSORT15	adalimumab	week.0	23.5294	RESP	NO RESP	TNF	NK.cells	1.2253	0.4919	1.2067	69
PSORT15	adalimumab	week.0	23.5294	RESP	NO RESP	unstimulated	NK.cells	0.1587	0.392	na	79
PSORT15	adalimumab	week.0	23.5294	RESP	NO RESP	LPS	NK.cells	0.2641	0.3945	0.134011	87
PSORT15	adalimumab	week.0	23.5294	RESP	NO RESP	LPS	monocytes	1.5772	0.485	1.75481	301
PSORT15	adalimumab	week.0	23.5294	RESP	NO RESP	TNF	monocytes	1.0939	0.5071	1.0991	366
PSORT15	adalimumab	week.0	23.5294	RESP	NO RESP	unstimulated	monocytes	0.2188	0.2891	na	372
PSORT15	adalimumab	week.0	23.5294	RESP	NO RESP	unstimulated	CD8.T.cells	0.3298	0.364	na	539
PSORT15	adalimumab	week.0	23.5294	RESP	NO RESP	TNF	CD8.T.cells	1.619	0.6474	1.27467	550
PSORT15	adalimumab	week.0	23.5294	RESP	NO RESP	LPS	CD8.T.cells	0.3796	0.3815	0.0668008	565
PSORT15	adalimumab	week.0	23.5294	RESP	NO RESP	LPS	CD4.T.cells	0.4988	0.5324	0.207914	2031
PSORT15	adalimumab	week.0	23.5294	RESP	NO RESP	TNF	CD4.T.cells	1.6007	0.4492	1.58726	2119
PSORT15	adalimumab	week.0	23.5294	RESP	NO RESP	unstimulated	CD4.T.cells	0.3128	0.3622	na	2257
PSORT15	adalimumab	week.0	23.5294	RESP	NO RESP	TNF	neutrophils	1.0388	0.4236	1.1261	8896
PSORT15	adalimumab	week.0	23.5294	RESP	NO RESP	LPS	neutrophils	0.986	0.4057	1.07775	11589
PSORT15	adalimumab	week.0	23.5294	RESP	NO RESP	unstimulated	neutrophils	0.2583	0.2695	na	22498
PSORT15	adalimumab	week.1	23.5294	RESP	NO RESP	LPS	NK.cells	-0.0919	0.382	-0.188309	35	4.301
PSORT15	adalimumab	week.1	23.5294	RESP	NO RESP	TNF	NK.cells	0.1922	0.3924	0.135689	51	4.301
PSORT15	adalimumab	week.1	23.5294	RESP	NO RESP	unstimulated	NK.cells	0.0724	0.4905	na	54	4.301
PSORT15	adalimumab	week.1	23.5294	RESP	NO RESP	LPS	monocytes	0.5381	0.4673	0.517494	384	4.301
PSORT15	adalimumab	week.1	23.5294	RESP	NO RESP	unstimulated	CD8.T.cells	0.2549	0.52	na	477	4.301
PSORT15	adalimumab	week.1	23.5294	RESP	NO RESP	TNF	CD8.T.cells	0.3286	0.5446	0.0692279	479	4.301
PSORT15	adalimumab	week.1	23.5294	RESP	NO RESP	unstimulated	monocytes	0.0722	0.433	na	506	4.301
PSORT15	adalimumab	week.1	23.5294	RESP	NO RESP	TNF	monocytes	0.3951	0.4884	0.350445	568	4.301
PSORT15	adalimumab	week.1	23.5294	RESP	NO RESP	LPS	CD8.T.cells	0.112	0.5299	-0.136108	642	4.301
PSORT15	adalimumab	week.1	23.5294	RESP	NO RESP	unstimulated	CD4.T.cells	0.2614	0.5105	na	1866	4.301
PSORT15	adalimumab	week.1	23.5294	RESP	NO RESP	TNF	CD4.T.cells	0.3309	0.5555	0.065197	2000	4.301
PSORT15	adalimumab	week.1	23.5294	RESP	NO RESP	LPS	CD4.T.cells	0.2177	0.5037	-0.0430881	2361	4.301
PSORT15	adalimumab	week.1	23.5294	RESP	NO RESP	LPS	neutrophils	0.2016	0.3507	0.0260054	10916	4.301
PSORT15	adalimumab	week.1	23.5294	RESP	NO RESP	TNF	neutrophils	0.3533	0.3535	0.240623	16075	4.301
PSORT15	adalimumab	week.1	23.5294	RESP	NO RESP	unstimulated	neutrophils	0.1833	0.353	na	16211	4.301
PSORT15	adalimumab	week.12	23.5294	RESP	NO RESP	LPS	NKT.cells	0.0264	0.2218	-0.273291	10	12.181
PSORT15	adalimumab	week.12	23.5294	RESP	NO RESP	unstimulated	NKT.cells	0.1763	0.3267	na	12	12.181
PSORT15	adalimumab	week.12	23.5294	RESP	NO RESP	unstimulated	dendritic.cells	0.0418	0.7436	na	14	12.181
PSORT15	adalimumab	week.12	23.5294	RESP	NO RESP	TNF	dendritic.cells	-0.0169	0.4775	-0.0480714	18	12.181
PSORT15	adalimumab	week.12	23.5294	RESP	NO RESP	LPS	dendritic.cells	0.6808	0.6744	0.450635	28	12.181
PSORT15	adalimumab	week.12	23.5294	RESP	NO RESP	TNF	NK.cells	0.1195	0.3746	0.0896143	71	12.181
PSORT15	adalimumab	week.12	23.5294	RESP	NO RESP	unstimulated	NK.cells	0.0484	0.4188	na	88	12.181
PSORT15	adalimumab	week.12	23.5294	RESP	NO RESP	LPS	NK.cells	0.0919	0.4149	0.052177	146	12.181
PSORT15	adalimumab	week.12	23.5294	RESP	NO RESP	unstimulated	monocytes	0.0446	0.4935	na	474	12.181
PSORT15	adalimumab	week.12	23.5294	RESP	NO RESP	TNF	monocytes	0.0927	0.4969	0.0485662	492	12.181
PSORT15	adalimumab	week.12	23.5294	RESP	NO RESP	LPS	monocytes	0.6251	0.4033	0.647302	650	12.181
PSORT15	adalimumab	week.12	23.5294	RESP	NO RESP	TNF	CD8.T.cells	0.2478	0.4299	0.0256844	740	12.181
PSORT15	adalimumab	week.12	23.5294	RESP	NO RESP	LPS	CD8.T.cells	0.2927	0.4799	0.0721979	965	12.181
PSORT15	adalimumab	week.12	23.5294	RESP	NO RESP	unstimulated	CD8.T.cells	0.225	0.4578	na	969	12.181
PSORT15	adalimumab	week.12	23.5294	RESP	NO RESP	TNF	CD4.T.cells	0.2497	0.5049	0.00365594	2763	12.181
PSORT15	adalimumab	week.12	23.5294	RESP	NO RESP	LPS	CD4.T.cells	0.3412	0.5482	0.0925097	3368	12.181
PSORT15	adalimumab	week.12	23.5294	RESP	NO RESP	unstimulated	CD4.T.cells	0.2461	0.4798	na	3470	12.181
PSORT15	adalimumab	week.12	23.5294	RESP	NO RESP	LPS	neutrophils	0.2182	0.3846	0.00972958	16512	12.181
PSORT15	adalimumab	week.12	23.5294	RESP	NO RESP	TNF	neutrophils	0.2737	0.3267	0.0971919	25684	12.181
PSORT15	adalimumab	week.12	23.5294	RESP	NO RESP	unstimulated	neutrophils	0.2114	0.3143	na	25968	12.181
PSORT15	adalimumab	week.4	23.5294	RESP	NO RESP	unstimulated	dendritic.cells	0.1866	0.7957	na	10	7.775
PSORT15	adalimumab	week.4	23.5294	RESP	NO RESP	TNF	dendritic.cells	-0.0386	0.5888	-0.162658	27	7.775
PSORT15	adalimumab	week.4	23.5294	RESP	NO RESP	TNF	NK.cells	0.0569	0.3492	-0.357492	29	7.775
PSORT15	adalimumab	week.4	23.5294	RESP	NO RESP	TNF	NKT.cells	-0.044	0.4849	-0.329335	78	7.775
PSORT15	adalimumab	week.4	23.5294	RESP	NO RESP	unstimulated	NK.cells	0.3494	0.469	na	216	7.775
PSORT15	adalimumab	week.4	23.5294	RESP	NO RESP	unstimulated	monocytes	0.1586	0.4115	na	602	7.775
PSORT15	adalimumab	week.4	23.5294	RESP	NO RESP	unstimulated	CD8.T.cells	0.4596	0.4846	na	734	7.775
PSORT15	adalimumab	week.4	23.5294	RESP	NO RESP	TNF	monocytes	0.0116	0.541	-0.154331	752	7.775
PSORT15	adalimumab	week.4	23.5294	RESP	NO RESP	unstimulated	CD4.T.cells	0.4891	0.4919	na	2825	7.775
PSORT15	adalimumab	week.4	23.5294	RESP	NO RESP	TNF	CD8.T.cells	0.1261	0.4985	-0.339233	3027	7.775
PSORT15	adalimumab	week.4	23.5294	RESP	NO RESP	TNF	CD4.T.cells	0.1781	0.5088	-0.310782	4880	7.775
PSORT15	adalimumab	week.4	23.5294	RESP	NO RESP	LPS	neutrophils	0.0307	0.5815	-0.187996	17471	7.775
PSORT15	adalimumab	week.4	23.5294	RESP	NO RESP	TNF	neutrophils	0.1868	0.3723	-0.0320513	17818	7.775
PSORT15	adalimumab	week.4	23.5294	RESP	NO RESP	unstimulated	neutrophils	0.2108	0.3765	na	20677	7.775
PSORT16	adalimumab	week.0	5.82524	RESP	RESP	unstimulated	NKT.cells	0.2483	0.4192	na	64
PSORT16	adalimumab	week.0	5.82524	RESP	RESP	TNF	NKT.cells	2.0909	0.7394	1.59037	64
PSORT16	adalimumab	week.0	5.82524	RESP	RESP	unstimulated	dendritic.cells	0.4141	0.6149	na	69
PSORT16	adalimumab	week.0	5.82524	RESP	RESP	LPS	dendritic.cells	1.1	0.8462	0.469441	97
PSORT16	adalimumab	week.0	5.82524	RESP	RESP	TNF	dendritic.cells	1.6583	0.7818	0.890814	107
PSORT16	adalimumab	week.0	5.82524	RESP	RESP	LPS	NKT.cells	0.2085	0.4421	-0.0462092	138
PSORT16	adalimumab	week.0	5.82524	RESP	RESP	TNF	NK.cells	2.0899	0.7081	1.56101	901
PSORT16	adalimumab	week.0	5.82524	RESP	RESP	unstimulated	monocytes	0.0701	0.4944	na	1417
PSORT16	adalimumab	week.0	5.82524	RESP	RESP	unstimulated	NK.cells	0.2821	0.45	na	1472
PSORT16	adalimumab	week.0	5.82524	RESP	RESP	LPS	NK.cells	0.2524	0.4712	-0.0322406	1850
PSORT16	adalimumab	week.0	5.82524	RESP	RESP	TNF	monocytes	1.5079	0.8439	1.07435	1889
PSORT16	adalimumab	week.0	5.82524	RESP	RESP	LPS	monocytes	1.4226	0.8992	0.970508	1970
PSORT16	adalimumab	week.0	5.82524	RESP	RESP	unstimulated	CD4.T.cells	0.5043	0.491	na	2150
PSORT16	adalimumab	week.0	5.82524	RESP	RESP	unstimulated	CD8.T.cells	0.3474	0.4855	na	2201
PSORT16	adalimumab	week.0	5.82524	RESP	RESP	TNF	CD4.T.cells	2.0568	0.711	1.2916	2253
PSORT16	adalimumab	week.0	5.82524	RESP	RESP	TNF	CD8.T.cells	1.9255	0.6431	1.39828	2310
PSORT16	adalimumab	week.0	5.82524	RESP	RESP	LPS	CD4.T.cells	0.4585	0.5016	-0.0461414	2569
PSORT16	adalimumab	week.0	5.82524	RESP	RESP	LPS	CD8.T.cells	0.3459	0.478	-0.00155682	2666
PSORT16	adalimumab	week.0	5.82524	RESP	RESP	LPS	neutrophils	0.6995	0.6015	0.507383	14559
PSORT16	adalimumab	week.0	5.82524	RESP	RESP	TNF	neutrophils	0.8618	0.6245	0.648687	18845
PSORT16	adalimumab	week.0	5.82524	RESP	RESP	unstimulated	neutrophils	0.1703	0.4415	na	25146
PSORT16	adalimumab	week.1	5.82524	RESP	RESP	TNF	dendritic.cells	0.1495	0.1861	-0.0706166	13	8.1
PSORT16	adalimumab	week.1	5.82524	RESP	RESP	unstimulated	dendritic.cells	0.211	0.6848	na	15	8.1
PSORT16	adalimumab	week.1	5.82524	RESP	RESP	LPS	dendritic.cells	-0.0322	0.4688	-0.210818	35	8.1
PSORT16	adalimumab	week.1	5.82524	RESP	RESP	unstimulated	NKT.cells	-0.1733	0.4825	na	43	8.1
PSORT16	adalimumab	week.1	5.82524	RESP	RESP	LPS	NKT.cells	0.1122	0.4327	0.311954	60	8.1
PSORT16	adalimumab	week.1	5.82524	RESP	RESP	TNF	NKT.cells	0.1081	0.5545	0.27136	83	8.1
PSORT16	adalimumab	week.1	5.82524	RESP	RESP	unstimulated	NK.cells	0.0189	0.4297	na	185	8.1
PSORT16	adalimumab	week.1	5.82524	RESP	RESP	LPS	NK.cells	-0.1041	0.4061	-0.147164	264	8.1
PSORT16	adalimumab	week.1	5.82524	RESP	RESP	TNF	NK.cells	0.1498	0.3671	0.164282	280	8.1
PSORT16	adalimumab	week.1	5.82524	RESP	RESP	TNF	monocytes	0.1049	0.5173	0.117802	582	8.1
PSORT16	adalimumab	week.1	5.82524	RESP	RESP	unstimulated	monocytes	-0.0293	0.6219	na	638	8.1
PSORT16	adalimumab	week.1	5.82524	RESP	RESP	LPS	monocytes	0.4699	0.3998	0.488597	896	8.1
PSORT16	adalimumab	week.1	5.82524	RESP	RESP	unstimulated	CD8.T.cells	0.0616	0.4856	na	1871	8.1
PSORT16	adalimumab	week.1	5.82524	RESP	RESP	LPS	CD4.T.cells	0.111	0.4448	0.00239547	2224	8.1
PSORT16	adalimumab	week.1	5.82524	RESP	RESP	LPS	CD8.T.cells	0.0616	0.4612	0	2239	8.1
PSORT16	adalimumab	week.1	5.82524	RESP	RESP	unstimulated	CD4.T.cells	0.1088	0.4736	na	2273	8.1
PSORT16	adalimumab	week.1	5.82524	RESP	RESP	TNF	CD4.T.cells	0.1777	0.4427	0.0751937	2596	8.1
PSORT16	adalimumab	week.1	5.82524	RESP	RESP	TNF	CD8.T.cells	0.1539	0.4437	0.0993221	2743	8.1
PSORT16	adalimumab	week.1	5.82524	RESP	RESP	LPS	neutrophils	0.1992	0.4534	0.220682	8149	8.1
PSORT16	adalimumab	week.1	5.82524	RESP	RESP	unstimulated	neutrophils	0.0289	0.3183	na	12771	8.1
PSORT16	adalimumab	week.1	5.82524	RESP	RESP	TNF	neutrophils	0.3339	0.3511	0.455632	20109	8.1
PSORT16	adalimumab	week.12	5.82524	RESP	RESP	unstimulated	dendritic.cells	0.12	0.6762	na	14	18
PSORT16	adalimumab	week.12	5.82524	RESP	RESP	TNF	dendritic.cells	0.508	0.9965	0.23196	18	18
PSORT16	adalimumab	week.12	5.82524	RESP	RESP	LPS	dendritic.cells	1.2216	1.5843	0.487326	41	18
PSORT16	adalimumab	week.12	5.82524	RESP	RESP	unstimulated	NKT.cells	-0.0627	0.5854	na	45	18
PSORT16	adalimumab	week.12	5.82524	RESP	RESP	TNF	NKT.cells	0.5209	0.7029	0.453	58	18
PSORT16	adalimumab	week.12	5.82524	RESP	RESP	LPS	NKT.cells	0.2512	0.6078	0.263074	59	18
PSORT16	adalimumab	week.12	5.82524	RESP	RESP	TNF	NK.cells	0.3609	0.6211	0.361075	236	18
PSORT16	adalimumab	week.12	5.82524	RESP	RESP	unstimulated	NK.cells	-0.0326	0.4687	na	311	18
PSORT16	adalimumab	week.12	5.82524	RESP	RESP	LPS	NK.cells	0.3353	0.7617	0.299008	480	18
PSORT16	adalimumab	week.12	5.82524	RESP	RESP	unstimulated	CD8.T.cells	0.1926	0.4947	na	929	18
PSORT16	adalimumab	week.12	5.82524	RESP	RESP	unstimulated	monocytes	-0.0615	0.5247	na	954	18
PSORT16	adalimumab	week.12	5.82524	RESP	RESP	unstimulated	CD4.T.cells	0.6202	0.7329	na	1184	18
PSORT16	adalimumab	week.12	5.82524	RESP	RESP	TNF	monocytes	1.4089	1.1986	0.853247	1339	18
PSORT16	adalimumab	week.12	5.82524	RESP	RESP	TNF	CD8.T.cells	0.3648	0.5785	0.160455	1382	18
PSORT16	adalimumab	week.12	5.82524	RESP	RESP	LPS	CD4.T.cells	0.5623	0.5517	-0.0450724	1701	18
PSORT16	adalimumab	week.12	5.82524	RESP	RESP	LPS	CD8.T.cells	0.3031	0.5076	0.110246	1722	18
PSORT16	adalimumab	week.12	5.82524	RESP	RESP	LPS	monocytes	2.5372	1.0108	1.69241	1740	18
PSORT16	adalimumab	week.12	5.82524	RESP	RESP	TNF	CD4.T.cells	0.6655	0.6905	0.0318252	1837	18
PSORT16	adalimumab	week.12	5.82524	RESP	RESP	LPS	neutrophils	1.0419	0.7817	0.912285	14821	18
PSORT16	adalimumab	week.12	5.82524	RESP	RESP	unstimulated	neutrophils	-0.0252	0.388	na	23607	18
PSORT16	adalimumab	week.12	5.82524	RESP	RESP	TNF	neutrophils	0.4995	0.5248	0.574825	24634	18
PSORT16	adalimumab	week.4	5.82524	RESP	RESP	unstimulated	dendritic.cells	-0.2922	0.2828	na	23	11
PSORT16	adalimumab	week.4	5.82524	RESP	RESP	TNF	dendritic.cells	0.3535	0.4928	0.832517	25	11
PSORT16	adalimumab	week.4	5.82524	RESP	RESP	TNF	NKT.cells	-0.0125	0.2457	-0.22485	28	11
PSORT16	adalimumab	week.4	5.82524	RESP	RESP	unstimulated	NKT.cells	0.1491	0.473	na	31	11
PSORT16	adalimumab	week.4	5.82524	RESP	RESP	LPS	NKT.cells	0.0758	0.4014	-0.0838289	52	11
PSORT16	adalimumab	week.4	5.82524	RESP	RESP	LPS	dendritic.cells	0.6288	0.8461	0.815838	55	11
PSORT16	adalimumab	week.4	5.82524	RESP	RESP	TNF	NK.cells	0.0164	0.5041	0.0328185	284	11
PSORT16	adalimumab	week.4	5.82524	RESP	RESP	unstimulated	NK.cells	-0.0142	0.4283	na	339	11
PSORT16	adalimumab	week.4	5.82524	RESP	RESP	LPS	NK.cells	0.0497	0.44	0.0735921	544	11
PSORT16	adalimumab	week.4	5.82524	RESP	RESP	unstimulated	monocytes	-0.0124	0.3765	na	897	11
PSORT16	adalimumab	week.4	5.82524	RESP	RESP	TNF	monocytes	0.6032	0.7482	0.547346	927	11
PSORT16	adalimumab	week.4	5.82524	RESP	RESP	LPS	monocytes	1.0589	0.4793	1.25181	1125	11
PSORT16	adalimumab	week.4	5.82524	RESP	RESP	LPS	neutrophils	0.4721	0.4932	0.386018	11774	11
PSORT16	adalimumab	week.4	5.82524	RESP	RESP	unstimulated	neutrophils	0.1165	0.428	na	20776	11
PSORT16	adalimumab	week.4	5.82524	RESP	RESP	TNF	neutrophils	0.2961	0.4474	0.205163	21215	11
PSORT44	ustekinumab	week.0	13.1387	RESP	NO RESP	unstimulated	dendritic.cells	0.4339	0.3862	na	52
PSORT44	ustekinumab	week.0	13.1387	RESP	NO RESP	LPS	dendritic.cells	0.7905	0.7891	0.303412	63
PSORT44	ustekinumab	week.0	13.1387	RESP	NO RESP	TNF	dendritic.cells	0.8555	0.6667	0.400418	64
PSORT44	ustekinumab	week.0	13.1387	RESP	NO RESP	unstimulated	NKT.cells	0.5025	0.3898	na	124
PSORT44	ustekinumab	week.0	13.1387	RESP	NO RESP	TNF	NKT.cells	1.129	0.5495	0.666986	135
PSORT44	ustekinumab	week.0	13.1387	RESP	NO RESP	LPS	NKT.cells	0.5096	0.377	0.00925926	256
PSORT44	ustekinumab	week.0	13.1387	RESP	NO RESP	unstimulated	NK.cells	0.4172	0.3911	na	455
PSORT44	ustekinumab	week.0	13.1387	RESP	NO RESP	TNF	NK.cells	1.1992	0.4243	0.959039	466
PSORT44	ustekinumab	week.0	13.1387	RESP	NO RESP	TNF	monocytes	0.7765	0.5247	0.48452	639
PSORT44	ustekinumab	week.0	13.1387	RESP	NO RESP	LPS	NK.cells	0.4539	0.3898	0.0469971	998
PSORT44	ustekinumab	week.0	13.1387	RESP	NO RESP	LPS	monocytes	0.9366	0.5577	0.655328	1161
PSORT44	ustekinumab	week.0	13.1387	RESP	NO RESP	unstimulated	monocytes	0.3837	0.286	na	1164
PSORT44	ustekinumab	week.0	13.1387	RESP	NO RESP	TNF	neutrophils	0.352	0.4531	0.248113	17838
PSORT44	ustekinumab	week.0	13.1387	RESP	NO RESP	LPS	neutrophils	0.265	0.3698	0.151321	21483
PSORT44	ustekinumab	week.0	13.1387	RESP	NO RESP	unstimulated	neutrophils	0.1613	0.3155	na	25385
PSORT44	ustekinumab	week.1	13.1387	RESP	NO RESP	unstimulated	dendritic.cells	-0.058	0.3396	na	33
PSORT44	ustekinumab	week.1	13.1387	RESP	NO RESP	unstimulated	NKT.cells	0.1295	0.279	na	33
PSORT44	ustekinumab	week.1	13.1387	RESP	NO RESP	TNF	NKT.cells	1.0444	0.4213	1.30644	47
PSORT44	ustekinumab	week.1	13.1387	RESP	NO RESP	LPS	NKT.cells	0.3168	0.2924	0.327791	53
PSORT44	ustekinumab	week.1	13.1387	RESP	NO RESP	TNF	dendritic.cells	0.4761	0.334	0.792904	71
PSORT44	ustekinumab	week.1	13.1387	RESP	NO RESP	LPS	dendritic.cells	0.5913	0.5996	0.691333	82
PSORT44	ustekinumab	week.1	13.1387	RESP	NO RESP	unstimulated	NK.cells	0.1083	0.3376	na	357
PSORT44	ustekinumab	week.1	13.1387	RESP	NO RESP	TNF	NK.cells	0.8378	0.3478	1.06434	533
PSORT44	ustekinumab	week.1	13.1387	RESP	NO RESP	LPS	NK.cells	0.2039	0.3384	0.14142	595
PSORT44	ustekinumab	week.1	13.1387	RESP	NO RESP	LPS	monocytes	0.9894	0.4828	1.17842	875
PSORT44	ustekinumab	week.1	13.1387	RESP	NO RESP	unstimulated	monocytes	0.0786	0.2901	na	960
PSORT44	ustekinumab	week.1	13.1387	RESP	NO RESP	TNF	monocytes	0.5375	0.2806	0.8041	1175
PSORT44	ustekinumab	week.1	13.1387	RESP	NO RESP	LPS	neutrophils	0.3043	0.3156	0.202213	24894
PSORT44	ustekinumab	week.1	13.1387	RESP	NO RESP	TNF	neutrophils	0.2761	0.3	0.161615	28153
PSORT44	ustekinumab	week.1	13.1387	RESP	NO RESP	unstimulated	neutrophils	0.1764	0.3169	na	28949
PSORT44	ustekinumab	week.12	13.1387	RESP	NO RESP	unstimulated	dendritic.cells	0.2375	0.3564	na	41
PSORT44	ustekinumab	week.12	13.1387	RESP	NO RESP	LPS	dendritic.cells	0.9655	0.5109	0.839387	68
PSORT44	ustekinumab	week.12	13.1387	RESP	NO RESP	TNF	dendritic.cells	0.7531	0.4066	0.675754	116
PSORT44	ustekinumab	week.12	13.1387	RESP	NO RESP	TNF	NKT.cells	0.9251	0.4166	0.619579	181
PSORT44	ustekinumab	week.12	13.1387	RESP	NO RESP	LPS	NKT.cells	0.5951	0.3267	0.237066	186
PSORT44	ustekinumab	week.12	13.1387	RESP	NO RESP	unstimulated	NKT.cells	0.4251	0.3904	na	187
PSORT44	ustekinumab	week.12	13.1387	RESP	NO RESP	LPS	monocytes	1.5324	0.5354	1.62938	471
PSORT44	ustekinumab	week.12	13.1387	RESP	NO RESP	LPS	NK.cells	0.4521	0.3507	0.293844	501
PSORT44	ustekinumab	week.12	13.1387	RESP	NO RESP	unstimulated	NK.cells	0.2626	0.2942	na	660
PSORT44	ustekinumab	week.12	13.1387	RESP	NO RESP	TNF	NK.cells	0.9761	0.3114	1.17817	738
PSORT44	ustekinumab	week.12	13.1387	RESP	NO RESP	unstimulated	monocytes	0.3058	0.2174	na	922
PSORT44	ustekinumab	week.12	13.1387	RESP	NO RESP	TNF	monocytes	1.0805	0.4465	1.16689	1015
PSORT44	ustekinumab	week.12	13.1387	RESP	NO RESP	LPS	neutrophils	0.5929	0.4055	0.607846	11521
PSORT44	ustekinumab	week.12	13.1387	RESP	NO RESP	TNF	neutrophils	0.6477	0.3923	0.704946	17833
PSORT44	ustekinumab	week.12	13.1387	RESP	NO RESP	unstimulated	neutrophils	0.1916	0.2547	na	22937
PSORT44	ustekinumab	week.4	13.1387	RESP	NO RESP	LPS	dendritic.cells	1.0937	0.4822	0.629993	79
PSORT44	ustekinumab	week.4	13.1387	RESP	NO RESP	TNF	dendritic.cells	1.0869	0.5896	0.549372	98
PSORT44	ustekinumab	week.4	13.1387	RESP	NO RESP	TNF	NKT.cells	0.6204	0.4223	0.0306524	152
PSORT44	ustekinumab	week.4	13.1387	RESP	NO RESP	unstimulated	dendritic.cells	0.5795	0.334	na	153
PSORT44	ustekinumab	week.4	13.1387	RESP	NO RESP	TNF	NK.cells	1.1701	0.4513	0.356703	160
PSORT44	ustekinumab	week.4	13.1387	RESP	NO RESP	LPS	NK.cells	1.0002	0.3969	0.161987	165
PSORT44	ustekinumab	week.4	13.1387	RESP	NO RESP	LPS	NKT.cells	0.5752	0.2955	-0.0400411	180
PSORT44	ustekinumab	week.4	13.1387	RESP	NO RESP	unstimulated	NK.cells	0.875	0.376	na	219
PSORT44	ustekinumab	week.4	13.1387	RESP	NO RESP	unstimulated	NKT.cells	0.5986	0.2889	na	263
PSORT44	ustekinumab	week.4	13.1387	RESP	NO RESP	LPS	monocytes	0.9792	0.3135	0.98628	858
PSORT44	ustekinumab	week.4	13.1387	RESP	NO RESP	TNF	monocytes	0.8209	0.2936	0.711626	1028
PSORT44	ustekinumab	week.4	13.1387	RESP	NO RESP	unstimulated	monocytes	0.4616	0.2113	na	1383
PSORT44	ustekinumab	week.4	13.1387	RESP	NO RESP	LPS	neutrophils	0.5053	0.4229	0.171856	9421
PSORT44	ustekinumab	week.4	13.1387	RESP	NO RESP	TNF	neutrophils	0.4858	0.3956	0.150755	9752
PSORT44	ustekinumab	week.4	13.1387	RESP	NO RESP	unstimulated	neutrophils	0.38	0.3062	na	9851
PSORT45	ustekinumab	week.0	117.241	NO RESP	NO RESP	unstimulated	dendritic.cells	0.4172	0.3466	na	15
PSORT45	ustekinumab	week.0	117.241	NO RESP	NO RESP	TNF	dendritic.cells	1.1799	0.6628	0.755597	27
PSORT45	ustekinumab	week.0	117.241	NO RESP	NO RESP	LPS	dendritic.cells	0.5669	0.4661	0.184201	27
PSORT45	ustekinumab	week.0	117.241	NO RESP	NO RESP	unstimulated	NK.cells	0.2997	0.3787	na	367
PSORT45	ustekinumab	week.0	117.241	NO RESP	NO RESP	unstimulated	NKT.cells	0.3841	0.412	na	369
PSORT45	ustekinumab	week.0	117.241	NO RESP	NO RESP	TNF	NKT.cells	1.3335	0.6288	0.912183	419
PSORT45	ustekinumab	week.0	117.241	NO RESP	NO RESP	TNF	NK.cells	1.3152	0.5929	1.04518	440
PSORT45	ustekinumab	week.0	117.241	NO RESP	NO RESP	LPS	NK.cells	0.5192	0.3501	0.30118	641
PSORT45	ustekinumab	week.0	117.241	NO RESP	NO RESP	LPS	NKT.cells	0.4969	0.3433	0.149345	732
PSORT45	ustekinumab	week.0	117.241	NO RESP	NO RESP	unstimulated	monocytes	0.3541	0.3445	na	950
PSORT45	ustekinumab	week.0	117.241	NO RESP	NO RESP	LPS	monocytes	1.2335	0.6259	0.906224	1266
PSORT45	ustekinumab	week.0	117.241	NO RESP	NO RESP	TNF	monocytes	0.7256	0.4091	0.492967	1440
PSORT45	ustekinumab	week.0	117.241	NO RESP	NO RESP	LPS	neutrophils	0.2631	0.3292	0.145784	24856
PSORT45	ustekinumab	week.0	117.241	NO RESP	NO RESP	TNF	neutrophils	0.2617	0.3235	0.144886	25565
PSORT45	ustekinumab	week.0	117.241	NO RESP	NO RESP	unstimulated	neutrophils	0.1699	0.3101	na	28329
PSORT45	ustekinumab	week.1	117.241	NO RESP	NO RESP	unstimulated	dendritic.cells	0.323	0.3093	na	43
PSORT45	ustekinumab	week.1	117.241	NO RESP	NO RESP	LPS	dendritic.cells	0.6594	0.6018	0.369224	67
PSORT45	ustekinumab	week.1	117.241	NO RESP	NO RESP	TNF	dendritic.cells	0.7982	0.2539	0.84375	103
PSORT45	ustekinumab	week.1	117.241	NO RESP	NO RESP	unstimulated	NKT.cells	0.2529	0.2768	na	282
PSORT45	ustekinumab	week.1	117.241	NO RESP	NO RESP	TNF	NKT.cells	1.0165	0.3583	1.20233	349
PSORT45	ustekinumab	week.1	117.241	NO RESP	NO RESP	TNF	NK.cells	1.0385	0.4244	1.10112	397
PSORT45	ustekinumab	week.1	117.241	NO RESP	NO RESP	unstimulated	NK.cells	0.2741	0.2698	na	418
PSORT45	ustekinumab	week.1	117.241	NO RESP	NO RESP	LPS	NKT.cells	0.3056	0.2998	0.0913978	461
PSORT45	ustekinumab	week.1	117.241	NO RESP	NO RESP	LPS	NK.cells	0.342	0.3283	0.113526	658
PSORT45	ustekinumab	week.1	117.241	NO RESP	NO RESP	unstimulated	monocytes	0.2861	0.2189	na	1726
PSORT45	ustekinumab	week.1	117.241	NO RESP	NO RESP	LPS	monocytes	1.0226	0.3446	1.30701	2180
PSORT45	ustekinumab	week.1	117.241	NO RESP	NO RESP	TNF	monocytes	0.6764	0.3062	0.743287	2396
PSORT45	ustekinumab	week.1	117.241	NO RESP	NO RESP	LPS	neutrophils	0.4232	0.2676	0.374543	17036
PSORT45	ustekinumab	week.1	117.241	NO RESP	NO RESP	TNF	neutrophils	0.4046	0.2767	0.328132	18429
PSORT45	ustekinumab	week.1	117.241	NO RESP	NO RESP	unstimulated	neutrophils	0.249	0.1975	na	23777
PSORT45	ustekinumab	week.12	117.241	NO RESP	NO RESP	unstimulated	dendritic.cells	0.5782	0.4027	na	42
PSORT45	ustekinumab	week.12	117.241	NO RESP	NO RESP	TNF	dendritic.cells	1.0992	0.4466	0.613446	50
PSORT45	ustekinumab	week.12	117.241	NO RESP	NO RESP	LPS	dendritic.cells	1.2236	0.4421	0.763968	51
PSORT45	ustekinumab	week.12	117.241	NO RESP	NO RESP	TNF	NK.cells	1.4949	0.3494	1.32001	129
PSORT45	ustekinumab	week.12	117.241	NO RESP	NO RESP	unstimulated	NK.cells	0.7322	0.2284	na	146
PSORT45	ustekinumab	week.12	117.241	NO RESP	NO RESP	unstimulated	NKT.cells	0.6735	0.2791	na	210
PSORT45	ustekinumab	week.12	117.241	NO RESP	NO RESP	LPS	NK.cells	0.7073	0.305	-0.0466817	282
PSORT45	ustekinumab	week.12	117.241	NO RESP	NO RESP	TNF	NKT.cells	1.4787	0.3131	1.35968	288
PSORT45	ustekinumab	week.12	117.241	NO RESP	NO RESP	LPS	NKT.cells	0.6838	0.3112	0.0174488	384
PSORT45	ustekinumab	week.12	117.241	NO RESP	NO RESP	unstimulated	monocytes	0.733	0.3165	na	407
PSORT45	ustekinumab	week.12	117.241	NO RESP	NO RESP	TNF	monocytes	1.3091	0.3922	0.812897	605
PSORT45	ustekinumab	week.12	117.241	NO RESP	NO RESP	LPS	monocytes	1.8101	0.4745	1.36169	609
PSORT45	ustekinumab	week.12	117.241	NO RESP	NO RESP	TNF	neutrophils	0.7115	0.3471	0.995607	18267
PSORT45	ustekinumab	week.12	117.241	NO RESP	NO RESP	LPS	neutrophils	0.7941	0.4002	1.04171	19631
PSORT45	ustekinumab	week.12	117.241	NO RESP	NO RESP	unstimulated	neutrophils	0.1223	0.2447	na	25965
PSORT45	ustekinumab	week.4	117.241	NO RESP	NO RESP	unstimulated	dendritic.cells	0.2734	0.3682	na	47
PSORT45	ustekinumab	week.4	117.241	NO RESP	NO RESP	LPS	dendritic.cells	0.8932	0.563	0.665593	114
PSORT45	ustekinumab	week.4	117.241	NO RESP	NO RESP	TNF	dendritic.cells	0.9679	0.4651	0.833433	155
PSORT45	ustekinumab	week.4	117.241	NO RESP	NO RESP	unstimulated	NK.cells	0.264	0.3018	na	215
PSORT45	ustekinumab	week.4	117.241	NO RESP	NO RESP	unstimulated	NKT.cells	0.2774	0.286	na	279
PSORT45	ustekinumab	week.4	117.241	NO RESP	NO RESP	TNF	NK.cells	1.1917	0.354	1.41461	289
PSORT45	ustekinumab	week.4	117.241	NO RESP	NO RESP	TNF	NKT.cells	1.0664	0.3221	1.29748	317
PSORT45	ustekinumab	week.4	117.241	NO RESP	NO RESP	LPS	NKT.cells	0.3313	0.2632	0.0981428	438
PSORT45	ustekinumab	week.4	117.241	NO RESP	NO RESP	LPS	NK.cells	0.3165	0.2937	0.0881612	508
PSORT45	ustekinumab	week.4	117.241	NO RESP	NO RESP	unstimulated	monocytes	0.3523	0.2603	na	1251
PSORT45	ustekinumab	week.4	117.241	NO RESP	NO RESP	TNF	monocytes	1.1633	0.3604	1.30659	1750
PSORT45	ustekinumab	week.4	117.241	NO RESP	NO RESP	LPS	monocytes	1.2074	0.4586	1.18946	2275
PSORT45	ustekinumab	week.4	117.241	NO RESP	NO RESP	LPS	neutrophils	0.6457	0.3609	0.778649	12929
PSORT45	ustekinumab	week.4	117.241	NO RESP	NO RESP	TNF	neutrophils	0.6752	0.3467	0.849528	15316
PSORT45	ustekinumab	week.4	117.241	NO RESP	NO RESP	unstimulated	neutrophils	0.1891	0.2255	na	21972
PSORT46	ustekinumab	week.0	5.12821	RESP	RESP	TNF	dendritic.cells	0.8114	0.4721	0.391266	27
PSORT46	ustekinumab	week.0	5.12821	RESP	RESP	unstimulated	NKT.cells	0.519	0.4612	na	230
PSORT46	ustekinumab	week.0	5.12821	RESP	RESP	TNF	NKT.cells	1.1682	0.5051	0.671841	366
PSORT46	ustekinumab	week.0	5.12821	RESP	RESP	unstimulated	NK.cells	0.3701	0.34	na	383
PSORT46	ustekinumab	week.0	5.12821	RESP	RESP	LPS	NKT.cells	0.683	0.4314	0.183733	393
PSORT46	ustekinumab	week.0	5.12821	RESP	RESP	TNF	NK.cells	0.9169	0.4407	0.700397	666
PSORT46	ustekinumab	week.0	5.12821	RESP	RESP	LPS	NK.cells	0.4066	0.3875	0.0501718	678
PSORT46	ustekinumab	week.0	5.12821	RESP	RESP	unstimulated	monocytes	0.4104	0.2734	na	1243
PSORT46	ustekinumab	week.0	5.12821	RESP	RESP	LPS	monocytes	1.0218	0.4289	0.870568	1286
PSORT46	ustekinumab	week.0	5.12821	RESP	RESP	TNF	monocytes	0.7588	0.3982	0.518761	1809
PSORT46	ustekinumab	week.0	5.12821	RESP	RESP	TNF	neutrophils	0.2056	0.3582	0.0379451	20357
PSORT46	ustekinumab	week.0	5.12821	RESP	RESP	LPS	neutrophils	0.1959	0.3581	0.0237921	22356
PSORT46	ustekinumab	week.0	5.12821	RESP	RESP	unstimulated	neutrophils	0.1796	0.327	na	32737
PSORT46	ustekinumab	week.1	5.12821	RESP	RESP	unstimulated	NKT.cells	0.5691	0.2587	na	11
PSORT46	ustekinumab	week.1	5.12821	RESP	RESP	unstimulated	dendritic.cells	0.354	0.3311	na	13
PSORT46	ustekinumab	week.1	5.12821	RESP	RESP	TNF	dendritic.cells	0.7101	0.3244	0.543249	82
PSORT46	ustekinumab	week.1	5.12821	RESP	RESP	TNF	NKT.cells	1.0499	0.3581	0.779507	83
PSORT46	ustekinumab	week.1	5.12821	RESP	RESP	unstimulated	NK.cells	0.3868	0.2417	na	87
PSORT46	ustekinumab	week.1	5.12821	RESP	RESP	LPS	dendritic.cells	0.92	0.3321	0.853438	100
PSORT46	ustekinumab	week.1	5.12821	RESP	RESP	LPS	NKT.cells	0.5396	0.3876	-0.0456444	108
PSORT46	ustekinumab	week.1	5.12821	RESP	RESP	TNF	NK.cells	0.7484	0.4141	0.551388	417
PSORT46	ustekinumab	week.1	5.12821	RESP	RESP	unstimulated	monocytes	0.3825	0.2258	na	478
PSORT46	ustekinumab	week.1	5.12821	RESP	RESP	LPS	NK.cells	0.3618	0.3439	-0.0426913	495
PSORT46	ustekinumab	week.1	5.12821	RESP	RESP	LPS	monocytes	1.0926	0.4039	1.12768	1282
PSORT46	ustekinumab	week.1	5.12821	RESP	RESP	TNF	monocytes	0.6612	0.3364	0.495731	1544
PSORT46	ustekinumab	week.1	5.12821	RESP	RESP	unstimulated	neutrophils	0.1743	0.2782	na	8808
PSORT46	ustekinumab	week.1	5.12821	RESP	RESP	TNF	neutrophils	0.2663	0.3206	0.153641	23735
PSORT46	ustekinumab	week.1	5.12821	RESP	RESP	LPS	neutrophils	0.2606	0.2966	0.150139	24130
PSORT46	ustekinumab	week.12	5.12821	RESP	RESP	TNF	dendritic.cells	0.3506	0.2973	0.8434	47
PSORT46	ustekinumab	week.12	5.12821	RESP	RESP	unstimulated	dendritic.cells	-0.0641	0.1944	na	70
PSORT46	ustekinumab	week.12	5.12821	RESP	RESP	LPS	dendritic.cells	0.8574	0.3549	1.67759	108
PSORT46	ustekinumab	week.12	5.12821	RESP	RESP	unstimulated	NKT.cells	0.1024	0.3434	na	108
PSORT46	ustekinumab	week.12	5.12821	RESP	RESP	TNF	NKT.cells	0.3839	0.3304	0.41778	179
PSORT46	ustekinumab	week.12	5.12821	RESP	RESP	LPS	NKT.cells	0.1698	0.3321	0.0997779	262
PSORT46	ustekinumab	week.12	5.12821	RESP	RESP	unstimulated	NK.cells	0.1095	0.3322	na	310
PSORT46	ustekinumab	week.12	5.12821	RESP	RESP	LPS	NK.cells	0.1441	0.3266	0.0525197	320
PSORT46	ustekinumab	week.12	5.12821	RESP	RESP	TNF	NK.cells	0.636	0.3625	0.757881	324
PSORT46	ustekinumab	week.12	5.12821	RESP	RESP	unstimulated	monocytes	0.0747	0.2719	na	1197
PSORT46	ustekinumab	week.12	5.12821	RESP	RESP	TNF	monocytes	0.6636	0.3379	0.965726	1455
PSORT46	ustekinumab	week.12	5.12821	RESP	RESP	LPS	monocytes	0.9774	0.3275	1.50601	1716
PSORT46	ustekinumab	week.12	5.12821	RESP	RESP	LPS	neutrophils	1.0743	0.3947	1.45455	13532
PSORT46	ustekinumab	week.12	5.12821	RESP	RESP	TNF	neutrophils	1.005	0.4222	1.29245	13911
PSORT46	ustekinumab	week.12	5.12821	RESP	RESP	unstimulated	neutrophils	0.1335	0.2521	na	18912
PSORT46	ustekinumab	week.4	5.12821	RESP	RESP	unstimulated	dendritic.cells	0.1665	0.2425	na	75
PSORT46	ustekinumab	week.4	5.12821	RESP	RESP	LPS	dendritic.cells	0.5859	0.2741	0.811847	85
PSORT46	ustekinumab	week.4	5.12821	RESP	RESP	LPS	NKT.cells	0.3492	0.3138	0.0806935	165
PSORT46	ustekinumab	week.4	5.12821	RESP	RESP	TNF	dendritic.cells	0.5103	0.28	0.65799	211
PSORT46	ustekinumab	week.4	5.12821	RESP	RESP	unstimulated	NKT.cells	0.298	0.3207	na	250
PSORT46	ustekinumab	week.4	5.12821	RESP	RESP	LPS	NK.cells	0.169	0.3206	-0.0297136	258
PSORT46	ustekinumab	week.4	5.12821	RESP	RESP	unstimulated	NK.cells	0.1884	0.3323	na	325
PSORT46	ustekinumab	week.4	5.12821	RESP	RESP	TNF	NKT.cells	0.665	0.3305	0.563575	450
PSORT46	ustekinumab	week.4	5.12821	RESP	RESP	TNF	NK.cells	0.5496	0.3698	0.514457	564
PSORT46	ustekinumab	week.4	5.12821	RESP	RESP	LPS	monocytes	0.6192	0.2878	0.84906	847
PSORT46	ustekinumab	week.4	5.12821	RESP	RESP	unstimulated	monocytes	0.172	0.2389	na	1852
PSORT46	ustekinumab	week.4	5.12821	RESP	RESP	TNF	monocytes	0.5276	0.2934	0.668044	3220
PSORT46	ustekinumab	week.4	5.12821	RESP	RESP	LPS	neutrophils	0.256	0.2767	0.174341	7808
PSORT46	ustekinumab	week.4	5.12821	RESP	RESP	unstimulated	neutrophils	0.1693	0.2206	na	17083
PSORT46	ustekinumab	week.4	5.12821	RESP	RESP	TNF	neutrophils	0.2919	0.284	0.242965	19320
PSORT47	ustekinumab	week.0	25.7426	NO RESP	NO RESP	unstimulated	dendritic.cells	0.2642	0.2365	na	23
PSORT47	ustekinumab	week.0	25.7426	NO RESP	NO RESP	LPS	dendritic.cells	0.9692	0.3416	1.21951	26
PSORT47	ustekinumab	week.0	25.7426	NO RESP	NO RESP	TNF	dendritic.cells	1.014	0.3122	1.3665	30
PSORT47	ustekinumab	week.0	25.7426	NO RESP	NO RESP	unstimulated	NKT.cells	0.2524	0.3646	na	196
PSORT47	ustekinumab	week.0	25.7426	NO RESP	NO RESP	TNF	NKT.cells	1.2476	0.5022	1.14813	230
PSORT47	ustekinumab	week.0	25.7426	NO RESP	NO RESP	LPS	NKT.cells	0.2989	0.3414	0.065864	235
PSORT47	ustekinumab	week.0	25.7426	NO RESP	NO RESP	unstimulated	NK.cells	0.2066	0.3312	na	481
PSORT47	ustekinumab	week.0	25.7426	NO RESP	NO RESP	TNF	NK.cells	1.1993	0.405	1.34841	553
PSORT47	ustekinumab	week.0	25.7426	NO RESP	NO RESP	LPS	NK.cells	0.1879	0.3133	-0.0290147	637
PSORT47	ustekinumab	week.0	25.7426	NO RESP	NO RESP	unstimulated	CD8.T.cells	0.26	0.3333	na	3039
PSORT47	ustekinumab	week.0	25.7426	NO RESP	NO RESP	unstimulated	CD4.T.cells	0.2949	0.3143	na	3305
PSORT47	ustekinumab	week.0	25.7426	NO RESP	NO RESP	LPS	CD8.T.cells	0.2669	0.3293	0.0104135	3804
PSORT47	ustekinumab	week.0	25.7426	NO RESP	NO RESP	TNF	CD8.T.cells	1.1699	0.4033	1.23527	4173
PSORT47	ustekinumab	week.0	25.7426	NO RESP	NO RESP	TNF	CD4.T.cells	1.2757	0.4307	1.31651	4822
PSORT47	ustekinumab	week.0	25.7426	NO RESP	NO RESP	LPS	CD4.T.cells	0.3076	0.3203	0.0200126	4980
PSORT47	ustekinumab	week.0	25.7426	NO RESP	NO RESP	TNF	neutrophils	0.9545	0.4401	1.14686	14485
PSORT47	ustekinumab	week.0	25.7426	NO RESP	NO RESP	LPS	neutrophils	0.8257	0.3989	1.01207	16816
PSORT47	ustekinumab	week.0	25.7426	NO RESP	NO RESP	unstimulated	neutrophils	0.2134	0.2061	na	27740
PSORT47	ustekinumab	week.1	25.7426	NO RESP	NO RESP	LPS	dendritic.cells	0.8481	0.5405	0.960513	20
PSORT47	ustekinumab	week.1	25.7426	NO RESP	NO RESP	TNF	dendritic.cells	0.775	0.4058	1.04773	40
PSORT47	ustekinumab	week.1	25.7426	NO RESP	NO RESP	unstimulated	dendritic.cells	0.0989	0.2395	na	71
PSORT47	ustekinumab	week.1	25.7426	NO RESP	NO RESP	unstimulated	NKT.cells	0.1925	0.3544	na	168
PSORT47	ustekinumab	week.1	25.7426	NO RESP	NO RESP	TNF	NKT.cells	0.9004	0.3648	0.984288	183
PSORT47	ustekinumab	week.1	25.7426	NO RESP	NO RESP	LPS	NKT.cells	0.1708	0.328	-0.0317995	280
PSORT47	ustekinumab	week.1	25.7426	NO RESP	NO RESP	TNF	NK.cells	0.9522	0.3534	1.12177	479
PSORT47	ustekinumab	week.1	25.7426	NO RESP	NO RESP	unstimulated	NK.cells	0.1747	0.3397	na	508
PSORT47	ustekinumab	week.1	25.7426	NO RESP	NO RESP	LPS	NK.cells	0.154	0.3006	-0.0323286	635
PSORT47	ustekinumab	week.1	25.7426	NO RESP	NO RESP	TNF	CD8.T.cells	0.7722	0.3639	0.807375	3863
PSORT47	ustekinumab	week.1	25.7426	NO RESP	NO RESP	unstimulated	CD8.T.cells	0.2051	0.3385	na	4328
PSORT47	ustekinumab	week.1	25.7426	NO RESP	NO RESP	LPS	CD8.T.cells	0.1663	0.3503	-0.0563298	4479
PSORT47	ustekinumab	week.1	25.7426	NO RESP	NO RESP	TNF	CD4.T.cells	0.7752	0.3741	0.848657	5154
PSORT47	ustekinumab	week.1	25.7426	NO RESP	NO RESP	LPS	CD4.T.cells	0.1532	0.3341	-0.0627712	5800
PSORT47	ustekinumab	week.1	25.7426	NO RESP	NO RESP	unstimulated	CD4.T.cells	0.1937	0.3111	na	5977
PSORT47	ustekinumab	week.1	25.7426	NO RESP	NO RESP	TNF	neutrophils	1.1512	0.4481	1.02945	7512
PSORT47	ustekinumab	week.1	25.7426	NO RESP	NO RESP	LPS	neutrophils	1.108	0.4456	0.9659	7680
PSORT47	ustekinumab	week.1	25.7426	NO RESP	NO RESP	unstimulated	neutrophils	0.4905	0.1937	na	21498
PSORT47	ustekinumab	week.12	25.7426	NO RESP	NO RESP	LPS	dendritic.cells	1.3465	0.6123	0.975668	34
PSORT47	ustekinumab	week.12	25.7426	NO RESP	NO RESP	TNF	dendritic.cells	1.3063	0.4623	1.11416	35
PSORT47	ustekinumab	week.12	25.7426	NO RESP	NO RESP	unstimulated	dendritic.cells	0.4523	0.3042	na	47
PSORT47	ustekinumab	week.12	25.7426	NO RESP	NO RESP	unstimulated	NKT.cells	0.3187	0.3493	na	232
PSORT47	ustekinumab	week.12	25.7426	NO RESP	NO RESP	TNF	NKT.cells	1.529	0.4503	1.51363	246
PSORT47	ustekinumab	week.12	25.7426	NO RESP	NO RESP	LPS	NKT.cells	0.3338	0.3422	0.0218366	268
PSORT47	ustekinumab	week.12	25.7426	NO RESP	NO RESP	TNF	NK.cells	1.5136	0.4555	1.70448	548
PSORT47	ustekinumab	week.12	25.7426	NO RESP	NO RESP	unstimulated	NK.cells	0.2441	0.2893	na	586
PSORT47	ustekinumab	week.12	25.7426	NO RESP	NO RESP	LPS	NK.cells	0.2433	0.3186	-0.00131601	591
PSORT47	ustekinumab	week.12	25.7426	NO RESP	NO RESP	unstimulated	CD8.T.cells	0.369	0.3485	na	4234
PSORT47	ustekinumab	week.12	25.7426	NO RESP	NO RESP	LPS	CD8.T.cells	0.3943	0.373	0.0350658	4387
PSORT47	ustekinumab	week.12	25.7426	NO RESP	NO RESP	TNF	CD8.T.cells	1.544	0.4789	1.42011	4457
PSORT47	ustekinumab	week.12	25.7426	NO RESP	NO RESP	LPS	CD4.T.cells	0.5859	0.3811	0.104315	4800
PSORT47	ustekinumab	week.12	25.7426	NO RESP	NO RESP	unstimulated	CD4.T.cells	0.5095	0.3513	na	4929
PSORT47	ustekinumab	week.12	25.7426	NO RESP	NO RESP	TNF	CD4.T.cells	1.745	0.5412	1.38431	5059
PSORT47	ustekinumab	week.12	25.7426	NO RESP	NO RESP	TNF	neutrophils	0.8777	0.4548	0.974899	12160
PSORT47	ustekinumab	week.12	25.7426	NO RESP	NO RESP	LPS	neutrophils	0.8068	0.4306	0.901107	15180
PSORT47	ustekinumab	week.12	25.7426	NO RESP	NO RESP	unstimulated	neutrophils	0.2291	0.2105	na	24287
PSORT47	ustekinumab	week.4	25.7426	NO RESP	NO RESP	unstimulated	dendritic.cells	0.5013	0.3957	na	44
PSORT47	ustekinumab	week.4	25.7426	NO RESP	NO RESP	TNF	dendritic.cells	0.834	0.3449	0.44923	58
PSORT47	ustekinumab	week.4	25.7426	NO RESP	NO RESP	LPS	dendritic.cells	0.9745	0.4564	0.555334	58
PSORT47	ustekinumab	week.4	25.7426	NO RESP	NO RESP	unstimulated	NKT.cells	0.327	0.28	na	95
PSORT47	ustekinumab	week.4	25.7426	NO RESP	NO RESP	TNF	NKT.cells	0.8809	0.3875	0.829813	103
PSORT47	ustekinumab	week.4	25.7426	NO RESP	NO RESP	LPS	NKT.cells	0.264	0.2775	-0.113004	160
PSORT47	ustekinumab	week.4	25.7426	NO RESP	NO RESP	unstimulated	NK.cells	0.2362	0.2621	na	284
PSORT47	ustekinumab	week.4	25.7426	NO RESP	NO RESP	TNF	NK.cells	0.9444	0.3283	1.19953	304
PSORT47	ustekinumab	week.4	25.7426	NO RESP	NO RESP	LPS	NK.cells	0.2303	0.2606	-0.0112875	411
PSORT47	ustekinumab	week.4	25.7426	NO RESP	NO RESP	unstimulated	CD8.T.cells	0.3189	0.2805	na	3834
PSORT47	ustekinumab	week.4	25.7426	NO RESP	NO RESP	TNF	CD8.T.cells	0.9174	0.3811	0.904625	4789
PSORT47	ustekinumab	week.4	25.7426	NO RESP	NO RESP	LPS	CD8.T.cells	0.2556	0.2921	-0.110548	4874
PSORT47	ustekinumab	week.4	25.7426	NO RESP	NO RESP	unstimulated	CD4.T.cells	0.3545	0.2664	na	5138
PSORT47	ustekinumab	week.4	25.7426	NO RESP	NO RESP	TNF	CD4.T.cells	0.9829	0.3888	0.959096	6654
PSORT47	ustekinumab	week.4	25.7426	NO RESP	NO RESP	LPS	CD4.T.cells	0.2792	0.2696	-0.140485	6806
PSORT47	ustekinumab	week.4	25.7426	NO RESP	NO RESP	TNF	neutrophils	0.5986	0.2751	0.822992	11956
PSORT47	ustekinumab	week.4	25.7426	NO RESP	NO RESP	LPS	neutrophils	0.5969	0.2897	0.79194	13621
PSORT47	ustekinumab	week.4	25.7426	NO RESP	NO RESP	unstimulated	neutrophils	0.2471	0.152	na	26507
PSORT48	ustekinumab	week.0	8.65385	RESP	RESP	unstimulated	dendritic.cells	0.4706	0.1933	na	39
PSORT48	ustekinumab	week.0	8.65385	RESP	RESP	LPS	dendritic.cells	1.0625	0.4985	0.855594	66
PSORT48	ustekinumab	week.0	8.65385	RESP	RESP	unstimulated	NKT.cells	0.3688	0.4043	na	86
PSORT48	ustekinumab	week.0	8.65385	RESP	RESP	TNF	dendritic.cells	1.0398	0.3875	0.980028	90
PSORT48	ustekinumab	week.0	8.65385	RESP	RESP	TNF	NKT.cells	1.625	0.549	1.31774	95
PSORT48	ustekinumab	week.0	8.65385	RESP	RESP	LPS	NKT.cells	0.2733	0.3566	-0.125509	161
PSORT48	ustekinumab	week.0	8.65385	RESP	RESP	unstimulated	NK.cells	0.2225	0.2986	na	870
PSORT48	ustekinumab	week.0	8.65385	RESP	RESP	TNF	NK.cells	1.4572	0.4695	1.60747	972
PSORT48	ustekinumab	week.0	8.65385	RESP	RESP	LPS	NK.cells	0.2	0.3308	-0.0357483	1126
PSORT48	ustekinumab	week.0	8.65385	RESP	RESP	unstimulated	CD8.T.cells	0.3722	0.3405	na	1189
PSORT48	ustekinumab	week.0	8.65385	RESP	RESP	LPS	CD8.T.cells	0.3243	0.3522	-0.0691497	1479
PSORT48	ustekinumab	week.0	8.65385	RESP	RESP	TNF	CD8.T.cells	1.489	0.5311	1.28132	1501
PSORT48	ustekinumab	week.0	8.65385	RESP	RESP	unstimulated	CD4.T.cells	0.4174	0.3284	na	4247
PSORT48	ustekinumab	week.0	8.65385	RESP	RESP	LPS	CD4.T.cells	0.3819	0.3268	-0.0541819	5439
PSORT48	ustekinumab	week.0	8.65385	RESP	RESP	TNF	CD4.T.cells	1.5222	0.4629	1.39618	5656
PSORT48	ustekinumab	week.0	8.65385	RESP	RESP	TNF	neutrophils	1.1752	0.5052	1.00903	13558
PSORT48	ustekinumab	week.0	8.65385	RESP	RESP	LPS	neutrophils	1.0766	0.4867	0.900245	16065
PSORT48	ustekinumab	week.0	8.65385	RESP	RESP	unstimulated	neutrophils	0.4151	0.2481	na	24215
PSORT48	ustekinumab	week.1	8.65385	RESP	RESP	unstimulated	NKT.cells	0.2076	0.3735	na	43
PSORT48	ustekinumab	week.1	8.65385	RESP	RESP	LPS	NKT.cells	0.2324	0.3009	0.0367734	58
PSORT48	ustekinumab	week.1	8.65385	RESP	RESP	TNF	NKT.cells	0.9094	0.6537	0.683217	65
PSORT48	ustekinumab	week.1	8.65385	RESP	RESP	TNF	dendritic.cells	0.6708	0.3321	0.889269	78
PSORT48	ustekinumab	week.1	8.65385	RESP	RESP	LPS	dendritic.cells	0.7335	0.3608	0.947106	88
PSORT48	ustekinumab	week.1	8.65385	RESP	RESP	unstimulated	dendritic.cells	0.1247	0.282	na	103
PSORT48	ustekinumab	week.1	8.65385	RESP	RESP	LPS	NK.cells	0.0755	0.3212	-0.0203864	626
PSORT48	ustekinumab	week.1	8.65385	RESP	RESP	TNF	NK.cells	0.6432	0.3638	0.79197	697
PSORT48	ustekinumab	week.1	8.65385	RESP	RESP	unstimulated	NK.cells	0.0889	0.3361	na	815
PSORT48	ustekinumab	week.1	8.65385	RESP	RESP	LPS	CD8.T.cells	0.1761	0.3831	-0.03125	1084
PSORT48	ustekinumab	week.1	8.65385	RESP	RESP	unstimulated	CD8.T.cells	0.1998	0.3753	na	1180
PSORT48	ustekinumab	week.1	8.65385	RESP	RESP	TNF	CD8.T.cells	1.0703	0.7298	0.787712	1234
PSORT48	ustekinumab	week.1	8.65385	RESP	RESP	LPS	CD4.T.cells	0.2525	0.3608	-0.02844	4716
PSORT48	ustekinumab	week.1	8.65385	RESP	RESP	TNF	CD4.T.cells	1.285	0.4891	1.1969	5009
PSORT48	ustekinumab	week.1	8.65385	RESP	RESP	unstimulated	CD4.T.cells	0.2729	0.3565	na	5121
PSORT48	ustekinumab	week.1	8.65385	RESP	RESP	TNF	neutrophils	0.7072	0.391	0.643821	18831
PSORT48	ustekinumab	week.1	8.65385	RESP	RESP	LPS	neutrophils	0.6561	0.3705	0.584507	22609
PSORT48	ustekinumab	week.1	8.65385	RESP	RESP	unstimulated	neutrophils	0.2826	0.2685	na	26701
PSORT48	ustekinumab	week.12	8.65385	RESP	RESP	unstimulated	dendritic.cells	0.2479	0.6496	na	45
PSORT48	ustekinumab	week.12	8.65385	RESP	RESP	LPS	dendritic.cells	1.0016	0.5035	0.653629	73
PSORT48	ustekinumab	week.12	8.65385	RESP	RESP	TNF	NKT.cells	1.3853	1.0253	0.715446	97
PSORT48	ustekinumab	week.12	8.65385	RESP	RESP	TNF	dendritic.cells	1.1227	0.8582	0.580183	98
PSORT48	ustekinumab	week.12	8.65385	RESP	RESP	unstimulated	NKT.cells	0.2134	0.6127	na	99
PSORT48	ustekinumab	week.12	8.65385	RESP	RESP	LPS	NKT.cells	0.5317	0.4851	0.289944	139
PSORT48	ustekinumab	week.12	8.65385	RESP	RESP	unstimulated	CD8.T.cells	0.248	0.5092	na	968
PSORT48	ustekinumab	week.12	8.65385	RESP	RESP	unstimulated	NK.cells	0.1088	0.4513	na	1077
PSORT48	ustekinumab	week.12	8.65385	RESP	RESP	TNF	CD8.T.cells	1.4662	0.816	0.919257	1275
PSORT48	ustekinumab	week.12	8.65385	RESP	RESP	LPS	CD8.T.cells	0.4802	0.4296	0.247337	1295
PSORT48	ustekinumab	week.12	8.65385	RESP	RESP	TNF	NK.cells	1.4163	0.944	0.937074	1326
PSORT48	ustekinumab	week.12	8.65385	RESP	RESP	LPS	NK.cells	0.4447	0.4121	0.389043	1341
PSORT48	ustekinumab	week.12	8.65385	RESP	RESP	unstimulated	CD4.T.cells	0.3607	0.5159	na	3006
PSORT48	ustekinumab	week.12	8.65385	RESP	RESP	TNF	CD4.T.cells	1.7095	0.7477	1.06743	4036
PSORT48	ustekinumab	week.12	8.65385	RESP	RESP	LPS	CD4.T.cells	0.5266	0.3929	0.182548	4140
PSORT48	ustekinumab	week.12	8.65385	RESP	RESP	TNF	neutrophils	0.8874	0.74	0.57508	15722
PSORT48	ustekinumab	week.12	8.65385	RESP	RESP	LPS	neutrophils	1.0178	0.5895	0.783105	16334
PSORT48	ustekinumab	week.12	8.65385	RESP	RESP	unstimulated	neutrophils	0.2011	0.4534	na	29590
PSORT48	ustekinumab	week.4	8.65385	RESP	RESP	TNF	dendritic.cells	0.8649	0.4419	0.903153	68
PSORT48	ustekinumab	week.4	8.65385	RESP	RESP	unstimulated	dendritic.cells	0.2634	0.2241	na	85
PSORT48	ustekinumab	week.4	8.65385	RESP	RESP	unstimulated	NKT.cells	0.2423	0.4174	na	91
PSORT48	ustekinumab	week.4	8.65385	RESP	RESP	LPS	dendritic.cells	0.939	0.4105	1.06461	106
PSORT48	ustekinumab	week.4	8.65385	RESP	RESP	TNF	NKT.cells	1.1848	0.6581	0.876337	114
PSORT48	ustekinumab	week.4	8.65385	RESP	RESP	LPS	NKT.cells	0.1847	0.3123	-0.0789365	118
PSORT48	ustekinumab	week.4	8.65385	RESP	RESP	unstimulated	NK.cells	0.1716	0.3176	na	968
PSORT48	ustekinumab	week.4	8.65385	RESP	RESP	unstimulated	CD8.T.cells	0.3484	0.3355	na	1011
PSORT48	ustekinumab	week.4	8.65385	RESP	RESP	TNF	NK.cells	1.0588	0.5023	1.08208	1035
PSORT48	ustekinumab	week.4	8.65385	RESP	RESP	LPS	NK.cells	0.1356	0.3058	-0.0577478	1130
PSORT48	ustekinumab	week.4	8.65385	RESP	RESP	LPS	CD8.T.cells	0.2549	0.3463	-0.137137	1207
PSORT48	ustekinumab	week.4	8.65385	RESP	RESP	TNF	CD8.T.cells	1.0863	0.6536	0.746032	1244
PSORT48	ustekinumab	week.4	8.65385	RESP	RESP	unstimulated	CD4.T.cells	0.4233	0.3095	na	3152
PSORT48	ustekinumab	week.4	8.65385	RESP	RESP	LPS	CD4.T.cells	0.333	0.2973	-0.148813	3986
PSORT48	ustekinumab	week.4	8.65385	RESP	RESP	TNF	CD4.T.cells	1.2917	0.6748	0.882251	4029
PSORT48	ustekinumab	week.4	8.65385	RESP	RESP	TNF	neutrophils	0.7333	0.4575	0.686176	12849
PSORT48	ustekinumab	week.4	8.65385	RESP	RESP	LPS	neutrophils	0.7919	0.4115	0.828391	15163
PSORT48	ustekinumab	week.4	8.65385	RESP	RESP	unstimulated	neutrophils	0.2667	0.2225	na	22008
PSORT49	ustekinumab	week.0	7.89474	RESP	RESP	TNF	NKT.cells	0.4553	0.3492	0.348265	34
PSORT49	ustekinumab	week.0	7.89474	RESP	RESP	unstimulated	dendritic.cells	0.2816	0.2285	na	45
PSORT49	ustekinumab	week.0	7.89474	RESP	RESP	TNF	dendritic.cells	0.4254	0.2711	0.28783	49
PSORT49	ustekinumab	week.0	7.89474	RESP	RESP	LPS	dendritic.cells	0.305	0.2517	0.0487297	54
PSORT49	ustekinumab	week.0	7.89474	RESP	RESP	unstimulated	NKT.cells	0.2485	0.2446	na	59
PSORT49	ustekinumab	week.0	7.89474	RESP	RESP	LPS	NKT.cells	0.1984	0.2794	-0.0956107	76
PSORT49	ustekinumab	week.0	7.89474	RESP	RESP	TNF	NK.cells	0.3881	0.2686	0.343449	980
PSORT49	ustekinumab	week.0	7.89474	RESP	RESP	unstimulated	NK.cells	0.1991	0.2817	na	1129
PSORT49	ustekinumab	week.0	7.89474	RESP	RESP	LPS	NK.cells	0.1724	0.3077	-0.0453003	1384
PSORT49	ustekinumab	week.0	7.89474	RESP	RESP	TNF	CD8.T.cells	0.4654	0.3383	0.360094	2770
PSORT49	ustekinumab	week.0	7.89474	RESP	RESP	unstimulated	CD4.T.cells	0.2594	0.2827	na	2975
PSORT49	ustekinumab	week.0	7.89474	RESP	RESP	unstimulated	CD8.T.cells	0.2353	0.3007	na	3013
PSORT49	ustekinumab	week.0	7.89474	RESP	RESP	TNF	CD4.T.cells	0.5851	0.3522	0.512994	3033
PSORT49	ustekinumab	week.0	7.89474	RESP	RESP	LPS	CD4.T.cells	0.2998	0.331	0.0658302	3133
PSORT49	ustekinumab	week.0	7.89474	RESP	RESP	LPS	CD8.T.cells	0.2513	0.322	0.0256946	3394
PSORT49	ustekinumab	week.0	7.89474	RESP	RESP	LPS	neutrophils	0.3658	0.2398	0.353037	13640
PSORT49	ustekinumab	week.0	7.89474	RESP	RESP	TNF	neutrophils	0.3642	0.2316	0.356096	15667
PSORT49	ustekinumab	week.0	7.89474	RESP	RESP	unstimulated	neutrophils	0.2135	0.1916	na	25313
PSORT49	ustekinumab	week.1	7.89474	RESP	RESP	TNF	NKT.cells	0.3538	0.4031	0.493263	72
PSORT49	ustekinumab	week.1	7.89474	RESP	RESP	unstimulated	NKT.cells	-0.0086	0.3316	na	81
PSORT49	ustekinumab	week.1	7.89474	RESP	RESP	LPS	NKT.cells	0.2172	0.3743	0.319875	89
PSORT49	ustekinumab	week.1	7.89474	RESP	RESP	LPS	dendritic.cells	0.2511	0.2822	0.222744	100
PSORT49	ustekinumab	week.1	7.89474	RESP	RESP	TNF	dendritic.cells	0.1964	0.2494	0.138623	112
PSORT49	ustekinumab	week.1	7.89474	RESP	RESP	unstimulated	dendritic.cells	0.1183	0.314	na	128
PSORT49	ustekinumab	week.1	7.89474	RESP	RESP	unstimulated	NK.cells	0.0803	0.3703	na	1337
PSORT49	ustekinumab	week.1	7.89474	RESP	RESP	TNF	NK.cells	0.1747	0.3276	0.135263	1401
PSORT49	ustekinumab	week.1	7.89474	RESP	RESP	LPS	NK.cells	0.0888	0.3217	0.0122832	1595
PSORT49	ustekinumab	week.1	7.89474	RESP	RESP	unstimulated	CD4.T.cells	0.1123	0.3831	na	2830
PSORT49	ustekinumab	week.1	7.89474	RESP	RESP	LPS	CD4.T.cells	0.1637	0.4064	0.0651045	3028
PSORT49	ustekinumab	week.1	7.89474	RESP	RESP	TNF	CD4.T.cells	0.4311	0.4194	0.397259	3162
PSORT49	ustekinumab	week.1	7.89474	RESP	RESP	unstimulated	CD8.T.cells	0.1209	0.3837	na	3440
PSORT49	ustekinumab	week.1	7.89474	RESP	RESP	LPS	CD8.T.cells	0.1277	0.3795	0.00890985	3904
PSORT49	ustekinumab	week.1	7.89474	RESP	RESP	TNF	CD8.T.cells	0.2687	0.3624	0.198097	4076
PSORT49	ustekinumab	week.1	7.89474	RESP	RESP	LPS	neutrophils	0.315	0.2733	0.282113	14193
PSORT49	ustekinumab	week.1	7.89474	RESP	RESP	TNF	neutrophils	0.3079	0.2602	0.2761	14785
PSORT49	ustekinumab	week.1	7.89474	RESP	RESP	unstimulated	neutrophils	0.1516	0.3059	na	23141
PSORT49	ustekinumab	week.12	7.89474	RESP	RESP	TNF	NKT.cells	1.5823	0.7815	0.995515	24
PSORT49	ustekinumab	week.12	7.89474	RESP	RESP	unstimulated	NKT.cells	0.428	0.378	na	25
PSORT49	ustekinumab	week.12	7.89474	RESP	RESP	LPS	NKT.cells	0.4336	0.322	0.008	31
PSORT49	ustekinumab	week.12	7.89474	RESP	RESP	unstimulated	dendritic.cells	0.7654	0.3949	na	75
PSORT49	ustekinumab	week.12	7.89474	RESP	RESP	TNF	dendritic.cells	1.0269	0.3844	0.335558	95
PSORT49	ustekinumab	week.12	7.89474	RESP	RESP	LPS	dendritic.cells	0.9775	0.6135	0.210333	102
PSORT49	ustekinumab	week.12	7.89474	RESP	RESP	unstimulated	NK.cells	0.3552	0.2937	na	616
PSORT49	ustekinumab	week.12	7.89474	RESP	RESP	TNF	NK.cells	1.3928	0.4592	1.37814	734
PSORT49	ustekinumab	week.12	7.89474	RESP	RESP	LPS	NK.cells	0.3181	0.2659	-0.0662974	1047
PSORT49	ustekinumab	week.12	7.89474	RESP	RESP	unstimulated	CD8.T.cells	0.5205	0.3117	na	2045
PSORT49	ustekinumab	week.12	7.89474	RESP	RESP	unstimulated	CD4.T.cells	0.6594	0.3566	na	2253
PSORT49	ustekinumab	week.12	7.89474	RESP	RESP	LPS	CD8.T.cells	0.4376	0.3178	-0.131692	3138
PSORT49	ustekinumab	week.12	7.89474	RESP	RESP	TNF	CD8.T.cells	1.4732	0.4985	1.17588	3159
PSORT49	ustekinumab	week.12	7.89474	RESP	RESP	LPS	CD4.T.cells	0.6074	0.4078	-0.0680272	3749
PSORT49	ustekinumab	week.12	7.89474	RESP	RESP	TNF	CD4.T.cells	1.4492	0.5448	0.876193	3803
PSORT49	ustekinumab	week.12	7.89474	RESP	RESP	TNF	neutrophils	0.8625	0.4527	0.676764	17205
PSORT49	ustekinumab	week.12	7.89474	RESP	RESP	LPS	neutrophils	0.7084	0.3745	0.524526	19609
PSORT49	ustekinumab	week.12	7.89474	RESP	RESP	unstimulated	neutrophils	0.3598	0.2901	na	30901
PSORT49	ustekinumab	week.4	7.89474	RESP	RESP	LPS	NKT.cells	0.215	0.3583	-0.323581	44
PSORT49	ustekinumab	week.4	7.89474	RESP	RESP	unstimulated	NKT.cells	0.4185	0.2706	na	46
PSORT49	ustekinumab	week.4	7.89474	RESP	RESP	TNF	NKT.cells	1.0896	0.3457	1.08892	54
PSORT49	ustekinumab	week.4	7.89474	RESP	RESP	unstimulated	dendritic.cells	0.6067	0.3154	na	59
PSORT49	ustekinumab	week.4	7.89474	RESP	RESP	TNF	dendritic.cells	0.8934	0.3347	0.441009	94
PSORT49	ustekinumab	week.4	7.89474	RESP	RESP	LPS	dendritic.cells	0.7678	0.5252	0.191649	117
PSORT49	ustekinumab	week.4	7.89474	RESP	RESP	unstimulated	NK.cells	0.3542	0.2739	na	1041
PSORT49	ustekinumab	week.4	7.89474	RESP	RESP	TNF	NK.cells	0.9884	0.3767	0.974792	1312
PSORT49	ustekinumab	week.4	7.89474	RESP	RESP	LPS	NK.cells	0.2875	0.3139	-0.113474	1635
PSORT49	ustekinumab	week.4	7.89474	RESP	RESP	unstimulated	CD8.T.cells	0.4609	0.3054	na	3121
PSORT49	ustekinumab	week.4	7.89474	RESP	RESP	unstimulated	CD4.T.cells	0.4866	0.2962	na	3373
PSORT49	ustekinumab	week.4	7.89474	RESP	RESP	TNF	CD8.T.cells	1.0624	0.3977	0.855497	3551
PSORT49	ustekinumab	week.4	7.89474	RESP	RESP	TNF	CD4.T.cells	1.0632	0.4148	0.81097	3682
PSORT49	ustekinumab	week.4	7.89474	RESP	RESP	LPS	CD8.T.cells	0.3794	0.3422	-0.125849	3837
PSORT49	ustekinumab	week.4	7.89474	RESP	RESP	LPS	CD4.T.cells	0.4197	0.3987	-0.0962728	4047
PSORT49	ustekinumab	week.4	7.89474	RESP	RESP	LPS	neutrophils	0.6254	0.3255	0.468055	14590
PSORT49	ustekinumab	week.4	7.89474	RESP	RESP	TNF	neutrophils	0.6659	0.3128	0.553352	16246
PSORT49	ustekinumab	week.4	7.89474	RESP	RESP	unstimulated	neutrophils	0.3646	0.2317	na	29076
PSORT50	ustekinumab	week.0	18.8525	RESP	NO RESP	LPS	dendritic.cells	1.589	0.6815	1.22922	54
PSORT50	ustekinumab	week.0	18.8525	RESP	NO RESP	TNF	dendritic.cells	1.4607	0.5701	1.23862	61
PSORT50	ustekinumab	week.0	18.8525	RESP	NO RESP	unstimulated	dendritic.cells	0.3229	0.3485	na	72
PSORT50	ustekinumab	week.0	18.8525	RESP	NO RESP	TNF	NKT.cells	2.4672	0.6142	2.34617	86
PSORT50	ustekinumab	week.0	18.8525	RESP	NO RESP	unstimulated	NKT.cells	0.2435	0.3336	na	92
PSORT50	ustekinumab	week.0	18.8525	RESP	NO RESP	LPS	NKT.cells	0.3043	0.3932	0.0836544	102
PSORT50	ustekinumab	week.0	18.8525	RESP	NO RESP	TNF	NK.cells	1.7709	0.5766	1.79369	832
PSORT50	ustekinumab	week.0	18.8525	RESP	NO RESP	LPS	NK.cells	0.1975	0.3595	0.00949367	889
PSORT50	ustekinumab	week.0	18.8525	RESP	NO RESP	unstimulated	NK.cells	0.1912	0.3041	na	898
PSORT50	ustekinumab	week.0	18.8525	RESP	NO RESP	unstimulated	CD8.T.cells	0.2905	0.3283	na	1671
PSORT50	ustekinumab	week.0	18.8525	RESP	NO RESP	LPS	CD8.T.cells	0.2942	0.378	0.00523857	2194
PSORT50	ustekinumab	week.0	18.8525	RESP	NO RESP	TNF	CD8.T.cells	2.3175	0.6731	2.02417	2211
PSORT50	ustekinumab	week.0	18.8525	RESP	NO RESP	unstimulated	CD4.T.cells	0.3186	0.3336	na	4263
PSORT50	ustekinumab	week.0	18.8525	RESP	NO RESP	TNF	CD4.T.cells	2.2908	0.6767	1.95209	5027
PSORT50	ustekinumab	week.0	18.8525	RESP	NO RESP	LPS	CD4.T.cells	0.3582	0.3881	0.0548704	5666
PSORT50	ustekinumab	week.0	18.8525	RESP	NO RESP	TNF	neutrophils	0.4098	0.3492	0.610164	6512
PSORT50	ustekinumab	week.0	18.8525	RESP	NO RESP	LPS	neutrophils	0.4029	0.3793	0.573085	7920
PSORT50	ustekinumab	week.0	18.8525	RESP	NO RESP	unstimulated	neutrophils	0.0124	0.3021	na	16358
PSORT50	ustekinumab	week.1	18.8525	RESP	NO RESP	LPS	dendritic.cells	0.9026	0.979	0.538388	52
PSORT50	ustekinumab	week.1	18.8525	RESP	NO RESP	TNF	dendritic.cells	1.4077	0.6469	1.20385	64
PSORT50	ustekinumab	week.1	18.8525	RESP	NO RESP	unstimulated	dendritic.cells	0.1705	0.3808	na	113
PSORT50	ustekinumab	week.1	18.8525	RESP	NO RESP	TNF	NKT.cells	2.573	0.709	2.21221	187
PSORT50	ustekinumab	week.1	18.8525	RESP	NO RESP	LPS	NKT.cells	0.1607	0.4943	0.0802245	201
PSORT50	ustekinumab	week.1	18.8525	RESP	NO RESP	unstimulated	NKT.cells	0.0878	0.4144	na	217
PSORT50	ustekinumab	week.1	18.8525	RESP	NO RESP	TNF	NK.cells	1.8766	0.6409	1.7031	1937
PSORT50	ustekinumab	week.1	18.8525	RESP	NO RESP	LPS	NK.cells	0.1411	0.3856	0.0107989	2142
PSORT50	ustekinumab	week.1	18.8525	RESP	NO RESP	unstimulated	NK.cells	0.1328	0.383	na	2283
PSORT50	ustekinumab	week.1	18.8525	RESP	NO RESP	LPS	CD8.T.cells	0.2456	0.4355	0.121038	2560
PSORT50	ustekinumab	week.1	18.8525	RESP	NO RESP	unstimulated	CD8.T.cells	0.1421	0.4196	na	2760
PSORT50	ustekinumab	week.1	18.8525	RESP	NO RESP	TNF	CD8.T.cells	2.1608	0.753	1.72156	2792
PSORT50	ustekinumab	week.1	18.8525	RESP	NO RESP	LPS	CD4.T.cells	0.3079	0.4105	0.141156	6350
PSORT50	ustekinumab	week.1	18.8525	RESP	NO RESP	TNF	CD4.T.cells	2.1574	0.716	1.74156	6573
PSORT50	ustekinumab	week.1	18.8525	RESP	NO RESP	unstimulated	CD4.T.cells	0.1917	0.4127	na	6914
PSORT50	ustekinumab	week.1	18.8525	RESP	NO RESP	TNF	neutrophils	0.7037	0.5463	0.76183	8289
PSORT50	ustekinumab	week.1	18.8525	RESP	NO RESP	LPS	neutrophils	0.5806	0.5009	0.648787	9580
PSORT50	ustekinumab	week.1	18.8525	RESP	NO RESP	unstimulated	neutrophils	0.0726	0.2821	na	12810
PSORT50	ustekinumab	week.12	18.8525	RESP	NO RESP	LPS	dendritic.cells	0.9982	0.7537	0.543876	44
PSORT50	ustekinumab	week.12	18.8525	RESP	NO RESP	unstimulated	dendritic.cells	0.3375	0.4611	na	45
PSORT50	ustekinumab	week.12	18.8525	RESP	NO RESP	TNF	dendritic.cells	1.1936	0.9324	0.614352	82
PSORT50	ustekinumab	week.12	18.8525	RESP	NO RESP	unstimulated	NKT.cells	0.0276	0.55	na	120
PSORT50	ustekinumab	week.12	18.8525	RESP	NO RESP	LPS	NKT.cells	0.0363	0.4409	0.0087799	143
PSORT50	ustekinumab	week.12	18.8525	RESP	NO RESP	TNF	NKT.cells	2.2015	0.6359	1.83312	157
PSORT50	ustekinumab	week.12	18.8525	RESP	NO RESP	unstimulated	NK.cells	0.0765	0.4397	na	970
PSORT50	ustekinumab	week.12	18.8525	RESP	NO RESP	LPS	NK.cells	0.0429	0.4272	-0.0387588	1022
PSORT50	ustekinumab	week.12	18.8525	RESP	NO RESP	TNF	NK.cells	1.0669	0.5201	1.03188	1068
PSORT50	ustekinumab	week.12	18.8525	RESP	NO RESP	unstimulated	CD8.T.cells	0.1448	0.514	na	2239
PSORT50	ustekinumab	week.12	18.8525	RESP	NO RESP	TNF	CD8.T.cells	1.9557	0.8675	1.31082	2337
PSORT50	ustekinumab	week.12	18.8525	RESP	NO RESP	LPS	CD8.T.cells	0.101	0.4683	-0.0445892	2392
PSORT50	ustekinumab	week.12	18.8525	RESP	NO RESP	TNF	CD4.T.cells	2.032	0.7743	1.45614	5583
PSORT50	ustekinumab	week.12	18.8525	RESP	NO RESP	unstimulated	CD4.T.cells	0.1862	0.4933	na	5731
PSORT50	ustekinumab	week.12	18.8525	RESP	NO RESP	LPS	CD4.T.cells	0.1473	0.4693	-0.0404114	6029
PSORT50	ustekinumab	week.12	18.8525	RESP	NO RESP	TNF	neutrophils	0.4744	0.5561	0.39188	10281
PSORT50	ustekinumab	week.12	18.8525	RESP	NO RESP	LPS	neutrophils	0.3912	0.4729	0.331504	11708
PSORT50	ustekinumab	week.12	18.8525	RESP	NO RESP	unstimulated	neutrophils	0.1134	0.3651	na	13847
PSORT50	ustekinumab	week.4	18.8525	RESP	NO RESP	TNF	dendritic.cells	1.2073	0.5944	1.13048	71
PSORT50	ustekinumab	week.4	18.8525	RESP	NO RESP	LPS	dendritic.cells	1.2006	1.0034	0.777853	82
PSORT50	ustekinumab	week.4	18.8525	RESP	NO RESP	unstimulated	dendritic.cells	0.1659	0.3268	na	96
PSORT50	ustekinumab	week.4	18.8525	RESP	NO RESP	TNF	NKT.cells	2.4225	0.6561	2.21699	137
PSORT50	ustekinumab	week.4	18.8525	RESP	NO RESP	LPS	NKT.cells	0.1154	0.4169	-0.0496237	156
PSORT50	ustekinumab	week.4	18.8525	RESP	NO RESP	unstimulated	NKT.cells	0.1543	0.367	na	158
PSORT50	ustekinumab	week.4	18.8525	RESP	NO RESP	TNF	NK.cells	1.7194	0.5497	1.6937	2076
PSORT50	ustekinumab	week.4	18.8525	RESP	NO RESP	unstimulated	NK.cells	0.1424	0.3814	na	2126
PSORT50	ustekinumab	week.4	18.8525	RESP	NO RESP	LPS	NK.cells	0.1115	0.4042	-0.039333	2286
PSORT50	ustekinumab	week.4	18.8525	RESP	NO RESP	unstimulated	CD8.T.cells	0.1874	0.4087	na	2378
PSORT50	ustekinumab	week.4	18.8525	RESP	NO RESP	TNF	CD8.T.cells	2.0732	0.7455	1.63386	2454
PSORT50	ustekinumab	week.4	18.8525	RESP	NO RESP	LPS	CD8.T.cells	0.1699	0.4065	-0.0214671	2520
PSORT50	ustekinumab	week.4	18.8525	RESP	NO RESP	TNF	neutrophils	0.7498	0.6124	0.715215	6555
PSORT50	ustekinumab	week.4	18.8525	RESP	NO RESP	unstimulated	CD4.T.cells	0.2233	0.3999	na	6862
PSORT50	ustekinumab	week.4	18.8525	RESP	NO RESP	LPS	CD4.T.cells	0.185	0.4061	-0.0475186	7016
PSORT50	ustekinumab	week.4	18.8525	RESP	NO RESP	TNF	CD4.T.cells	2.0856	0.6502	1.77345	7024
PSORT50	ustekinumab	week.4	18.8525	RESP	NO RESP	LPS	neutrophils	0.6756	0.601	0.645072	7287
PSORT50	ustekinumab	week.4	18.8525	RESP	NO RESP	unstimulated	neutrophils	0.0682	0.3406	na	11530
PSORT51	ustekinumab	week.0	20.7547	RESP	NO RESP	LPS	NKT.cells	0.1902	0.568	-0.879369	20
PSORT51	ustekinumab	week.0	20.7547	RESP	NO RESP	unstimulated	CD8.T.cells	0.4234	0.5478	na	217
PSORT51	ustekinumab	week.0	20.7547	RESP	NO RESP	LPS	dendritic.cells	1.1988	0.6907	0.354763	230
PSORT51	ustekinumab	week.0	20.7547	RESP	NO RESP	TNF	dendritic.cells	1.1783	0.6691	0.344928	235
PSORT51	ustekinumab	week.0	20.7547	RESP	NO RESP	unstimulated	dendritic.cells	0.7281	0.6361	na	256
PSORT51	ustekinumab	week.0	20.7547	RESP	NO RESP	LPS	CD8.T.cells	0.2747	0.642	-0.124979	270
PSORT51	ustekinumab	week.0	20.7547	RESP	NO RESP	TNF	CD8.T.cells	1.1558	0.8372	0.528809	283
PSORT51	ustekinumab	week.0	20.7547	RESP	NO RESP	unstimulated	CD4.T.cells	0.6991	0.6476	na	447
PSORT51	ustekinumab	week.0	20.7547	RESP	NO RESP	LPS	CD4.T.cells	0.5195	0.8066	-0.123504	453
PSORT51	ustekinumab	week.0	20.7547	RESP	NO RESP	TNF	CD4.T.cells	1.8288	1.0313	0.672881	493
PSORT51	ustekinumab	week.0	20.7547	RESP	NO RESP	unstimulated	NK.cells	0.2299	0.4521	na	1080
PSORT51	ustekinumab	week.0	20.7547	RESP	NO RESP	TNF	NK.cells	1.0347	0.5326	0.817305	1148
PSORT51	ustekinumab	week.0	20.7547	RESP	NO RESP	LPS	NK.cells	0.2276	0.5012	-0.00241267	1294
PSORT51	ustekinumab	week.0	20.7547	RESP	NO RESP	TNF	neutrophils	0.387	0.4298	0.229493	23003
PSORT51	ustekinumab	week.0	20.7547	RESP	NO RESP	LPS	neutrophils	0.4199	0.4439	0.267839	23577
PSORT51	ustekinumab	week.0	20.7547	RESP	NO RESP	unstimulated	neutrophils	0.2127	0.3297	na	30298
PSORT51	ustekinumab	week.1	20.7547	RESP	NO RESP	LPS	dendritic.cells	1.2348	0.7248	0.438813	203
PSORT51	ustekinumab	week.1	20.7547	RESP	NO RESP	TNF	dendritic.cells	1.2304	0.531	0.517144	314
PSORT51	ustekinumab	week.1	20.7547	RESP	NO RESP	unstimulated	CD8.T.cells	0.2187	0.4621	na	321
PSORT51	ustekinumab	week.1	20.7547	RESP	NO RESP	unstimulated	dendritic.cells	0.698	0.4985	na	377
PSORT51	ustekinumab	week.1	20.7547	RESP	NO RESP	TNF	CD8.T.cells	1.3104	0.6398	0.990743	447
PSORT51	ustekinumab	week.1	20.7547	RESP	NO RESP	LPS	CD8.T.cells	0.2041	0.4433	-0.0161255	478
PSORT51	ustekinumab	week.1	20.7547	RESP	NO RESP	TNF	NK.cells	1.3304	0.424	1.35016	676
PSORT51	ustekinumab	week.1	20.7547	RESP	NO RESP	unstimulated	NK.cells	0.2014	0.4122	na	683
PSORT51	ustekinumab	week.1	20.7547	RESP	NO RESP	unstimulated	CD4.T.cells	0.2379	0.439	na	797
PSORT51	ustekinumab	week.1	20.7547	RESP	NO RESP	LPS	NK.cells	0.3232	0.4192	0.1465	847
PSORT51	ustekinumab	week.1	20.7547	RESP	NO RESP	TNF	CD4.T.cells	1.6771	0.5619	1.43791	1010
PSORT51	ustekinumab	week.1	20.7547	RESP	NO RESP	LPS	CD4.T.cells	0.2446	0.4247	0.00775732	1155
PSORT51	ustekinumab	week.1	20.7547	RESP	NO RESP	LPS	neutrophils	0.9778	0.5137	0.799472	11409
PSORT51	ustekinumab	week.1	20.7547	RESP	NO RESP	TNF	neutrophils	1.0415	0.5346	0.854484	12867
PSORT51	ustekinumab	week.1	20.7547	RESP	NO RESP	unstimulated	neutrophils	0.3116	0.3196	na	26107
PSORT51	ustekinumab	week.12	20.7547	RESP	NO RESP	TNF	NKT.cells	1.138	0.8596	0.645524	12
PSORT51	ustekinumab	week.12	20.7547	RESP	NO RESP	unstimulated	NKT.cells	0.2892	0.4553	na	15
PSORT51	ustekinumab	week.12	20.7547	RESP	NO RESP	LPS	NKT.cells	0.3109	0.2744	0.0297382	29
PSORT51	ustekinumab	week.12	20.7547	RESP	NO RESP	LPS	dendritic.cells	1.1305	0.5296	0.671747	245
PSORT51	ustekinumab	week.12	20.7547	RESP	NO RESP	TNF	dendritic.cells	0.7482	0.4859	0.309083	298
PSORT51	ustekinumab	week.12	20.7547	RESP	NO RESP	unstimulated	dendritic.cells	0.4474	0.4873	na	309
PSORT51	ustekinumab	week.12	20.7547	RESP	NO RESP	unstimulated	CD8.T.cells	0.2579	0.4499	na	353
PSORT51	ustekinumab	week.12	20.7547	RESP	NO RESP	TNF	CD8.T.cells	0.8196	0.6653	0.503676	431
PSORT51	ustekinumab	week.12	20.7547	RESP	NO RESP	unstimulated	CD4.T.cells	0.2923	0.5545	na	471
PSORT51	ustekinumab	week.12	20.7547	RESP	NO RESP	LPS	CD8.T.cells	0.3321	0.5427	0.0747532	493
PSORT51	ustekinumab	week.12	20.7547	RESP	NO RESP	TNF	CD4.T.cells	1.307	0.7058	0.805126	653
PSORT51	ustekinumab	week.12	20.7547	RESP	NO RESP	LPS	CD4.T.cells	0.4047	0.5556	0.101252	682
PSORT51	ustekinumab	week.12	20.7547	RESP	NO RESP	unstimulated	NK.cells	0.1998	0.3555	na	1415
PSORT51	ustekinumab	week.12	20.7547	RESP	NO RESP	TNF	NK.cells	0.7396	0.3942	0.720021	1548
PSORT51	ustekinumab	week.12	20.7547	RESP	NO RESP	LPS	NK.cells	0.2039	0.3779	0.0055904	2097
PSORT51	ustekinumab	week.12	20.7547	RESP	NO RESP	TNF	neutrophils	0.2938	0.3296	0.218045	14321
PSORT51	ustekinumab	week.12	20.7547	RESP	NO RESP	LPS	neutrophils	0.2976	0.3213	0.227769	15202
PSORT51	ustekinumab	week.12	20.7547	RESP	NO RESP	unstimulated	neutrophils	0.1662	0.2556	na	29593
PSORT51	ustekinumab	week.4	20.7547	RESP	NO RESP	unstimulated	NKT.cells	0.4541	0.489	na	23
PSORT51	ustekinumab	week.4	20.7547	RESP	NO RESP	LPS	NKT.cells	0.3801	0.4809	-0.0762965	29
PSORT51	ustekinumab	week.4	20.7547	RESP	NO RESP	TNF	NKT.cells	1.8281	0.8271	1.04399	37
PSORT51	ustekinumab	week.4	20.7547	RESP	NO RESP	LPS	dendritic.cells	1.2283	0.7073	0.363509	302
PSORT51	ustekinumab	week.4	20.7547	RESP	NO RESP	unstimulated	dendritic.cells	0.7625	0.5741	na	422
PSORT51	ustekinumab	week.4	20.7547	RESP	NO RESP	unstimulated	CD8.T.cells	0.3062	0.506	na	443
PSORT51	ustekinumab	week.4	20.7547	RESP	NO RESP	TNF	dendritic.cells	1.2064	0.5798	0.384695	447
PSORT51	ustekinumab	week.4	20.7547	RESP	NO RESP	LPS	CD8.T.cells	0.3226	0.5736	0.0151908	503
PSORT51	ustekinumab	week.4	20.7547	RESP	NO RESP	TNF	CD8.T.cells	1.6259	0.7785	1.0274	556
PSORT51	ustekinumab	week.4	20.7547	RESP	NO RESP	unstimulated	CD4.T.cells	0.4151	0.5283	na	1172
PSORT51	ustekinumab	week.4	20.7547	RESP	NO RESP	LPS	CD4.T.cells	0.429	0.6183	0.0121228	1226
PSORT51	ustekinumab	week.4	20.7547	RESP	NO RESP	TNF	CD4.T.cells	2.0996	0.8102	1.2585	1403
PSORT51	ustekinumab	week.4	20.7547	RESP	NO RESP	TNF	NK.cells	1.3353	0.5493	1.19406	1604
PSORT51	ustekinumab	week.4	20.7547	RESP	NO RESP	unstimulated	NK.cells	0.2265	0.3793	na	1609
PSORT51	ustekinumab	week.4	20.7547	RESP	NO RESP	LPS	NK.cells	0.1959	0.4099	-0.0387734	1611
PSORT51	ustekinumab	week.4	20.7547	RESP	NO RESP	TNF	neutrophils	0.3963	0.3839	0.35978	17177
PSORT51	ustekinumab	week.4	20.7547	RESP	NO RESP	LPS	neutrophils	0.377	0.3855	0.329528	18760
PSORT51	ustekinumab	week.4	20.7547	RESP	NO RESP	unstimulated	neutrophils	0.1605	0.2715	na	30550
PSORT52	ustekinumab	week.0	55.414	NO RESP	NO RESP	LPS	dendritic.cells	1.0422	0.7242	0.602417	22
PSORT52	ustekinumab	week.0	55.414	NO RESP	NO RESP	unstimulated	NKT.cells	0.2065	0.4393	na	23
PSORT52	ustekinumab	week.0	55.414	NO RESP	NO RESP	TNF	NKT.cells	0.9085	0.5006	0.746888	24
PSORT52	ustekinumab	week.0	55.414	NO RESP	NO RESP	unstimulated	dendritic.cells	0.3143	0.4841	na	35
PSORT52	ustekinumab	week.0	55.414	NO RESP	NO RESP	TNF	dendritic.cells	1.2929	0.4457	1.05248	42
PSORT52	ustekinumab	week.0	55.414	NO RESP	NO RESP	TNF	NK.cells	0.9235	0.5462	0.881307	64
PSORT52	ustekinumab	week.0	55.414	NO RESP	NO RESP	unstimulated	NK.cells	0.0659	0.4269	na	74
PSORT52	ustekinumab	week.0	55.414	NO RESP	NO RESP	LPS	NK.cells	0.2024	0.4663	0.152821	74
PSORT52	ustekinumab	week.0	55.414	NO RESP	NO RESP	LPS	CD8.T.cells	0.4367	0.4632	0.230488	289
PSORT52	ustekinumab	week.0	55.414	NO RESP	NO RESP	unstimulated	CD8.T.cells	0.2415	0.3837	na	335
PSORT52	ustekinumab	week.0	55.414	NO RESP	NO RESP	TNF	CD8.T.cells	1.6738	0.8883	1.12602	351
PSORT52	ustekinumab	week.0	55.414	NO RESP	NO RESP	LPS	CD4.T.cells	0.6243	0.6898	0.228677	1626
PSORT52	ustekinumab	week.0	55.414	NO RESP	NO RESP	unstimulated	CD4.T.cells	0.3704	0.4205	na	2015
PSORT52	ustekinumab	week.0	55.414	NO RESP	NO RESP	TNF	CD4.T.cells	1.8818	0.9476	1.10474	2035
PSORT52	ustekinumab	week.0	55.414	NO RESP	NO RESP	LPS	neutrophils	0.494	0.3533	0.450924	11385
PSORT52	ustekinumab	week.0	55.414	NO RESP	NO RESP	TNF	neutrophils	0.5281	0.3747	0.486796	12533
PSORT52	ustekinumab	week.0	55.414	NO RESP	NO RESP	unstimulated	neutrophils	0.1963	0.3069	na	17325
PSORT52	ustekinumab	week.1	55.414	NO RESP	NO RESP	LPS	NKT.cells	-0.0462	0.4123	-0.460369	10
PSORT52	ustekinumab	week.1	55.414	NO RESP	NO RESP	TNF	NKT.cells	0.9634	0.6314	0.655678	12
PSORT52	ustekinumab	week.1	55.414	NO RESP	NO RESP	LPS	dendritic.cells	0.3354	0.3671	-0.135627	21
PSORT52	ustekinumab	week.1	55.414	NO RESP	NO RESP	unstimulated	dendritic.cells	0.5321	1.0832	na	28
PSORT52	ustekinumab	week.1	55.414	NO RESP	NO RESP	TNF	dendritic.cells	1.2926	0.7062	0.425003	30
PSORT52	ustekinumab	week.1	55.414	NO RESP	NO RESP	unstimulated	NKT.cells	0.311	0.3636	na	31
PSORT52	ustekinumab	week.1	55.414	NO RESP	NO RESP	TNF	NK.cells	0.6192	0.7313	0.350947	64
PSORT52	ustekinumab	week.1	55.414	NO RESP	NO RESP	LPS	NK.cells	0.2666	0.8447	0.0751933	64
PSORT52	ustekinumab	week.1	55.414	NO RESP	NO RESP	unstimulated	NK.cells	0.1596	0.5783	na	104
PSORT52	ustekinumab	week.1	55.414	NO RESP	NO RESP	LPS	CD8.T.cells	0.3014	0.7113	0.0645685	276
PSORT52	ustekinumab	week.1	55.414	NO RESP	NO RESP	TNF	CD8.T.cells	1.3257	0.9542	0.778785	291
PSORT52	ustekinumab	week.1	55.414	NO RESP	NO RESP	unstimulated	CD8.T.cells	0.2259	0.458	na	339
PSORT52	ustekinumab	week.1	55.414	NO RESP	NO RESP	TNF	CD4.T.cells	1.5218	0.8463	0.728488	1395
PSORT52	ustekinumab	week.1	55.414	NO RESP	NO RESP	LPS	CD4.T.cells	0.5505	0.6851	0.0546129	1546
PSORT52	ustekinumab	week.1	55.414	NO RESP	NO RESP	unstimulated	CD4.T.cells	0.4813	0.582	na	1829
PSORT52	ustekinumab	week.1	55.414	NO RESP	NO RESP	TNF	neutrophils	0.2841	0.344	0.313053	6561
PSORT52	ustekinumab	week.1	55.414	NO RESP	NO RESP	LPS	neutrophils	0.2333	0.3525	0.233945	8593
PSORT52	ustekinumab	week.1	55.414	NO RESP	NO RESP	unstimulated	neutrophils	0.0752	0.3233	na	11162
PSORT52	ustekinumab	week.12	55.414	NO RESP	NO RESP	TNF	NKT.cells	1.7541	0.4745	1.44688	22
PSORT52	ustekinumab	week.12	55.414	NO RESP	NO RESP	unstimulated	NKT.cells	0.4114	0.4535	na	23
PSORT52	ustekinumab	week.12	55.414	NO RESP	NO RESP	unstimulated	dendritic.cells	0.6857	0.9103	na	24
PSORT52	ustekinumab	week.12	55.414	NO RESP	NO RESP	LPS	NKT.cells	0.102	0.533	-0.313634	24
PSORT52	ustekinumab	week.12	55.414	NO RESP	NO RESP	LPS	dendritic.cells	0.5243	0.9639	-0.0861167	34
PSORT52	ustekinumab	week.12	55.414	NO RESP	NO RESP	TNF	dendritic.cells	1.4456	0.8041	0.443245	40
PSORT52	ustekinumab	week.12	55.414	NO RESP	NO RESP	TNF	NK.cells	1.2888	0.7129	0.899634	125
PSORT52	ustekinumab	week.12	55.414	NO RESP	NO RESP	unstimulated	NK.cells	0.2813	0.407	na	160
PSORT52	ustekinumab	week.12	55.414	NO RESP	NO RESP	LPS	NK.cells	0.3175	0.5973	0.036045	185
PSORT52	ustekinumab	week.12	55.414	NO RESP	NO RESP	unstimulated	CD8.T.cells	0.318	0.4347	na	458
PSORT52	ustekinumab	week.12	55.414	NO RESP	NO RESP	TNF	CD8.T.cells	2.1223	0.8978	1.35407	525
PSORT52	ustekinumab	week.12	55.414	NO RESP	NO RESP	LPS	CD8.T.cells	0.4347	0.5381	0.119963	598
PSORT52	ustekinumab	week.12	55.414	NO RESP	NO RESP	unstimulated	CD4.T.cells	0.5614	0.5365	na	2591
PSORT52	ustekinumab	week.12	55.414	NO RESP	NO RESP	TNF	CD4.T.cells	2.2125	0.9385	1.11939	3167
PSORT52	ustekinumab	week.12	55.414	NO RESP	NO RESP	LPS	CD4.T.cells	0.8308	0.8973	0.187892	3200
PSORT52	ustekinumab	week.12	55.414	NO RESP	NO RESP	TNF	neutrophils	0.5335	0.4043	0.644952	12078
PSORT52	ustekinumab	week.12	55.414	NO RESP	NO RESP	LPS	neutrophils	0.345	0.3531	0.419196	12584
PSORT52	ustekinumab	week.12	55.414	NO RESP	NO RESP	unstimulated	neutrophils	0.0563	0.3356	na	17609
PSORT52	ustekinumab	week.4	55.414	NO RESP	NO RESP	unstimulated	dendritic.cells	0.2392	0.5637	na	44
PSORT52	ustekinumab	week.4	55.414	NO RESP	NO RESP	LPS	dendritic.cells	0.2058	0.6672	-0.0271346	45
PSORT52	ustekinumab	week.4	55.414	NO RESP	NO RESP	TNF	dendritic.cells	0.999	0.6897	0.606191	58
PSORT52	ustekinumab	week.4	55.414	NO RESP	NO RESP	TNF	CD8.T.cells	1.5166	1.1324	0.716715	338
PSORT52	ustekinumab	week.4	55.414	NO RESP	NO RESP	LPS	CD8.T.cells	0.212	0.5306	-0.109786	342
PSORT52	ustekinumab	week.4	55.414	NO RESP	NO RESP	unstimulated	CD8.T.cells	0.328	0.526	na	427
PSORT52	ustekinumab	week.4	55.414	NO RESP	NO RESP	LPS	CD4.T.cells	0.6281	0.7591	0.00986235	1407
PSORT52	ustekinumab	week.4	55.414	NO RESP	NO RESP	TNF	CD4.T.cells	1.6422	1.0354	0.609836	1463
PSORT52	ustekinumab	week.4	55.414	NO RESP	NO RESP	unstimulated	CD4.T.cells	0.6142	0.6503	na	1807
PSORT52	ustekinumab	week.4	55.414	NO RESP	NO RESP	LPS	neutrophils	0.2584	0.3401	0.214704	5536
PSORT52	ustekinumab	week.4	55.414	NO RESP	NO RESP	TNF	neutrophils	0.2761	0.3534	0.236029	5547
PSORT52	ustekinumab	week.4	55.414	NO RESP	NO RESP	unstimulated	neutrophils	0.1118	0.3427	na	8996
PSORT53	ustekinumab	week.0	55.5556	NO RESP	NO RESP	unstimulated	NK.cells	0.3477	0.4156	na	17
PSORT53	ustekinumab	week.0	55.5556	NO RESP	NO RESP	LPS	NK.cells	0.3123	0.4674	-0.0400906	21
PSORT53	ustekinumab	week.0	55.5556	NO RESP	NO RESP	TNF	NK.cells	0.2718	0.5049	-0.0824552	22
PSORT53	ustekinumab	week.0	55.5556	NO RESP	NO RESP	unstimulated	dendritic.cells	0.3066	0.3847	na	28
PSORT53	ustekinumab	week.0	55.5556	NO RESP	NO RESP	TNF	dendritic.cells	0.0775	0.3854	-0.297494	38
PSORT53	ustekinumab	week.0	55.5556	NO RESP	NO RESP	LPS	dendritic.cells	0.4513	0.7672	0.125619	60
PSORT53	ustekinumab	week.0	55.5556	NO RESP	NO RESP	unstimulated	CD8.T.cells	0.299	0.376	na	596
PSORT53	ustekinumab	week.0	55.5556	NO RESP	NO RESP	TNF	CD8.T.cells	0.4683	0.566	0.179724	694
PSORT53	ustekinumab	week.0	55.5556	NO RESP	NO RESP	LPS	CD8.T.cells	0.2428	0.4128	-0.0712475	697
PSORT53	ustekinumab	week.0	55.5556	NO RESP	NO RESP	unstimulated	CD4.T.cells	0.3393	0.4285	na	1095
PSORT53	ustekinumab	week.0	55.5556	NO RESP	NO RESP	TNF	CD4.T.cells	0.513	0.6037	0.168281	1301
PSORT53	ustekinumab	week.0	55.5556	NO RESP	NO RESP	LPS	CD4.T.cells	0.2371	0.4606	-0.114948	1380
PSORT53	ustekinumab	week.0	55.5556	NO RESP	NO RESP	LPS	neutrophils	0.2324	0.3451	-0.0820422	21519
PSORT53	ustekinumab	week.0	55.5556	NO RESP	NO RESP	TNF	neutrophils	0.1049	0.512	-0.216789	22215
PSORT53	ustekinumab	week.0	55.5556	NO RESP	NO RESP	unstimulated	neutrophils	0.288	0.3326	na	29795
PSORT53	ustekinumab	week.1	55.5556	NO RESP	NO RESP	unstimulated	NKT.cells	0.0283	0.5236	na	13
PSORT53	ustekinumab	week.1	55.5556	NO RESP	NO RESP	LPS	NKT.cells	0.5052	0.5467	0.445576	13
PSORT53	ustekinumab	week.1	55.5556	NO RESP	NO RESP	unstimulated	NK.cells	0.2534	0.3838	na	22
PSORT53	ustekinumab	week.1	55.5556	NO RESP	NO RESP	TNF	NK.cells	0.4654	0.3607	0.284755	23
PSORT53	ustekinumab	week.1	55.5556	NO RESP	NO RESP	TNF	NKT.cells	1.647	0.6965	1.32669	23
PSORT53	ustekinumab	week.1	55.5556	NO RESP	NO RESP	LPS	NK.cells	0.9182	0.5176	0.737519	27
PSORT53	ustekinumab	week.1	55.5556	NO RESP	NO RESP	LPS	dendritic.cells	1.2422	0.7647	0.619767	49
PSORT53	ustekinumab	week.1	55.5556	NO RESP	NO RESP	unstimulated	dendritic.cells	0.237	0.8572	na	51
PSORT53	ustekinumab	week.1	55.5556	NO RESP	NO RESP	TNF	dendritic.cells	0.9509	0.5905	0.493127	57
PSORT53	ustekinumab	week.1	55.5556	NO RESP	NO RESP	unstimulated	CD8.T.cells	0.2382	0.5586	na	1057
PSORT53	ustekinumab	week.1	55.5556	NO RESP	NO RESP	TNF	CD8.T.cells	1.2072	0.8097	0.708178	1391
PSORT53	ustekinumab	week.1	55.5556	NO RESP	NO RESP	LPS	CD8.T.cells	0.3692	0.5384	0.119417	1550
PSORT53	ustekinumab	week.1	55.5556	NO RESP	NO RESP	unstimulated	CD4.T.cells	0.3079	0.6007	na	1877
PSORT53	ustekinumab	week.1	55.5556	NO RESP	NO RESP	TNF	CD4.T.cells	1.1544	0.743	0.629977	2431
PSORT53	ustekinumab	week.1	55.5556	NO RESP	NO RESP	LPS	CD4.T.cells	0.4125	0.6508	0.0835797	2893
PSORT53	ustekinumab	week.1	55.5556	NO RESP	NO RESP	TNF	neutrophils	0.222	0.3709	0.142631	17959
PSORT53	ustekinumab	week.1	55.5556	NO RESP	NO RESP	LPS	neutrophils	0.2906	0.3668	0.242899	19544
PSORT53	ustekinumab	week.1	55.5556	NO RESP	NO RESP	unstimulated	neutrophils	0.123	0.3232	na	28258
PSORT53	ustekinumab	week.12	55.5556	NO RESP	NO RESP	unstimulated	dendritic.cells	0.3146	0.2014	na	12
PSORT53	ustekinumab	week.12	55.5556	NO RESP	NO RESP	LPS	NKT.cells	0.5005	0.527	-0.288561	16
PSORT53	ustekinumab	week.12	55.5556	NO RESP	NO RESP	TNF	NKT.cells	1.87	0.4928	1.89313	17
PSORT53	ustekinumab	week.12	55.5556	NO RESP	NO RESP	LPS	dendritic.cells	1.4319	1.2293	0.780946	20
PSORT53	ustekinumab	week.12	55.5556	NO RESP	NO RESP	TNF	dendritic.cells	0.8386	1.008	0.433273	21
PSORT53	ustekinumab	week.12	55.5556	NO RESP	NO RESP	unstimulated	NK.cells	-0.0082	0.421	na	143
PSORT53	ustekinumab	week.12	55.5556	NO RESP	NO RESP	LPS	NK.cells	0.1482	0.4805	0.173489	200
PSORT53	ustekinumab	week.12	55.5556	NO RESP	NO RESP	TNF	NK.cells	1.2106	0.6355	1.15362	203
PSORT53	ustekinumab	week.12	55.5556	NO RESP	NO RESP	unstimulated	CD8.T.cells	0.2827	0.5025	na	1626
PSORT53	ustekinumab	week.12	55.5556	NO RESP	NO RESP	LPS	CD8.T.cells	0.3808	0.53	0.0950121	1991
PSORT53	ustekinumab	week.12	55.5556	NO RESP	NO RESP	TNF	CD8.T.cells	1.8797	0.9816	1.07607	2284
PSORT53	ustekinumab	week.12	55.5556	NO RESP	NO RESP	unstimulated	CD4.T.cells	0.3163	0.4944	na	2546
PSORT53	ustekinumab	week.12	55.5556	NO RESP	NO RESP	LPS	CD4.T.cells	0.4322	0.5262	0.113561	3339
PSORT53	ustekinumab	week.12	55.5556	NO RESP	NO RESP	TNF	CD4.T.cells	1.8841	0.9358	1.09621	3624
PSORT53	ustekinumab	week.12	55.5556	NO RESP	NO RESP	TNF	neutrophils	0.3371	0.3756	0.243595	18315
PSORT53	ustekinumab	week.12	55.5556	NO RESP	NO RESP	LPS	neutrophils	0.4068	0.3965	0.329648	19493
PSORT53	ustekinumab	week.12	55.5556	NO RESP	NO RESP	unstimulated	neutrophils	0.1593	0.3543	na	29447
PSORT53	ustekinumab	week.4	55.5556	NO RESP	NO RESP	unstimulated	NK.cells	0.2339	0.3702	na	14
PSORT53	ustekinumab	week.4	55.5556	NO RESP	NO RESP	LPS	NKT.cells	0.5318	0.5065	-0.168307	14
PSORT53	ustekinumab	week.4	55.5556	NO RESP	NO RESP	LPS	NK.cells	1.6824	0.6448	1.42709	32
PSORT53	ustekinumab	week.4	55.5556	NO RESP	NO RESP	TNF	NK.cells	0.7155	0.484	0.563802	33
PSORT53	ustekinumab	week.4	55.5556	NO RESP	NO RESP	unstimulated	dendritic.cells	0.3585	0.7043	na	45
PSORT53	ustekinumab	week.4	55.5556	NO RESP	NO RESP	LPS	dendritic.cells	1.5561	1.0352	0.688474	69
PSORT53	ustekinumab	week.4	55.5556	NO RESP	NO RESP	TNF	dendritic.cells	1.6185	0.6251	0.947796	70
PSORT53	ustekinumab	week.4	55.5556	NO RESP	NO RESP	unstimulated	CD8.T.cells	0.3197	0.4408	na	399
PSORT53	ustekinumab	week.4	55.5556	NO RESP	NO RESP	unstimulated	CD4.T.cells	0.3613	0.4264	na	732
PSORT53	ustekinumab	week.4	55.5556	NO RESP	NO RESP	TNF	CD8.T.cells	2.0565	0.9099	1.28585	878
PSORT53	ustekinumab	week.4	55.5556	NO RESP	NO RESP	LPS	CD8.T.cells	0.5222	0.4753	0.221046	903
PSORT53	ustekinumab	week.4	55.5556	NO RESP	NO RESP	TNF	CD4.T.cells	2.0894	0.8618	1.34148	1431
PSORT53	ustekinumab	week.4	55.5556	NO RESP	NO RESP	LPS	CD4.T.cells	0.5727	0.4677	0.236439	1608
PSORT53	ustekinumab	week.4	55.5556	NO RESP	NO RESP	TNF	neutrophils	0.3974	0.3927	0.322849	21372
PSORT53	ustekinumab	week.4	55.5556	NO RESP	NO RESP	LPS	neutrophils	0.5298	0.4463	0.468909	21522
PSORT53	ustekinumab	week.4	55.5556	NO RESP	NO RESP	unstimulated	neutrophils	0.1603	0.3417	na	32310
PSORT54	ustekinumab	week.0	1.82927	RESP	RESP	unstimulated	NKT.cells	0.3322	0.668	na	21
PSORT54	ustekinumab	week.0	1.82927	RESP	RESP	LPS	NKT.cells	0.6022	0.4745	0.236324	25
PSORT54	ustekinumab	week.0	1.82927	RESP	RESP	TNF	NKT.cells	2.4065	0.6838	1.53447	33
PSORT54	ustekinumab	week.0	1.82927	RESP	RESP	unstimulated	dendritic.cells	0.6861	0.7555	na	44
PSORT54	ustekinumab	week.0	1.82927	RESP	RESP	TNF	dendritic.cells	1.942	0.6166	0.915312	48
PSORT54	ustekinumab	week.0	1.82927	RESP	RESP	LPS	dendritic.cells	1.2101	1.3902	0.244209	55
PSORT54	ustekinumab	week.0	1.82927	RESP	RESP	unstimulated	NK.cells	0.3487	0.3508	na	172
PSORT54	ustekinumab	week.0	1.82927	RESP	RESP	TNF	NK.cells	1.9642	0.6561	1.60443	201
PSORT54	ustekinumab	week.0	1.82927	RESP	RESP	LPS	NK.cells	0.3635	0.3997	0.0197202	263
PSORT54	ustekinumab	week.0	1.82927	RESP	RESP	unstimulated	monocytes	1.7002	0.6237	na	830
PSORT54	ustekinumab	week.0	1.82927	RESP	RESP	unstimulated	CD8.T.cells	0.4332	0.4782	na	849
PSORT54	ustekinumab	week.0	1.82927	RESP	RESP	TNF	monocytes	1.6567	0.6432	-0.0343358	900
PSORT54	ustekinumab	week.0	1.82927	RESP	RESP	LPS	monocytes	1.8377	0.6883	0.104802	924
PSORT54	ustekinumab	week.0	1.82927	RESP	RESP	TNF	CD8.T.cells	2.3929	0.8276	1.50077	1118
PSORT54	ustekinumab	week.0	1.82927	RESP	RESP	unstimulated	CD4.T.cells	0.4565	0.4542	na	1192
PSORT54	ustekinumab	week.0	1.82927	RESP	RESP	LPS	CD8.T.cells	0.4478	0.4967	0.0149759	1297
PSORT54	ustekinumab	week.0	1.82927	RESP	RESP	TNF	CD4.T.cells	2.1331	0.7428	1.40067	1580
PSORT54	ustekinumab	week.0	1.82927	RESP	RESP	LPS	CD4.T.cells	0.5414	0.5354	0.0857922	1771
PSORT54	ustekinumab	week.0	1.82927	RESP	RESP	TNF	neutrophils	0.9653	0.5367	0.774519	7417
PSORT54	ustekinumab	week.0	1.82927	RESP	RESP	LPS	neutrophils	0.855	0.5466	0.646349	8007
PSORT54	ustekinumab	week.0	1.82927	RESP	RESP	unstimulated	neutrophils	0.2601	0.3738	na	14250
PSORT54	ustekinumab	week.1	1.82927	RESP	RESP	LPS	NKT.cells	0.5515	0.6053	0.00924809	22
PSORT54	ustekinumab	week.1	1.82927	RESP	RESP	unstimulated	NKT.cells	0.5423	0.3895	na	25
PSORT54	ustekinumab	week.1	1.82927	RESP	RESP	LPS	dendritic.cells	1.7338	0.8559	1.14525	26
PSORT54	ustekinumab	week.1	1.82927	RESP	RESP	TNF	NKT.cells	2.7595	0.6882	2.05734	29
PSORT54	ustekinumab	week.1	1.82927	RESP	RESP	TNF	dendritic.cells	1.4536	0.8373	0.944475	33
PSORT54	ustekinumab	week.1	1.82927	RESP	RESP	unstimulated	dendritic.cells	0.2357	0.4522	na	58
PSORT54	ustekinumab	week.1	1.82927	RESP	RESP	TNF	NK.cells	2.2482	0.7917	1.84786	269
PSORT54	ustekinumab	week.1	1.82927	RESP	RESP	LPS	NK.cells	0.1671	0.4056	0.0378507	289
PSORT54	ustekinumab	week.1	1.82927	RESP	RESP	unstimulated	NK.cells	0.1385	0.35	na	359
PSORT54	ustekinumab	week.1	1.82927	RESP	RESP	unstimulated	monocytes	0.1373	0.3776	na	967
PSORT54	ustekinumab	week.1	1.82927	RESP	RESP	LPS	monocytes	2.0701	0.8121	1.62461	1020
PSORT54	ustekinumab	week.1	1.82927	RESP	RESP	TNF	monocytes	1.7963	0.8044	1.40355	1040
PSORT54	ustekinumab	week.1	1.82927	RESP	RESP	unstimulated	CD8.T.cells	0.3386	0.4455	na	1119
PSORT54	ustekinumab	week.1	1.82927	RESP	RESP	TNF	CD8.T.cells	2.5494	0.8369	1.72396	1225
PSORT54	ustekinumab	week.1	1.82927	RESP	RESP	LPS	CD8.T.cells	0.3716	0.4913	0.0352263	1255
PSORT54	ustekinumab	week.1	1.82927	RESP	RESP	unstimulated	CD4.T.cells	0.4708	0.511	na	1701
PSORT54	ustekinumab	week.1	1.82927	RESP	RESP	TNF	CD4.T.cells	2.3449	0.8012	1.42821	1819
PSORT54	ustekinumab	week.1	1.82927	RESP	RESP	LPS	CD4.T.cells	0.5463	0.6303	0.0661526	1902
PSORT54	ustekinumab	week.1	1.82927	RESP	RESP	LPS	neutrophils	0.708	0.5649	0.695647	11627
PSORT54	ustekinumab	week.1	1.82927	RESP	RESP	TNF	neutrophils	0.6307	0.5418	0.62513	12308
PSORT54	ustekinumab	week.1	1.82927	RESP	RESP	unstimulated	neutrophils	0.0879	0.3265	na	19108
PSORT54	ustekinumab	week.12	1.82927	RESP	RESP	TNF	NK.cells	0.3773	0.6477	0.0920549	10
PSORT54	ustekinumab	week.12	1.82927	RESP	RESP	unstimulated	NK.cells	0.2787	0.4234	na	19
PSORT54	ustekinumab	week.12	1.82927	RESP	RESP	LPS	NK.cells	0.3672	0.3721	0.111251	24
PSORT54	ustekinumab	week.12	1.82927	RESP	RESP	unstimulated	dendritic.cells	0.2009	0.4821	na	44
PSORT54	ustekinumab	week.12	1.82927	RESP	RESP	TNF	dendritic.cells	0.9978	0.6936	0.677809	59
PSORT54	ustekinumab	week.12	1.82927	RESP	RESP	LPS	dendritic.cells	0.2308	0.6245	0.0270197	63
PSORT54	ustekinumab	week.12	1.82927	RESP	RESP	LPS	monocytes	1.0341	0.6082	0.877444	416
PSORT54	ustekinumab	week.12	1.82927	RESP	RESP	TNF	monocytes	0.9182	0.634	0.7466	563
PSORT54	ustekinumab	week.12	1.82927	RESP	RESP	unstimulated	monocytes	0.1277	0.4248	na	649
PSORT54	ustekinumab	week.12	1.82927	RESP	RESP	unstimulated	CD8.T.cells	0.366	0.5047	na	1450
PSORT54	ustekinumab	week.12	1.82927	RESP	RESP	LPS	CD8.T.cells	0.3367	0.5317	-0.0282709	1735
PSORT54	ustekinumab	week.12	1.82927	RESP	RESP	TNF	CD8.T.cells	2.2552	0.732	1.52761	1900
PSORT54	ustekinumab	week.12	1.82927	RESP	RESP	unstimulated	CD4.T.cells	0.3847	0.5122	na	1951
PSORT54	ustekinumab	week.12	1.82927	RESP	RESP	LPS	CD4.T.cells	0.4227	0.5808	0.0347667	2349
PSORT54	ustekinumab	week.12	1.82927	RESP	RESP	TNF	CD4.T.cells	1.9896	0.7386	1.2831	2367
PSORT54	ustekinumab	week.12	1.82927	RESP	RESP	LPS	neutrophils	0.6958	0.443	0.554806	13113
PSORT54	ustekinumab	week.12	1.82927	RESP	RESP	TNF	neutrophils	0.815	0.4458	0.701169	14625
PSORT54	ustekinumab	week.12	1.82927	RESP	RESP	unstimulated	neutrophils	0.2514	0.358	na	24734
PSORT55	ustekinumab	week.0	27.6316	NO RESP	NO RESP	LPS	CD4.T.cells	0.8252	0.4616	0.0788173	3296
PSORT55	ustekinumab	week.0	27.6316	NO RESP	NO RESP	unstimulated	CD4.T.cells	0.7439	0.5699	na	3432
PSORT55	ustekinumab	week.0	27.6316	NO RESP	NO RESP	TNF	CD4.T.cells	2.3477	1.4433	0.796642	3676
PSORT55	ustekinumab	week.12	27.6316	NO RESP	NO RESP	unstimulated	NK.cells	0.283	0.3496	na	11
PSORT55	ustekinumab	week.12	27.6316	NO RESP	NO RESP	TNF	NK.cells	0.3025	0.3028	0.0298896	26
PSORT55	ustekinumab	week.12	27.6316	NO RESP	NO RESP	unstimulated	NKT.cells	0.2592	0.2608	na	27
PSORT55	ustekinumab	week.12	27.6316	NO RESP	NO RESP	LPS	NKT.cells	-0.0351	0.3242	-0.503077	28
PSORT55	ustekinumab	week.12	27.6316	NO RESP	NO RESP	TNF	NKT.cells	0.638	0.4113	0.563607	44
PSORT55	ustekinumab	week.12	27.6316	NO RESP	NO RESP	LPS	NK.cells	0.1236	0.3255	-0.236113	47
PSORT55	ustekinumab	week.12	27.6316	NO RESP	NO RESP	unstimulated	dendritic.cells	0.1297	0.3644	na	85
PSORT55	ustekinumab	week.12	27.6316	NO RESP	NO RESP	TNF	dendritic.cells	0.4691	0.4412	0.421301	89
PSORT55	ustekinumab	week.12	27.6316	NO RESP	NO RESP	LPS	dendritic.cells	0.0689	0.2831	-0.0938996	89
PSORT55	ustekinumab	week.12	27.6316	NO RESP	NO RESP	unstimulated	CD8.T.cells	0.2142	0.3485	na	767
PSORT55	ustekinumab	week.12	27.6316	NO RESP	NO RESP	LPS	monocytes	0.5891	0.305	0.858466	872
PSORT55	ustekinumab	week.12	27.6316	NO RESP	NO RESP	TNF	monocytes	0.4461	0.3546	0.565059	971
PSORT55	ustekinumab	week.12	27.6316	NO RESP	NO RESP	TNF	CD8.T.cells	0.7285	0.5065	0.60152	973
PSORT55	ustekinumab	week.12	27.6316	NO RESP	NO RESP	LPS	CD8.T.cells	0.1401	0.3274	-0.109632	980
PSORT55	ustekinumab	week.12	27.6316	NO RESP	NO RESP	unstimulated	monocytes	0.0887	0.2779	na	1633
PSORT55	ustekinumab	week.12	27.6316	NO RESP	NO RESP	unstimulated	CD4.T.cells	0.2766	0.341	na	2356
PSORT55	ustekinumab	week.12	27.6316	NO RESP	NO RESP	LPS	CD4.T.cells	0.2127	0.3373	-0.0942061	2989
PSORT55	ustekinumab	week.12	27.6316	NO RESP	NO RESP	TNF	CD4.T.cells	0.8261	0.4338	0.709215	3011
PSORT55	ustekinumab	week.12	27.6316	NO RESP	NO RESP	TNF	neutrophils	0.8794	0.346	1.16721	12599
PSORT55	ustekinumab	week.12	27.6316	NO RESP	NO RESP	LPS	neutrophils	0.6455	0.3035	0.827808	16248
PSORT55	ustekinumab	week.12	27.6316	NO RESP	NO RESP	unstimulated	neutrophils	0.196	0.2395	na	24929
PSORT55	ustekinumab	week.4	27.6316	NO RESP	NO RESP	unstimulated	NKT.cells	0.3454	0.4055	na	34
PSORT55	ustekinumab	week.4	27.6316	NO RESP	NO RESP	LPS	NKT.cells	0.1912	0.5519	-0.161061	42
PSORT55	ustekinumab	week.4	27.6316	NO RESP	NO RESP	unstimulated	dendritic.cells	0.2363	0.4252	na	44
PSORT55	ustekinumab	week.4	27.6316	NO RESP	NO RESP	TNF	NKT.cells	2.8012	0.756	2.11433	50
PSORT55	ustekinumab	week.4	27.6316	NO RESP	NO RESP	LPS	dendritic.cells	0.7542	1.0349	0.354702	53
PSORT55	ustekinumab	week.4	27.6316	NO RESP	NO RESP	unstimulated	NK.cells	0.1741	0.4147	na	62
PSORT55	ustekinumab	week.4	27.6316	NO RESP	NO RESP	LPS	NK.cells	0.2647	0.5044	0.0985747	83
PSORT55	ustekinumab	week.4	27.6316	NO RESP	NO RESP	TNF	dendritic.cells	1.5586	0.6389	1.24265	93
PSORT55	ustekinumab	week.4	27.6316	NO RESP	NO RESP	TNF	NK.cells	2.0183	0.7319	1.60841	108
PSORT55	ustekinumab	week.4	27.6316	NO RESP	NO RESP	unstimulated	CD8.T.cells	0.3717	0.5493	na	638
PSORT55	ustekinumab	week.4	27.6316	NO RESP	NO RESP	LPS	CD8.T.cells	0.466	0.6045	0.0817299	997
PSORT55	ustekinumab	week.4	27.6316	NO RESP	NO RESP	TNF	CD8.T.cells	2.6552	0.8348	1.64981	1006
PSORT55	ustekinumab	week.4	27.6316	NO RESP	NO RESP	unstimulated	monocytes	0.058	0.3811	na	1122
PSORT55	ustekinumab	week.4	27.6316	NO RESP	NO RESP	LPS	monocytes	2.2249	0.8954	1.69753	1147
PSORT55	ustekinumab	week.4	27.6316	NO RESP	NO RESP	TNF	monocytes	1.8535	0.8915	1.41089	1174
PSORT55	ustekinumab	week.4	27.6316	NO RESP	NO RESP	unstimulated	CD4.T.cells	0.4328	0.5555	na	1364
PSORT55	ustekinumab	week.4	27.6316	NO RESP	NO RESP	TNF	CD4.T.cells	2.8487	0.8071	1.77301	2235
PSORT55	ustekinumab	week.4	27.6316	NO RESP	NO RESP	LPS	CD4.T.cells	0.5329	0.6326	0.0842522	2422
PSORT55	ustekinumab	week.4	27.6316	NO RESP	NO RESP	TNF	neutrophils	1.0242	0.5773	1.00844	13437
PSORT55	ustekinumab	week.4	27.6316	NO RESP	NO RESP	LPS	neutrophils	0.9668	0.5655	0.956527	14268
PSORT55	ustekinumab	week.4	27.6316	NO RESP	NO RESP	unstimulated	neutrophils	0.1285	0.3109	na	27154
PSORT56	ustekinumab	week.0	12.0219	RESP	NO RESP	unstimulated	dendritic.cells	0.2057	0.3227	na	20
PSORT56	ustekinumab	week.0	12.0219	RESP	NO RESP	TNF	NKT.cells	1.4743	0.711	1.12025	25
PSORT56	ustekinumab	week.0	12.0219	RESP	NO RESP	TNF	dendritic.cells	0.5631	0.5521	0.408551	29
PSORT56	ustekinumab	week.0	12.0219	RESP	NO RESP	LPS	NKT.cells	0.1293	0.3911	-0.0999258	31
PSORT56	ustekinumab	week.0	12.0219	RESP	NO RESP	unstimulated	NKT.cells	0.2101	0.4175	na	32
PSORT56	ustekinumab	week.0	12.0219	RESP	NO RESP	LPS	dendritic.cells	0.9316	0.6678	0.732862	35
PSORT56	ustekinumab	week.0	12.0219	RESP	NO RESP	unstimulated	NK.cells	-0.0362	0.4241	na	44
PSORT56	ustekinumab	week.0	12.0219	RESP	NO RESP	LPS	NK.cells	0.131	0.5386	0.173678	51
PSORT56	ustekinumab	week.0	12.0219	RESP	NO RESP	TNF	NK.cells	0.764	0.6686	0.732314	60
PSORT56	ustekinumab	week.0	12.0219	RESP	NO RESP	LPS	monocytes	1.3587	0.7871	1.17872	126
PSORT56	ustekinumab	week.0	12.0219	RESP	NO RESP	TNF	monocytes	0.851	0.8675	0.703698	137
PSORT56	ustekinumab	week.0	12.0219	RESP	NO RESP	unstimulated	monocytes	-0.0415	0.4008	na	297
PSORT56	ustekinumab	week.0	12.0219	RESP	NO RESP	unstimulated	CD8.T.cells	0.3028	0.5357	na	533
PSORT56	ustekinumab	week.0	12.0219	RESP	NO RESP	TNF	CD8.T.cells	1.6993	0.7826	1.05932	718
PSORT56	ustekinumab	week.0	12.0219	RESP	NO RESP	LPS	CD8.T.cells	0.4525	0.7687	0.114765	725
PSORT56	ustekinumab	week.0	12.0219	RESP	NO RESP	unstimulated	CD4.T.cells	0.3114	0.5229	na	2683
PSORT56	ustekinumab	week.0	12.0219	RESP	NO RESP	TNF	CD4.T.cells	1.5821	0.756	0.993588	3812
PSORT56	ustekinumab	week.0	12.0219	RESP	NO RESP	LPS	CD4.T.cells	0.642	0.9865	0.219027	3986
PSORT56	ustekinumab	week.0	12.0219	RESP	NO RESP	LPS	neutrophils	0.4125	0.4758	0.320112	14435
PSORT56	ustekinumab	week.0	12.0219	RESP	NO RESP	TNF	neutrophils	0.4475	0.4875	0.357493	16889
PSORT56	ustekinumab	week.0	12.0219	RESP	NO RESP	unstimulated	neutrophils	0.1486	0.3486	na	27156
PSORT56	ustekinumab	week.1	12.0219	RESP	NO RESP	LPS	NK.cells	0.4031	0.3413	0.568915	18
PSORT56	ustekinumab	week.1	12.0219	RESP	NO RESP	TNF	dendritic.cells	0.4714	0.5319	0.580125	60
PSORT56	ustekinumab	week.1	12.0219	RESP	NO RESP	LPS	dendritic.cells	0.2867	0.5969	0.344897	61
PSORT56	ustekinumab	week.1	12.0219	RESP	NO RESP	unstimulated	dendritic.cells	-0.0394	0.3486	na	66
PSORT56	ustekinumab	week.1	12.0219	RESP	NO RESP	TNF	monocytes	0.7542	0.5957	0.883046	94
PSORT56	ustekinumab	week.1	12.0219	RESP	NO RESP	LPS	monocytes	1.0277	0.4403	1.44079	482
PSORT56	ustekinumab	week.1	12.0219	RESP	NO RESP	TNF	CD8.T.cells	1.0326	0.617	0.946297	493
PSORT56	ustekinumab	week.1	12.0219	RESP	NO RESP	unstimulated	monocytes	-0.0333	0.2961	na	601
PSORT56	ustekinumab	week.1	12.0219	RESP	NO RESP	TNF	CD4.T.cells	0.9876	0.5094	0.978402	3210
PSORT56	ustekinumab	week.1	12.0219	RESP	NO RESP	LPS	CD4.T.cells	0.1238	0.3497	-0.00430556	3596
PSORT56	ustekinumab	week.1	12.0219	RESP	NO RESP	unstimulated	CD4.T.cells	0.1269	0.3703	na	3894
PSORT56	ustekinumab	week.1	12.0219	RESP	NO RESP	LPS	CD8.T.cells	0.1016	0.3289	-0.00855693	3900
PSORT56	ustekinumab	week.1	12.0219	RESP	NO RESP	unstimulated	CD8.T.cells	0.1075	0.3606	na	4204
PSORT56	ustekinumab	week.1	12.0219	RESP	NO RESP	LPS	neutrophils	0.3055	0.3651	0.198135	6711
PSORT56	ustekinumab	week.1	12.0219	RESP	NO RESP	TNF	neutrophils	0.437	0.4353	0.360486	10869
PSORT56	ustekinumab	week.1	12.0219	RESP	NO RESP	unstimulated	neutrophils	0.1759	0.289	na	13398
PSORT56	ustekinumab	week.12	12.0219	RESP	NO RESP	unstimulated	NKT.cells	0.2175	0.4609	na	10
PSORT56	ustekinumab	week.12	12.0219	RESP	NO RESP	TNF	NK.cells	0.1053	0.3832	0.00337288	18
PSORT56	ustekinumab	week.12	12.0219	RESP	NO RESP	LPS	NK.cells	0.244	0.4927	0.146085	30
PSORT56	ustekinumab	week.12	12.0219	RESP	NO RESP	unstimulated	dendritic.cells	0.1629	0.5528	na	46
PSORT56	ustekinumab	week.12	12.0219	RESP	NO RESP	unstimulated	NK.cells	0.1024	0.4766	na	46
PSORT56	ustekinumab	week.12	12.0219	RESP	NO RESP	LPS	dendritic.cells	0.3435	0.3552	0.198899	49
[truncated: 748 more rows]

## Sheet: Fig 2 and Supp Fig 5 and 6
patientID	visit	stimulation	cell.type	pNFkB	log10FC_UNS	Final.PASI.relative	PASI75	PASI90
PSORT01	week.0	LPS	CD14.monocytes	1335	0.23283	0	RESP	RESP
PSORT01	week.0	TNF	CD14.monocytes	830	0.0264271	0	RESP	RESP
PSORT01	week.0	UNS	CD14.monocytes	781	0	0	RESP	RESP
PSORT01	week.1	LPS	CD14.monocytes	2037	0.43393	0	RESP	RESP
PSORT01	week.1	TNF	CD14.monocytes	1093	0.163559	0	RESP	RESP
PSORT01	week.1	UNS	CD14.monocytes	750	0	0	RESP	RESP
PSORT01	week.12	LPS	CD14.monocytes	1964	0.456185	0	RESP	RESP
PSORT01	week.12	TNF	CD14.monocytes	1072	0.193238	0	RESP	RESP
PSORT01	week.12	UNS	CD14.monocytes	687	0	0	RESP	RESP
PSORT01	week.0	LPS	CD16.monocytes	2734	0.278436	0	RESP	RESP
PSORT01	week.0	TNF	CD16.monocytes	1529	0.026045	0	RESP	RESP
PSORT01	week.0	UNS	CD16.monocytes	1440	0	0	RESP	RESP
PSORT01	week.1	LPS	CD16.monocytes	2981	0.441743	0	RESP	RESP
PSORT01	week.1	TNF	CD16.monocytes	1526	0.150936	0	RESP	RESP
PSORT01	week.1	UNS	CD16.monocytes	1078	0	0	RESP	RESP
PSORT01	week.12	LPS	CD16.monocytes	3339	0.397485	0	RESP	RESP
PSORT01	week.12	TNF	CD16.monocytes	1735	0.113168	0	RESP	RESP
PSORT01	week.12	UNS	CD16.monocytes	1337	0	0	RESP	RESP
PSORT01	week.0	LPS	intermediate.monocytes	1976	0.286336	0	RESP	RESP
PSORT01	week.0	TNF	intermediate.monocytes	1010	-0.00512952	0	RESP	RESP
PSORT01	week.0	UNS	intermediate.monocytes	1022	0	0	RESP	RESP
PSORT01	week.1	LPS	intermediate.monocytes	2471	0.437185	0	RESP	RESP
PSORT01	week.1	TNF	intermediate.monocytes	1342	0.172065	0	RESP	RESP
PSORT01	week.1	UNS	intermediate.monocytes	903	0	0	RESP	RESP
PSORT01	week.12	LPS	intermediate.monocytes	2793	0.474331	0	RESP	RESP
PSORT01	week.12	TNF	intermediate.monocytes	1484	0.199694	0	RESP	RESP
PSORT01	week.12	UNS	intermediate.monocytes	937	0	0	RESP	RESP
PSORT01	week.0	LPS	cDC1	1677	0.158953	0	RESP	RESP
PSORT01	week.0	TNF	cDC1	1204	0.0150468	0	RESP	RESP
PSORT01	week.0	UNS	cDC1	1163	0	0	RESP	RESP
PSORT01	week.1	LPS	cDC1	2144	0.3765	0	RESP	RESP
PSORT01	week.1	TNF	cDC1	1459	0.209331	0	RESP	RESP
PSORT01	week.1	UNS	cDC1	901	0	0	RESP	RESP
PSORT01	week.12	LPS	cDC1	2644	0.375376	0	RESP	RESP
PSORT01	week.12	TNF	cDC1	1942	0.241364	0	RESP	RESP
PSORT01	week.12	UNS	cDC1	1114	0	0	RESP	RESP
PSORT01	week.0	LPS	cDC2	1193	0.022794	0	RESP	RESP
PSORT01	week.0	TNF	cDC2	1287	0.0557321	0	RESP	RESP
PSORT01	week.0	UNS	cDC2	1132	0	0	RESP	RESP
PSORT01	week.1	LPS	cDC2	1712	0.313903	0	RESP	RESP
PSORT01	week.1	TNF	cDC2	1322	0.20163	0	RESP	RESP
PSORT01	week.1	UNS	cDC2	831	0	0	RESP	RESP
PSORT01	week.12	LPS	cDC2	1600	0.252297	0	RESP	RESP
PSORT01	week.12	TNF	cDC2	1223	0.135603	0	RESP	RESP
PSORT01	week.12	UNS	cDC2	895	0	0	RESP	RESP
PSORT01	week.0	LPS	DN.DCs	229	0.0334996	0	RESP	RESP
PSORT01	week.0	TNF	DN.DCs	209	-0.00618957	0	RESP	RESP
PSORT01	week.0	UNS	DN.DCs	212	0	0	RESP	RESP
PSORT01	week.1	LPS	DN.DCs	269	0.169681	0	RESP	RESP
PSORT01	week.1	TNF	DN.DCs	202	0.04528	0	RESP	RESP
PSORT01	week.1	UNS	DN.DCs	182	0	0	RESP	RESP
PSORT01	week.12	LPS	DN.DCs	213	0.0450784	0	RESP	RESP
PSORT01	week.12	TNF	DN.DCs	208	0.0347621	0	RESP	RESP
PSORT01	week.12	UNS	DN.DCs	192	0	0	RESP	RESP
PSORT01	week.0	LPS	pDCs	1239	-0.0667965	0	RESP	RESP
PSORT01	week.0	TNF	pDCs	1515	0.0205448	0	RESP	RESP
PSORT01	week.0	UNS	pDCs	1445	0	0	RESP	RESP
PSORT01	week.1	LPS	pDCs	1104	0.0360754	0	RESP	RESP
PSORT01	week.1	TNF	pDCs	1481	0.163661	0	RESP	RESP
PSORT01	week.1	UNS	pDCs	1016	0	0	RESP	RESP
PSORT01	week.12	LPS	pDCs	1154	-0.0067218	0	RESP	RESP
PSORT01	week.12	TNF	pDCs	1658	0.150657	0	RESP	RESP
PSORT01	week.12	UNS	pDCs	1172	0	0	RESP	RESP
PSORT01	week.0	LPS	NK.cells	433	-0.032829	0	RESP	RESP
PSORT01	week.0	TNF	NK.cells	502	0.0313868	0	RESP	RESP
PSORT01	week.0	UNS	NK.cells	467	0	0	RESP	RESP
PSORT01	week.1	LPS	NK.cells	434	0.069288	0	RESP	RESP
PSORT01	week.1	TNF	NK.cells	487	0.119327	0	RESP	RESP
PSORT01	week.1	UNS	NK.cells	370	0	0	RESP	RESP
PSORT01	week.12	LPS	NK.cells	453	-0.0323216	0	RESP	RESP
PSORT01	week.12	TNF	NK.cells	658	0.129806	0	RESP	RESP
PSORT01	week.12	UNS	NK.cells	488	0	0	RESP	RESP
PSORT01	week.0	LPS	NKT.cells	717	-0.0614609	0	RESP	RESP
PSORT01	week.0	TNF	NKT.cells	849	0.0119276	0	RESP	RESP
PSORT01	week.0	UNS	NKT.cells	826	0	0	RESP	RESP
PSORT01	week.1	LPS	NKT.cells	666	0.0166162	0	RESP	RESP
PSORT01	week.1	TNF	NKT.cells	982	0.185253	0	RESP	RESP
PSORT01	week.1	UNS	NKT.cells	641	0	0	RESP	RESP
PSORT01	week.12	LPS	NKT.cells	846	-0.098345	0	RESP	RESP
PSORT01	week.12	TNF	NKT.cells	1484	0.145719	0	RESP	RESP
PSORT01	week.12	UNS	NKT.cells	1061	0	0	RESP	RESP
PSORT01	week.0	LPS	CD4.T.cells	283	-0.0451432	0	RESP	RESP
PSORT01	week.0	TNF	CD4.T.cells	321	0.00957538	0	RESP	RESP
PSORT01	week.0	UNS	CD4.T.cells	314	0	0	RESP	RESP
PSORT01	week.1	LPS	CD4.T.cells	318	0.122216	0	RESP	RESP
PSORT01	week.1	TNF	CD4.T.cells	343	0.155083	0	RESP	RESP
PSORT01	week.1	UNS	CD4.T.cells	240	0	0	RESP	RESP
PSORT01	week.12	LPS	CD4.T.cells	332	0.0311796	0	RESP	RESP
PSORT01	week.12	TNF	CD4.T.cells	426	0.139451	0	RESP	RESP
PSORT01	week.12	UNS	CD4.T.cells	309	0	0	RESP	RESP
PSORT01	week.0	LPS	CD8.T.cells	322	-0.0508527	0	RESP	RESP
PSORT01	week.0	TNF	CD8.T.cells	360	-0.00240607	0	RESP	RESP
PSORT01	week.0	UNS	CD8.T.cells	362	0	0	RESP	RESP
PSORT01	week.1	LPS	CD8.T.cells	343	0.123674	0	RESP	RESP
PSORT01	week.1	TNF	CD8.T.cells	370	0.156582	0	RESP	RESP
PSORT01	week.1	UNS	CD8.T.cells	258	0	0	RESP	RESP
PSORT01	week.12	LPS	CD8.T.cells	352	0.0386868	0	RESP	RESP
PSORT01	week.12	TNF	CD8.T.cells	468	0.16239	0	RESP	RESP
PSORT01	week.12	UNS	CD8.T.cells	322	0	0	RESP	RESP
PSORT02	week.0	TNF	CD14.monocytes	504	0.0896467	6.94444	RESP	RESP
PSORT02	week.0	LPS	CD14.monocytes	821	0.301559	6.94444	RESP	RESP
PSORT02	week.0	UNS	CD14.monocytes	410	0	6.94444	RESP	RESP
PSORT02	week.1	TNF	CD14.monocytes	314	0.10954	6.94444	RESP	RESP
PSORT02	week.1	LPS	CD14.monocytes	720	0.469943	6.94444	RESP	RESP
PSORT02	week.1	UNS	CD14.monocytes	244	0	6.94444	RESP	RESP
PSORT02	week.12	LPS	CD14.monocytes	912	0.413452	6.94444	RESP	RESP
PSORT02	week.12	UNS	CD14.monocytes	352	0	6.94444	RESP	RESP
PSORT02	week.0	TNF	CD16.monocytes	1108	0.12026	6.94444	RESP	RESP
PSORT02	week.0	LPS	CD16.monocytes	2301	0.437637	6.94444	RESP	RESP
PSORT02	week.0	UNS	CD16.monocytes	840	0	6.94444	RESP	RESP
PSORT02	week.1	TNF	CD16.monocytes	782	0.0286957	6.94444	RESP	RESP
PSORT02	week.1	LPS	CD16.monocytes	1863	0.405702	6.94444	RESP	RESP
PSORT02	week.1	UNS	CD16.monocytes	732	0	6.94444	RESP	RESP
PSORT02	week.12	LPS	CD16.monocytes	2060	0.473761	6.94444	RESP	RESP
PSORT02	week.12	UNS	CD16.monocytes	692	0	6.94444	RESP	RESP
PSORT02	week.0	TNF	intermediate.monocytes	853	0.142781	6.94444	RESP	RESP
PSORT02	week.0	LPS	intermediate.monocytes	1968	0.505857	6.94444	RESP	RESP
PSORT02	week.0	UNS	intermediate.monocytes	614	0	6.94444	RESP	RESP
PSORT02	week.1	TNF	intermediate.monocytes	636	0.0662645	6.94444	RESP	RESP
PSORT02	week.1	LPS	intermediate.monocytes	1881	0.537196	6.94444	RESP	RESP
PSORT02	week.1	UNS	intermediate.monocytes	546	0	6.94444	RESP	RESP
PSORT02	week.12	LPS	intermediate.monocytes	1994	0.436402	6.94444	RESP	RESP
PSORT02	week.12	UNS	intermediate.monocytes	730	0	6.94444	RESP	RESP
PSORT02	week.0	TNF	cDC1	823	0.258344	6.94444	RESP	RESP
PSORT02	week.0	LPS	cDC1	1211	0.426088	6.94444	RESP	RESP
PSORT02	week.0	UNS	cDC1	454	0	6.94444	RESP	RESP
PSORT02	week.1	TNF	cDC1	369	0.148725	6.94444	RESP	RESP
PSORT02	week.1	LPS	cDC1	617	0.371984	6.94444	RESP	RESP
PSORT02	week.1	UNS	cDC1	262	0	6.94444	RESP	RESP
PSORT02	week.12	LPS	cDC1	862	0.489903	6.94444	RESP	RESP
PSORT02	week.12	UNS	cDC1	279	0	6.94444	RESP	RESP
PSORT02	week.0	TNF	cDC2	880	-0.166107	6.94444	RESP	RESP
PSORT02	week.0	LPS	cDC2	1156	-0.0476319	6.94444	RESP	RESP
PSORT02	week.0	UNS	cDC2	1290	0	6.94444	RESP	RESP
PSORT02	week.1	TNF	cDC2	61.6	0.189698	6.94444	RESP	RESP
PSORT02	week.1	LPS	cDC2	39.8	0	6.94444	RESP	RESP
PSORT02	week.1	UNS	cDC2	39.8	0	6.94444	RESP	RESP
PSORT02	week.12	LPS	cDC2	1165	0.478615	6.94444	RESP	RESP
PSORT02	week.12	UNS	cDC2	387	0	6.94444	RESP	RESP
PSORT02	week.0	TNF	DN.DCs	153	0.0144297	6.94444	RESP	RESP
PSORT02	week.0	LPS	DN.DCs	146	-0.00590886	6.94444	RESP	RESP
PSORT02	week.0	UNS	DN.DCs	148	0	6.94444	RESP	RESP
PSORT02	week.1	TNF	DN.DCs	91.2	0.045123	6.94444	RESP	RESP
PSORT02	week.1	LPS	DN.DCs	88.7	0.0330518	6.94444	RESP	RESP
PSORT02	week.1	UNS	DN.DCs	82.2	0	6.94444	RESP	RESP
PSORT02	week.12	LPS	DN.DCs	157	0.235905	6.94444	RESP	RESP
PSORT02	week.12	UNS	DN.DCs	91.2	0	6.94444	RESP	RESP
PSORT02	week.0	TNF	pDCs	43.6	-0.295517	6.94444	RESP	RESP
PSORT02	week.0	LPS	pDCs	103	0.0778341	6.94444	RESP	RESP
PSORT02	week.0	UNS	pDCs	86.1	0	6.94444	RESP	RESP
PSORT02	week.1	TNF	pDCs	241	0.080987	6.94444	RESP	RESP
PSORT02	week.1	LPS	pDCs	228	0.0569049	6.94444	RESP	RESP
PSORT02	week.1	UNS	pDCs	200	0	6.94444	RESP	RESP
PSORT02	week.12	LPS	pDCs	78.4	-0.089761	6.94444	RESP	RESP
PSORT02	week.12	UNS	pDCs	96.4	0	6.94444	RESP	RESP
PSORT02	week.0	TNF	NK.cells	350	0.106317	6.94444	RESP	RESP
PSORT02	week.0	LPS	NK.cells	257	-0.0278174	6.94444	RESP	RESP
PSORT02	week.0	UNS	NK.cells	274	0	6.94444	RESP	RESP
PSORT02	week.1	TNF	NK.cells	232	0	6.94444	RESP	RESP
PSORT02	week.1	LPS	NK.cells	246	0.0254471	6.94444	RESP	RESP
PSORT02	week.1	UNS	NK.cells	232	0	6.94444	RESP	RESP
PSORT02	week.12	LPS	NK.cells	387	0.0705151	6.94444	RESP	RESP
PSORT02	week.12	UNS	NK.cells	329	0	6.94444	RESP	RESP
PSORT02	week.0	TNF	NKT.cells	642	0.065596	6.94444	RESP	RESP
PSORT02	week.0	LPS	NKT.cells	500	-0.0429691	6.94444	RESP	RESP
PSORT02	week.0	UNS	NKT.cells	552	0	6.94444	RESP	RESP
PSORT02	week.1	TNF	NKT.cells	461	0.0153409	6.94444	RESP	RESP
PSORT02	week.1	LPS	NKT.cells	463	0.017221	6.94444	RESP	RESP
PSORT02	week.1	UNS	NKT.cells	445	0	6.94444	RESP	RESP
PSORT02	week.12	LPS	NKT.cells	737	0.0736771	6.94444	RESP	RESP
PSORT02	week.12	UNS	NKT.cells	622	0	6.94444	RESP	RESP
PSORT02	week.0	TNF	CD4.T.cells	380	0.195968	6.94444	RESP	RESP
PSORT02	week.0	LPS	CD4.T.cells	274	0.0539352	6.94444	RESP	RESP
PSORT02	week.0	UNS	CD4.T.cells	242	0	6.94444	RESP	RESP
PSORT02	week.1	TNF	CD4.T.cells	207	0.0655503	6.94444	RESP	RESP
PSORT02	week.1	LPS	CD4.T.cells	211	0.0738625	6.94444	RESP	RESP
PSORT02	week.1	UNS	CD4.T.cells	178	0	6.94444	RESP	RESP
PSORT02	week.12	LPS	CD4.T.cells	378	0.131888	6.94444	RESP	RESP
PSORT02	week.12	UNS	CD4.T.cells	279	0	6.94444	RESP	RESP
PSORT02	week.0	TNF	CD8.T.cells	448	0.226396	6.94444	RESP	RESP
PSORT02	week.0	LPS	CD8.T.cells	290	0.0375164	6.94444	RESP	RESP
PSORT02	week.0	UNS	CD8.T.cells	266	0	6.94444	RESP	RESP
PSORT02	week.1	TNF	CD8.T.cells	240	0.0924095	6.94444	RESP	RESP
PSORT02	week.1	LPS	CD8.T.cells	230	0.0739261	6.94444	RESP	RESP
PSORT02	week.1	UNS	CD8.T.cells	194	0	6.94444	RESP	RESP
PSORT02	week.12	LPS	CD8.T.cells	396	0.130828	6.94444	RESP	RESP
PSORT02	week.12	UNS	CD8.T.cells	293	0	6.94444	RESP	RESP
PSORT03	week.0	TNF	CD14.monocytes	406	0.18857	80.6723	NO RESP	NO RESP
PSORT03	week.0	LPS	CD14.monocytes	810	0.488529	80.6723	NO RESP	NO RESP
PSORT03	week.0	UNS	CD14.monocytes	263	0	80.6723	NO RESP	NO RESP
PSORT03	week.1	TNF	CD14.monocytes	477	0.156074	80.6723	NO RESP	NO RESP
PSORT03	week.1	LPS	CD14.monocytes	952	0.456193	80.6723	NO RESP	NO RESP
PSORT03	week.1	UNS	CD14.monocytes	333	0	80.6723	NO RESP	NO RESP
PSORT03	week.12	TNF	CD14.monocytes	463	0.278191	80.6723	NO RESP	NO RESP
PSORT03	week.12	LPS	CD14.monocytes	945	0.588042	80.6723	NO RESP	NO RESP
PSORT03	week.12	UNS	CD14.monocytes	244	0	80.6723	NO RESP	NO RESP
PSORT03	week.0	TNF	CD16.monocytes	903	0.0846989	80.6723	NO RESP	NO RESP
PSORT03	week.0	LPS	CD16.monocytes	1579	0.327393	80.6723	NO RESP	NO RESP
PSORT03	week.0	UNS	CD16.monocytes	743	0	80.6723	NO RESP	NO RESP
PSORT03	week.1	TNF	CD16.monocytes	775	0.0491956	80.6723	NO RESP	NO RESP
PSORT03	week.1	LPS	CD16.monocytes	1285	0.268797	80.6723	NO RESP	NO RESP
PSORT03	week.1	UNS	CD16.monocytes	692	0	80.6723	NO RESP	NO RESP
PSORT03	week.12	TNF	CD16.monocytes	941	0.207921	80.6723	NO RESP	NO RESP
PSORT03	week.12	LPS	CD16.monocytes	1920	0.517633	80.6723	NO RESP	NO RESP
PSORT03	week.12	UNS	CD16.monocytes	583	0	80.6723	NO RESP	NO RESP
PSORT03	week.0	TNF	intermediate.monocytes	765	0.240209	80.6723	NO RESP	NO RESP
PSORT03	week.0	LPS	intermediate.monocytes	1481	0.527102	80.6723	NO RESP	NO RESP
PSORT03	week.0	UNS	intermediate.monocytes	440	0	80.6723	NO RESP	NO RESP
PSORT03	week.1	TNF	intermediate.monocytes	738	0.147897	80.6723	NO RESP	NO RESP
PSORT03	week.1	LPS	intermediate.monocytes	1220	0.366201	80.6723	NO RESP	NO RESP
PSORT03	week.1	UNS	intermediate.monocytes	525	0	80.6723	NO RESP	NO RESP
PSORT03	week.12	TNF	intermediate.monocytes	690	0.302291	80.6723	NO RESP	NO RESP
PSORT03	week.12	LPS	intermediate.monocytes	1702	0.694401	80.6723	NO RESP	NO RESP
PSORT03	week.12	UNS	intermediate.monocytes	344	0	80.6723	NO RESP	NO RESP
PSORT03	week.0	TNF	cDC1	793	0.224412	80.6723	NO RESP	NO RESP
PSORT03	week.0	LPS	cDC1	895	0.276962	80.6723	NO RESP	NO RESP
PSORT03	week.0	UNS	cDC1	473	0	80.6723	NO RESP	NO RESP
PSORT03	week.1	TNF	cDC1	649	0.242871	80.6723	NO RESP	NO RESP
PSORT03	week.1	LPS	cDC1	750	0.305687	80.6723	NO RESP	NO RESP
PSORT03	week.1	UNS	cDC1	371	0	80.6723	NO RESP	NO RESP
PSORT03	week.12	TNF	cDC1	745	0.320706	80.6723	NO RESP	NO RESP
PSORT03	week.12	LPS	cDC1	1082	0.482777	80.6723	NO RESP	NO RESP
PSORT03	week.12	UNS	cDC1	356	0	80.6723	NO RESP	NO RESP
PSORT03	week.0	TNF	cDC2	1287	0.541377	80.6723	NO RESP	NO RESP
PSORT03	week.0	LPS	cDC2	2064	0.746508	80.6723	NO RESP	NO RESP
PSORT03	week.0	UNS	cDC2	370	0	80.6723	NO RESP	NO RESP
PSORT03	week.1	TNF	cDC2	515	0.173988	80.6723	NO RESP	NO RESP
PSORT03	week.1	LPS	cDC2	570	0.218056	80.6723	NO RESP	NO RESP
PSORT03	week.1	UNS	cDC2	345	0	80.6723	NO RESP	NO RESP
PSORT03	week.12	TNF	cDC2	984	0.498841	80.6723	NO RESP	NO RESP
PSORT03	week.12	LPS	cDC2	1216	0.590779	80.6723	NO RESP	NO RESP
PSORT03	week.12	UNS	cDC2	312	0	80.6723	NO RESP	NO RESP
PSORT03	week.0	TNF	DN.DCs	147	0.0809575	80.6723	NO RESP	NO RESP
PSORT03	week.0	LPS	DN.DCs	174	0.154189	80.6723	NO RESP	NO RESP
PSORT03	week.0	UNS	DN.DCs	122	0	80.6723	NO RESP	NO RESP
PSORT03	week.1	TNF	DN.DCs	136	0.0436338	80.6723	NO RESP	NO RESP
PSORT03	week.1	LPS	DN.DCs	144	0.0684574	80.6723	NO RESP	NO RESP
PSORT03	week.1	UNS	DN.DCs	123	0	80.6723	NO RESP	NO RESP
PSORT03	week.12	TNF	DN.DCs	144	0.18616	80.6723	NO RESP	NO RESP
PSORT03	week.12	LPS	DN.DCs	207	0.343768	80.6723	NO RESP	NO RESP
PSORT03	week.12	UNS	DN.DCs	93.8	0	80.6723	NO RESP	NO RESP
PSORT03	week.0	TNF	pDCs	376	0.223005	80.6723	NO RESP	NO RESP
PSORT03	week.0	LPS	pDCs	196	-0.0599264	80.6723	NO RESP	NO RESP
PSORT03	week.0	UNS	pDCs	225	0	80.6723	NO RESP	NO RESP
PSORT03	week.1	TNF	pDCs	580	0.263741	80.6723	NO RESP	NO RESP
PSORT03	week.1	LPS	pDCs	321	0.00681795	80.6723	NO RESP	NO RESP
PSORT03	week.1	UNS	pDCs	316	0	80.6723	NO RESP	NO RESP
PSORT03	week.12	TNF	pDCs	639	0.243208	80.6723	NO RESP	NO RESP
PSORT03	week.12	LPS	pDCs	483	0.121654	80.6723	NO RESP	NO RESP
PSORT03	week.12	UNS	pDCs	365	0	80.6723	NO RESP	NO RESP
PSORT03	week.0	TNF	NK.cells	266	0.104735	80.6723	NO RESP	NO RESP
PSORT03	week.0	LPS	NK.cells	209	0	80.6723	NO RESP	NO RESP
PSORT03	week.0	UNS	NK.cells	209	0	80.6723	NO RESP	NO RESP
PSORT03	week.1	TNF	NK.cells	244	0.0672435	80.6723	NO RESP	NO RESP
PSORT03	week.1	LPS	NK.cells	183	-0.0576952	80.6723	NO RESP	NO RESP
PSORT03	week.1	UNS	NK.cells	209	0	80.6723	NO RESP	NO RESP
PSORT03	week.12	TNF	NK.cells	302	0.196706	80.6723	NO RESP	NO RESP
PSORT03	week.12	LPS	NK.cells	254	0.121532	80.6723	NO RESP	NO RESP
PSORT03	week.12	UNS	NK.cells	192	0	80.6723	NO RESP	NO RESP
PSORT03	week.0	TNF	NKT.cells	668	0.140829	80.6723	NO RESP	NO RESP
PSORT03	week.0	LPS	NKT.cells	441	-0.0395085	80.6723	NO RESP	NO RESP
PSORT03	week.0	UNS	NKT.cells	483	0	80.6723	NO RESP	NO RESP
PSORT03	week.1	TNF	NKT.cells	689	0.00126248	80.6723	NO RESP	NO RESP
PSORT03	week.1	LPS	NKT.cells	451	-0.18278	80.6723	NO RESP	NO RESP
PSORT03	week.1	UNS	NKT.cells	687	0	80.6723	NO RESP	NO RESP
PSORT03	week.12	TNF	NKT.cells	1211	0.446656	80.6723	NO RESP	NO RESP
PSORT03	week.12	LPS	NKT.cells	1172	0.43244	80.6723	NO RESP	NO RESP
PSORT03	week.12	UNS	NKT.cells	433	0	80.6723	NO RESP	NO RESP
PSORT03	week.0	TNF	CD4.T.cells	261	0.115611	80.6723	NO RESP	NO RESP
PSORT03	week.0	LPS	CD4.T.cells	209	0.0191163	80.6723	NO RESP	NO RESP
PSORT03	week.0	UNS	CD4.T.cells	200	0	80.6723	NO RESP	NO RESP
PSORT03	week.1	TNF	CD4.T.cells	215	0.0994423	80.6723	NO RESP	NO RESP
PSORT03	week.1	LPS	CD4.T.cells	170	-0.00254719	80.6723	NO RESP	NO RESP
PSORT03	week.1	UNS	CD4.T.cells	171	0	80.6723	NO RESP	NO RESP
PSORT03	week.12	TNF	CD4.T.cells	289	0.360527	80.6723	NO RESP	NO RESP
PSORT03	week.12	LPS	CD4.T.cells	233	0.266985	80.6723	NO RESP	NO RESP
PSORT03	week.12	UNS	CD4.T.cells	126	0	80.6723	NO RESP	NO RESP
PSORT03	week.0	TNF	CD8.T.cells	262	0.11295	80.6723	NO RESP	NO RESP
PSORT03	week.0	LPS	CD8.T.cells	209	0.0147949	80.6723	NO RESP	NO RESP
PSORT03	week.0	UNS	CD8.T.cells	202	0	80.6723	NO RESP	NO RESP
PSORT03	week.1	TNF	CD8.T.cells	219	0.0924708	80.6723	NO RESP	NO RESP
PSORT03	week.1	LPS	CD8.T.cells	171	-0.0149772	80.6723	NO RESP	NO RESP
PSORT03	week.1	UNS	CD8.T.cells	177	0	80.6723	NO RESP	NO RESP
PSORT03	week.12	TNF	CD8.T.cells	297	0.339218	80.6723	NO RESP	NO RESP
PSORT03	week.12	LPS	CD8.T.cells	234	0.235677	80.6723	NO RESP	NO RESP
PSORT03	week.12	UNS	CD8.T.cells	136	0	80.6723	NO RESP	NO RESP
PSORT04	week.0	TNF	CD14.monocytes	597	0.192776	8.73016	RESP	RESP
PSORT04	week.0	LPS	CD14.monocytes	1186	0.490886	8.73016	RESP	RESP
PSORT04	week.0	UNS	CD14.monocytes	383	0	8.73016	RESP	RESP
PSORT04	week.1	TNF	CD14.monocytes	475	0.00737673	8.73016	RESP	RESP
PSORT04	week.1	LPS	CD14.monocytes	1627	0.542071	8.73016	RESP	RESP
PSORT04	week.1	UNS	CD14.monocytes	467	0	8.73016	RESP	RESP
PSORT04	week.12	TNF	CD14.monocytes	710	0.200951	8.73016	RESP	RESP
PSORT04	week.12	LPS	CD14.monocytes	1658	0.569277	8.73016	RESP	RESP
PSORT04	week.12	UNS	CD14.monocytes	447	0	8.73016	RESP	RESP
PSORT04	week.0	TNF	CD16.monocytes	772	0.076713	8.73016	RESP	RESP
PSORT04	week.0	LPS	CD16.monocytes	1846	0.455327	8.73016	RESP	RESP
PSORT04	week.0	UNS	CD16.monocytes	647	0	8.73016	RESP	RESP
PSORT04	week.1	TNF	CD16.monocytes	849	0.00514573	8.73016	RESP	RESP
PSORT04	week.1	LPS	CD16.monocytes	2275	0.433219	8.73016	RESP	RESP
PSORT04	week.1	UNS	CD16.monocytes	839	0	8.73016	RESP	RESP
PSORT04	week.12	TNF	CD16.monocytes	972	0.0754442	8.73016	RESP	RESP
PSORT04	week.12	LPS	CD16.monocytes	1987	0.385976	8.73016	RESP	RESP
PSORT04	week.12	UNS	CD16.monocytes	817	0	8.73016	RESP	RESP
PSORT04	week.0	TNF	intermediate.monocytes	858	0.151732	8.73016	RESP	RESP
PSORT04	week.0	LPS	intermediate.monocytes	2033	0.526382	8.73016	RESP	RESP
PSORT04	week.0	UNS	intermediate.monocytes	605	0	8.73016	RESP	RESP
PSORT04	week.1	TNF	intermediate.monocytes	723	0.0272685	8.73016	RESP	RESP
PSORT04	week.1	LPS	intermediate.monocytes	2103	0.490969	8.73016	RESP	RESP
PSORT04	week.1	UNS	intermediate.monocytes	679	0	8.73016	RESP	RESP
PSORT04	week.12	TNF	intermediate.monocytes	992	0.197171	8.73016	RESP	RESP
PSORT04	week.12	LPS	intermediate.monocytes	1998	0.501255	8.73016	RESP	RESP
PSORT04	week.12	UNS	intermediate.monocytes	630	0	8.73016	RESP	RESP
PSORT04	week.0	TNF	cDC1	531	0.176091	8.73016	RESP	RESP
PSORT04	week.0	LPS	cDC1	1012	0.456177	8.73016	RESP	RESP
PSORT04	week.0	UNS	cDC1	354	0	8.73016	RESP	RESP
PSORT04	week.1	TNF	cDC1	663	0.0656387	8.73016	RESP	RESP
PSORT04	week.1	LPS	cDC1	1541	0.431928	8.73016	RESP	RESP
PSORT04	week.1	UNS	cDC1	570	0	8.73016	RESP	RESP
PSORT04	week.12	TNF	cDC1	937	0.157492	8.73016	RESP	RESP
PSORT04	week.12	LPS	cDC1	1448	0.346521	8.73016	RESP	RESP
PSORT04	week.12	UNS	cDC1	652	0	8.73016	RESP	RESP
PSORT04	week.0	TNF	cDC2	529	0.0692791	8.73016	RESP	RESP
PSORT04	week.0	LPS	cDC2	639	0.151324	8.73016	RESP	RESP
PSORT04	week.0	UNS	cDC2	451	0	8.73016	RESP	RESP
PSORT04	week.1	TNF	cDC2	931	-0.00463994	8.73016	RESP	RESP
PSORT04	week.1	LPS	cDC2	956	0.00686827	8.73016	RESP	RESP
PSORT04	week.1	UNS	cDC2	941	0	8.73016	RESP	RESP
PSORT04	week.12	TNF	cDC2	998	0.129899	8.73016	RESP	RESP
PSORT04	week.12	LPS	cDC2	958	0.112134	8.73016	RESP	RESP
PSORT04	week.12	UNS	cDC2	740	0	8.73016	RESP	RESP
PSORT04	week.0	TNF	DN.DCs	113	0.0574432	8.73016	RESP	RESP
PSORT04	week.0	LPS	DN.DCs	122	0.0907246	8.73016	RESP	RESP
PSORT04	week.0	UNS	DN.DCs	99	0	8.73016	RESP	RESP
PSORT04	week.1	TNF	DN.DCs	168	0.00520119	8.73016	RESP	RESP
PSORT04	week.1	LPS	DN.DCs	158	-0.021451	8.73016	RESP	RESP
PSORT04	week.1	UNS	DN.DCs	166	0	8.73016	RESP	RESP
PSORT04	week.12	TNF	DN.DCs	160	0.0487839	8.73016	RESP	RESP
PSORT04	week.12	LPS	DN.DCs	161	0.0514898	8.73016	RESP	RESP
PSORT04	week.12	UNS	DN.DCs	143	0	8.73016	RESP	RESP
PSORT04	week.0	TNF	pDCs	143	0.0689762	8.73016	RESP	RESP
PSORT04	week.0	LPS	pDCs	127	0.0174439	8.73016	RESP	RESP
PSORT04	week.0	UNS	pDCs	122	0	8.73016	RESP	RESP
PSORT04	week.1	TNF	pDCs	259	0.0367228	8.73016	RESP	RESP
PSORT04	week.1	LPS	pDCs	234	-0.0073611	8.73016	RESP	RESP
PSORT04	week.1	UNS	pDCs	238	0	8.73016	RESP	RESP
PSORT04	week.12	TNF	pDCs	424	0.0771375	8.73016	RESP	RESP
PSORT04	week.12	LPS	pDCs	302	-0.0702214	8.73016	RESP	RESP
PSORT04	week.12	UNS	pDCs	355	0	8.73016	RESP	RESP
PSORT04	week.0	TNF	NK.cells	287	0.0961541	8.73016	RESP	RESP
PSORT04	week.0	LPS	NK.cells	233	0.00562809	8.73016	RESP	RESP
PSORT04	week.0	UNS	NK.cells	230	0	8.73016	RESP	RESP
PSORT04	week.1	TNF	NK.cells	291	0.0198482	8.73016	RESP	RESP
PSORT04	week.1	LPS	NK.cells	291	0.0198482	8.73016	RESP	RESP
PSORT04	week.1	UNS	NK.cells	278	0	8.73016	RESP	RESP
PSORT04	week.12	TNF	NK.cells	341	0.0902746	8.73016	RESP	RESP
PSORT04	week.12	LPS	NK.cells	277	0	8.73016	RESP	RESP
PSORT04	week.12	UNS	NK.cells	277	0	8.73016	RESP	RESP
PSORT04	week.0	TNF	NKT.cells	503	0.117237	8.73016	RESP	RESP
PSORT04	week.0	LPS	NKT.cells	401	0.0188131	8.73016	RESP	RESP
PSORT04	week.0	UNS	NKT.cells	384	0	8.73016	RESP	RESP
PSORT04	week.1	TNF	NKT.cells	488	0.0228388	8.73016	RESP	RESP
PSORT04	week.1	LPS	NKT.cells	471	0.00743992	8.73016	RESP	RESP
PSORT04	week.1	UNS	NKT.cells	463	0	8.73016	RESP	RESP
PSORT04	week.12	TNF	NKT.cells	594	0.101689	8.73016	RESP	RESP
PSORT04	week.12	LPS	NKT.cells	433	-0.03561	8.73016	RESP	RESP
PSORT04	week.12	UNS	NKT.cells	470	0	8.73016	RESP	RESP
PSORT04	week.0	TNF	CD4.T.cells	177	0.0304893	8.73016	RESP	RESP
PSORT04	week.0	LPS	CD4.T.cells	168	0.00782534	8.73016	RESP	RESP
PSORT04	week.0	UNS	CD4.T.cells	165	0	8.73016	RESP	RESP
PSORT04	week.1	TNF	CD4.T.cells	187	0.00939052	8.73016	RESP	RESP
PSORT04	week.1	LPS	CD4.T.cells	173	-0.024405	8.73016	RESP	RESP
PSORT04	week.1	UNS	CD4.T.cells	183	0	8.73016	RESP	RESP
PSORT04	week.12	TNF	CD4.T.cells	233	0.0795542	8.73016	RESP	RESP
PSORT04	week.12	LPS	CD4.T.cells	168	-0.0624924	8.73016	RESP	RESP
PSORT04	week.12	UNS	CD4.T.cells	194	0	8.73016	RESP	RESP
PSORT04	week.0	TNF	CD8.T.cells	203	0.0403243	8.73016	RESP	RESP
PSORT04	week.0	LPS	CD8.T.cells	186	0.00234122	8.73016	RESP	RESP
PSORT04	week.0	UNS	CD8.T.cells	185	0	8.73016	RESP	RESP
PSORT04	week.1	TNF	CD8.T.cells	213	0.0208836	8.73016	RESP	RESP
PSORT04	week.1	LPS	CD8.T.cells	195	-0.0174614	8.73016	RESP	RESP
PSORT04	week.1	UNS	CD8.T.cells	203	0	8.73016	RESP	RESP
PSORT04	week.12	TNF	CD8.T.cells	269	0.0873296	8.73016	RESP	RESP
PSORT04	week.12	LPS	CD8.T.cells	195	-0.0523881	8.73016	RESP	RESP
PSORT04	week.12	UNS	CD8.T.cells	220	0	8.73016	RESP	RESP
PSORT06	week.0	TNF	CD14.monocytes	211	0.0146523	0	RESP	RESP
PSORT06	week.0	LPS	CD14.monocytes	234	0.0595857	0	RESP	RESP
PSORT06	week.0	UNS	CD14.monocytes	204	0	0	RESP	RESP
PSORT06	week.12	TNF	CD14.monocytes	229	0.15032	0	RESP	RESP
PSORT06	week.12	LPS	CD14.monocytes	463	0.456066	0	RESP	RESP
PSORT06	week.12	UNS	CD14.monocytes	162	0	0	RESP	RESP
PSORT06	week.0	TNF	CD16.monocytes	429	0.0369611	0	RESP	RESP
PSORT06	week.0	LPS	CD16.monocytes	286	-0.13913	0	RESP	RESP
PSORT06	week.0	UNS	CD16.monocytes	394	0	0	RESP	RESP
PSORT06	week.12	TNF	CD16.monocytes	481	0.166271	0	RESP	RESP
PSORT06	week.12	LPS	CD16.monocytes	941	0.457716	0	RESP	RESP
PSORT06	week.12	UNS	CD16.monocytes	328	0	0	RESP	RESP
PSORT06	week.0	TNF	intermediate.monocytes	345	0.0739261	0	RESP	RESP
PSORT06	week.0	LPS	intermediate.monocytes	306	0.0218284	0	RESP	RESP
PSORT06	week.0	UNS	intermediate.monocytes	291	0	0	RESP	RESP
PSORT06	week.12	TNF	intermediate.monocytes	491	0.242375	0	RESP	RESP
PSORT06	week.12	LPS	intermediate.monocytes	901	0.506018	0	RESP	RESP
PSORT06	week.12	UNS	intermediate.monocytes	281	0	0	RESP	RESP
PSORT06	week.0	TNF	cDC1	202	-0.0675606	0	RESP	RESP
PSORT06	week.0	LPS	cDC1	179	-0.120059	0	RESP	RESP
PSORT06	week.0	UNS	cDC1	236	0	0	RESP	RESP
PSORT06	week.12	TNF	cDC1	164	0.124939	0	RESP	RESP
PSORT06	week.12	LPS	cDC1	275	0.349428	0	RESP	RESP
PSORT06	week.12	UNS	cDC1	123	0	0	RESP	RESP
PSORT06	week.0	TNF	cDC2	317	-0.0108241	0	RESP	RESP
PSORT06	week.0	LPS	cDC2	156	-0.318759	0	RESP	RESP
PSORT06	week.0	UNS	cDC2	325	0	0	RESP	RESP
PSORT06	week.12	TNF	cDC2	362	0.242738	0	RESP	RESP
PSORT06	week.12	LPS	cDC2	203	-0.00847431	0	RESP	RESP
PSORT06	week.12	UNS	cDC2	207	0	0	RESP	RESP
PSORT06	week.0	TNF	DN.DCs	113	-0.0575113	0	RESP	RESP
PSORT06	week.0	LPS	DN.DCs	74.5	-0.238433	0	RESP	RESP
PSORT06	week.0	UNS	DN.DCs	129	0	0	RESP	RESP
PSORT06	week.12	TNF	DN.DCs	69.4	0.00821236	0	RESP	RESP
PSORT06	week.12	LPS	DN.DCs	91.2	0.126848	0	RESP	RESP
PSORT06	week.12	UNS	DN.DCs	68.1	0	0	RESP	RESP
PSORT06	week.0	TNF	pDCs	74.5	-0.0693552	0	RESP	RESP
PSORT06	week.0	LPS	pDCs	-53.9	#NUM!	0	RESP	RESP
PSORT06	week.0	UNS	pDCs	87.4	0	0	RESP	RESP
PSORT06	week.12	TNF	pDCs	120	0.0417547	0	RESP	RESP
PSORT06	week.12	LPS	pDCs	83.5	-0.11574	0	RESP	RESP
PSORT06	week.12	UNS	pDCs	109	0	0	RESP	RESP
PSORT06	week.0	TNF	NK.cells	200	-0.080987	0	RESP	RESP
PSORT06	week.0	LPS	NK.cells	89.9	-0.428257	0	RESP	RESP
PSORT06	week.0	UNS	NK.cells	241	0	0	RESP	RESP
PSORT06	week.12	TNF	NK.cells	130	0.0457575	0	RESP	RESP
PSORT06	week.12	LPS	NK.cells	127	0.0356179	0	RESP	RESP
PSORT06	week.12	UNS	NK.cells	117	0	0	RESP	RESP
PSORT06	week.0	TNF	NKT.cells	453	0.0475722	0	RESP	RESP
PSORT06	week.0	LPS	NKT.cells	248	-0.214074	0	RESP	RESP
PSORT06	week.0	UNS	NKT.cells	406	0	0	RESP	RESP
PSORT06	week.12	TNF	NKT.cells	343	0.13046	0	RESP	RESP
PSORT06	week.12	LPS	NKT.cells	297	0.0679227	0	RESP	RESP
PSORT06	week.12	UNS	NKT.cells	254	0	0	RESP	RESP
PSORT06	week.0	TNF	CD4.T.cells	149	0.0270582	0	RESP	RESP
PSORT06	week.0	LPS	CD4.T.cells	62.9	-0.347477	0	RESP	RESP
PSORT06	week.0	UNS	CD4.T.cells	140	0	0	RESP	RESP
PSORT06	week.12	TNF	CD4.T.cells	114	0.162589	0	RESP	RESP
PSORT06	week.12	LPS	CD4.T.cells	120	0.184865	0	RESP	RESP
PSORT06	week.12	UNS	CD4.T.cells	78.4	0	0	RESP	RESP
PSORT06	week.0	TNF	CD8.T.cells	165	0.0188269	0	RESP	RESP
PSORT06	week.0	LPS	CD8.T.cells	69.4	-0.357298	0	RESP	RESP
PSORT06	week.0	UNS	CD8.T.cells	158	0	0	RESP	RESP
PSORT06	week.12	TNF	CD8.T.cells	129	0.132409	0	RESP	RESP
PSORT06	week.12	LPS	CD8.T.cells	135	0.152153	0	RESP	RESP
PSORT06	week.12	UNS	CD8.T.cells	95.1	0	0	RESP	RESP
PSORT07	week.0	TNF	CD14.monocytes	281	0.12856	39.6552	NO RESP	NO RESP
PSORT07	week.0	LPS	CD14.monocytes	600	0.458005	39.6552	NO RESP	NO RESP
PSORT07	week.0	UNS	CD14.monocytes	209	0	39.6552	NO RESP	NO RESP
PSORT07	week.1	TNF	CD14.monocytes	537	0.203635	39.6552	NO RESP	NO RESP
PSORT07	week.1	LPS	CD14.monocytes	893	0.424512	39.6552	NO RESP	NO RESP
PSORT07	week.1	UNS	CD14.monocytes	336	0	39.6552	NO RESP	NO RESP
PSORT07	week.12	TNF	CD14.monocytes	516	0.22835	39.6552	NO RESP	NO RESP
PSORT07	week.12	LPS	CD14.monocytes	956	0.496158	39.6552	NO RESP	NO RESP
PSORT07	week.12	UNS	CD14.monocytes	305	0	39.6552	NO RESP	NO RESP
PSORT07	week.0	TNF	CD16.monocytes	391	0.0911175	39.6552	NO RESP	NO RESP
PSORT07	week.0	LPS	CD16.monocytes	793	0.398214	39.6552	NO RESP	NO RESP
PSORT07	week.0	UNS	CD16.monocytes	317	0	39.6552	NO RESP	NO RESP
PSORT07	week.1	TNF	CD16.monocytes	769	0.171597	39.6552	NO RESP	NO RESP
PSORT07	week.1	LPS	CD16.monocytes	1132	0.339517	39.6552	NO RESP	NO RESP
PSORT07	week.1	UNS	CD16.monocytes	518	0	39.6552	NO RESP	NO RESP
PSORT07	week.12	TNF	CD16.monocytes	810	0.180944	39.6552	NO RESP	NO RESP
PSORT07	week.12	LPS	CD16.monocytes	1445	0.432327	39.6552	NO RESP	NO RESP
PSORT07	week.12	UNS	CD16.monocytes	534	0	39.6552	NO RESP	NO RESP
PSORT07	week.0	TNF	intermediate.monocytes	348	0.136746	39.6552	NO RESP	NO RESP
PSORT07	week.0	LPS	intermediate.monocytes	617	0.385451	39.6552	NO RESP	NO RESP
PSORT07	week.0	UNS	intermediate.monocytes	254	0	39.6552	NO RESP	NO RESP
PSORT07	week.1	TNF	intermediate.monocytes	738	0.198739	39.6552	NO RESP	NO RESP
PSORT07	week.1	LPS	intermediate.monocytes	1227	0.419528	39.6552	NO RESP	NO RESP
PSORT07	week.1	UNS	intermediate.monocytes	467	0	39.6552	NO RESP	NO RESP
PSORT07	week.12	TNF	intermediate.monocytes	718	0.258429	39.6552	NO RESP	NO RESP
PSORT07	week.12	LPS	intermediate.monocytes	1561	0.595708	39.6552	NO RESP	NO RESP
PSORT07	week.12	UNS	intermediate.monocytes	396	0	39.6552	NO RESP	NO RESP
PSORT07	week.0	TNF	cDC1	478	0.146674	39.6552	NO RESP	NO RESP
PSORT07	week.0	LPS	cDC1	982	0.459357	39.6552	NO RESP	NO RESP
PSORT07	week.0	UNS	cDC1	341	0	39.6552	NO RESP	NO RESP
PSORT07	week.1	TNF	cDC1	791	0.30268	39.6552	NO RESP	NO RESP
PSORT07	week.1	LPS	cDC1	964	0.388581	39.6552	NO RESP	NO RESP
PSORT07	week.1	UNS	cDC1	394	0	39.6552	NO RESP	NO RESP
PSORT07	week.12	TNF	cDC1	837	0.349854	39.6552	NO RESP	NO RESP
PSORT07	week.12	LPS	cDC1	1145	0.485934	39.6552	NO RESP	NO RESP
PSORT07	week.12	UNS	cDC1	374	0	39.6552	NO RESP	NO RESP
PSORT07	week.0	TNF	cDC2	275	-0.0392338	39.6552	NO RESP	NO RESP
PSORT07	week.0	LPS	cDC2	565	0.273482	39.6552	NO RESP	NO RESP
PSORT07	week.0	UNS	cDC2	301	0	39.6552	NO RESP	NO RESP
PSORT07	week.1	TNF	cDC2	617	0.274411	39.6552	NO RESP	NO RESP
PSORT07	week.1	LPS	cDC2	748	0.358028	39.6552	NO RESP	NO RESP
PSORT07	week.1	UNS	cDC2	328	0	39.6552	NO RESP	NO RESP
PSORT07	week.12	TNF	cDC2	798	0.306507	39.6552	NO RESP	NO RESP
PSORT07	week.12	LPS	cDC2	1101	0.446291	39.6552	NO RESP	NO RESP
PSORT07	week.12	UNS	cDC2	394	0	39.6552	NO RESP	NO RESP
PSORT07	week.0	TNF	DN.DCs	86.1	0	39.6552	NO RESP	NO RESP
PSORT07	week.0	LPS	DN.DCs	143	0.220333	39.6552	NO RESP	NO RESP
PSORT07	week.0	UNS	DN.DCs	86.1	0	39.6552	NO RESP	NO RESP
PSORT07	week.1	TNF	DN.DCs	95.1	0.0497847	39.6552	NO RESP	NO RESP
PSORT07	week.1	LPS	DN.DCs	114	0.128509	39.6552	NO RESP	NO RESP
PSORT07	week.1	UNS	DN.DCs	84.8	0	39.6552	NO RESP	NO RESP
PSORT07	week.12	TNF	DN.DCs	134	0.179181	39.6552	NO RESP	NO RESP
PSORT07	week.12	LPS	DN.DCs	153	0.236768	39.6552	NO RESP	NO RESP
PSORT07	week.12	UNS	DN.DCs	88.7	0	39.6552	NO RESP	NO RESP
PSORT07	week.0	TNF	pDCs	310	-0.0401172	39.6552	NO RESP	NO RESP
PSORT07	week.0	LPS	pDCs	463	0.134102	39.6552	NO RESP	NO RESP
PSORT07	week.0	UNS	pDCs	340	0	39.6552	NO RESP	NO RESP
PSORT07	week.1	TNF	pDCs	477	0.220636	39.6552	NO RESP	NO RESP
PSORT07	week.1	LPS	pDCs	258	-0.0462622	39.6552	NO RESP	NO RESP
PSORT07	week.1	UNS	pDCs	287	0	39.6552	NO RESP	NO RESP
PSORT07	week.12	TNF	pDCs	513	0.198234	39.6552	NO RESP	NO RESP
PSORT07	week.12	LPS	pDCs	345	0.0259357	39.6552	NO RESP	NO RESP
PSORT07	week.12	UNS	pDCs	325	0	39.6552	NO RESP	NO RESP
PSORT07	week.0	TNF	NK.cells	236	0.0465761	39.6552	NO RESP	NO RESP
PSORT07	week.0	LPS	NK.cells	267	0.100175	39.6552	NO RESP	NO RESP
PSORT07	week.0	UNS	NK.cells	212	0	39.6552	NO RESP	NO RESP
PSORT07	week.1	TNF	NK.cells	314	0.138995	39.6552	NO RESP	NO RESP
PSORT07	week.1	LPS	NK.cells	220	-0.0155122	39.6552	NO RESP	NO RESP
PSORT07	week.1	UNS	NK.cells	228	0	39.6552	NO RESP	NO RESP
PSORT07	week.12	TNF	NK.cells	328	0.128484	39.6552	NO RESP	NO RESP
PSORT07	week.12	LPS	NK.cells	261	0.0292507	39.6552	NO RESP	NO RESP
PSORT07	week.12	UNS	NK.cells	244	0	39.6552	NO RESP	NO RESP
PSORT07	week.0	TNF	NKT.cells	387	0.0511525	39.6552	NO RESP	NO RESP
PSORT07	week.0	LPS	NKT.cells	423	0.0897819	39.6552	NO RESP	NO RESP
PSORT07	week.0	UNS	NKT.cells	344	0	39.6552	NO RESP	NO RESP
PSORT07	week.1	TNF	NKT.cells	499	0.120609	39.6552	NO RESP	NO RESP
PSORT07	week.1	LPS	NKT.cells	383	0.00570697	39.6552	NO RESP	NO RESP
PSORT07	week.1	UNS	NKT.cells	378	0	39.6552	NO RESP	NO RESP
PSORT07	week.12	TNF	NKT.cells	527	0.175268	39.6552	NO RESP	NO RESP
PSORT07	week.12	LPS	NKT.cells	427	0.0838852	39.6552	NO RESP	NO RESP
PSORT07	week.12	UNS	NKT.cells	352	0	39.6552	NO RESP	NO RESP
PSORT07	week.0	TNF	CD4.T.cells	143	0.058426	39.6552	NO RESP	NO RESP
PSORT07	week.0	LPS	CD4.T.cells	161	0.109916	39.6552	NO RESP	NO RESP
PSORT07	week.0	UNS	CD4.T.cells	125	0	39.6552	NO RESP	NO RESP
PSORT07	week.1	TNF	CD4.T.cells	170	0.09691	39.6552	NO RESP	NO RESP
PSORT07	week.1	LPS	CD4.T.cells	140	0.0125891	39.6552	NO RESP	NO RESP
PSORT07	week.1	UNS	CD4.T.cells	136	0	39.6552	NO RESP	NO RESP
PSORT07	week.12	TNF	CD4.T.cells	207	0.145709	39.6552	NO RESP	NO RESP
PSORT07	week.12	LPS	CD4.T.cells	170	0.0601872	39.6552	NO RESP	NO RESP
PSORT07	week.12	UNS	CD4.T.cells	148	0	39.6552	NO RESP	NO RESP
PSORT07	week.0	TNF	CD8.T.cells	162	0.063387	39.6552	NO RESP	NO RESP
PSORT07	week.0	LPS	CD8.T.cells	179	0.106725	39.6552	NO RESP	NO RESP
PSORT07	week.0	UNS	CD8.T.cells	140	0	39.6552	NO RESP	NO RESP
PSORT07	week.1	TNF	CD8.T.cells	207	0.120071	39.6552	NO RESP	NO RESP
PSORT07	week.1	LPS	CD8.T.cells	155	-0.00556795	39.6552	NO RESP	NO RESP
PSORT07	week.1	UNS	CD8.T.cells	157	0	39.6552	NO RESP	NO RESP
PSORT07	week.12	TNF	CD8.T.cells	240	0.152325	39.6552	NO RESP	NO RESP
PSORT07	week.12	LPS	CD8.T.cells	182	0.0321847	39.6552	NO RESP	NO RESP
PSORT07	week.12	UNS	CD8.T.cells	169	0	39.6552	NO RESP	NO RESP
PSORT08	week.0	TNF	CD14.monocytes	617	0.202574	49.1018	NO RESP	NO RESP
PSORT08	week.0	LPS	CD14.monocytes	1464	0.57783	49.1018	NO RESP	NO RESP
PSORT08	week.0	UNS	CD14.monocytes	387	0	49.1018	NO RESP	NO RESP
PSORT08	week.1	TNF	CD14.monocytes	673	0.269306	49.1018	NO RESP	NO RESP
PSORT08	week.1	LPS	CD14.monocytes	1317	0.560877	49.1018	NO RESP	NO RESP
PSORT08	week.1	UNS	CD14.monocytes	362	0	49.1018	NO RESP	NO RESP
PSORT08	week.12	TNF	CD14.monocytes	727	0.162564	49.1018	NO RESP	NO RESP
PSORT08	week.12	LPS	CD14.monocytes	1731	0.539327	49.1018	NO RESP	NO RESP
PSORT08	week.12	UNS	CD14.monocytes	500	0	49.1018	NO RESP	NO RESP
PSORT08	week.0	TNF	CD16.monocytes	848	0.117492	49.1018	NO RESP	NO RESP
PSORT08	week.0	LPS	CD16.monocytes	1987	0.487294	49.1018	NO RESP	NO RESP
PSORT08	week.0	UNS	CD16.monocytes	647	0	49.1018	NO RESP	NO RESP
PSORT08	week.1	TNF	CD16.monocytes	1002	0.246519	49.1018	NO RESP	NO RESP
PSORT08	week.1	LPS	CD16.monocytes	1696	0.475078	49.1018	NO RESP	NO RESP
PSORT08	week.1	UNS	CD16.monocytes	568	0	49.1018	NO RESP	NO RESP
PSORT08	week.12	TNF	CD16.monocytes	1093	0.1388	49.1018	NO RESP	NO RESP
PSORT08	week.12	LPS	CD16.monocytes	2391	0.478759	49.1018	NO RESP	NO RESP
PSORT08	week.12	UNS	CD16.monocytes	794	0	49.1018	NO RESP	NO RESP
PSORT08	week.0	TNF	intermediate.monocytes	831	0.182408	49.1018	NO RESP	NO RESP
PSORT08	week.0	LPS	intermediate.monocytes	2140	0.593221	49.1018	NO RESP	NO RESP
PSORT08	week.0	UNS	intermediate.monocytes	546	0	49.1018	NO RESP	NO RESP
PSORT08	week.1	TNF	intermediate.monocytes	901	0.268089	49.1018	NO RESP	NO RESP
PSORT08	week.1	LPS	intermediate.monocytes	1552	0.504255	49.1018	NO RESP	NO RESP
PSORT08	week.1	UNS	intermediate.monocytes	486	0	49.1018	NO RESP	NO RESP
PSORT08	week.12	TNF	intermediate.monocytes	1049	0.17382	49.1018	NO RESP	NO RESP
PSORT08	week.12	LPS	intermediate.monocytes	2262	0.507537	49.1018	NO RESP	NO RESP
PSORT08	week.12	UNS	intermediate.monocytes	703	0	49.1018	NO RESP	NO RESP
PSORT08	week.0	TNF	cDC1	810	0.185851	49.1018	NO RESP	NO RESP
PSORT08	week.0	LPS	cDC1	1202	0.357271	49.1018	NO RESP	NO RESP
PSORT08	week.0	UNS	cDC1	528	0	49.1018	NO RESP	NO RESP
PSORT08	week.1	TNF	cDC1	869	0.355821	49.1018	NO RESP	NO RESP
PSORT08	week.1	LPS	cDC1	1235	0.508468	49.1018	NO RESP	NO RESP
PSORT08	week.1	UNS	cDC1	383	0	49.1018	NO RESP	NO RESP
PSORT08	week.12	TNF	cDC1	1106	0.213808	49.1018	NO RESP	NO RESP
PSORT08	week.12	LPS	cDC1	1544	0.35870PSORT018081	49.1018	NO RESP	NO RESP
PSORT08	week.12	UNS	cDC1	676	0	49.1018	NO RESP	NO RESP
PSORT08	week.0	TNF	cDC2	478	0.241677	49.1018	NO RESP	NO RESP
PSORT08	week.0	LPS	cDC2	916	0.524145	49.1018	NO RESP	NO RESP
PSORT08	week.0	UNS	cDC2	274	0	49.1018	NO RESP	NO RESP
PSORT08	week.1	TNF	cDC2	527	0.339794	49.1018	NO RESP	NO RESP
PSORT08	week.1	LPS	cDC2	638	0.422804	49.1018	NO RESP	NO RESP
PSORT08	week.1	UNS	cDC2	241	0	49.1018	NO RESP	NO RESP
PSORT08	week.12	TNF	cDC2	808	0.138034	49.1018	NO RESP	NO RESP
PSORT08	week.12	LPS	cDC2	895	0.182446	49.1018	NO RESP	NO RESP
PSORT08	week.12	UNS	cDC2	588	0	49.1018	NO RESP	NO RESP
PSORT08	week.0	TNF	DN.DCs	103	0.0911507	49.1018	NO RESP	NO RESP
PSORT08	week.0	LPS	DN.DCs	139	0.221328	49.1018	NO RESP	NO RESP
PSORT08	week.0	UNS	DN.DCs	83.5	0	49.1018	NO RESP	NO RESP
PSORT08	week.1	TNF	DN.DCs	121	0.0827854	49.1018	NO RESP	NO RESP
PSORT08	week.1	LPS	DN.DCs	138	0.139879	49.1018	NO RESP	NO RESP
PSORT08	week.1	UNS	DN.DCs	100	0	49.1018	NO RESP	NO RESP
PSORT08	week.12	TNF	DN.DCs	165	0.160579	49.1018	NO RESP	NO RESP
PSORT08	week.12	LPS	DN.DCs	158	0.141752	49.1018	NO RESP	NO RESP
PSORT08	week.12	UNS	DN.DCs	114	0	49.1018	NO RESP	NO RESP
PSORT08	week.0	TNF	pDCs	448	0.187385	49.1018	NO RESP	NO RESP
PSORT08	week.0	LPS	pDCs	534	0.263648	49.1018	NO RESP	NO RESP
PSORT08	week.0	UNS	pDCs	291	0	49.1018	NO RESP	NO RESP
PSORT08	week.1	TNF	pDCs	669	0.292672	49.1018	NO RESP	NO RESP
PSORT08	week.1	LPS	pDCs	417	0.0873817	49.1018	NO RESP	NO RESP
PSORT08	week.1	UNS	pDCs	341	0	49.1018	NO RESP	NO RESP
PSORT08	week.12	TNF	pDCs	325	0.0376671	49.1018	NO RESP	NO RESP
PSORT08	week.12	LPS	pDCs	278	-0.0301715	49.1018	NO RESP	NO RESP
PSORT08	week.12	UNS	pDCs	298	0	49.1018	NO RESP	NO RESP
PSORT08	week.0	TNF	NK.cells	298	0.149934	49.1018	NO RESP	NO RESP
PSORT08	week.0	LPS	NK.cells	278	0.119762	49.1018	NO RESP	NO RESP
PSORT08	week.0	UNS	NK.cells	211	0	49.1018	NO RESP	NO RESP
PSORT08	week.1	TNF	NK.cells	274	0.141085	49.1018	NO RESP	NO RESP
PSORT08	week.1	LPS	NK.cells	222	0.0496878	49.1018	NO RESP	NO RESP
PSORT08	week.1	UNS	NK.cells	198	0	49.1018	NO RESP	NO RESP
PSORT08	week.12	TNF	NK.cells	356	0.131494	49.1018	NO RESP	NO RESP
PSORT08	week.12	LPS	NK.cells	306	0.0657657	49.1018	NO RESP	NO RESP
PSORT08	week.12	UNS	NK.cells	263	0	49.1018	NO RESP	NO RESP
PSORT08	week.0	TNF	NKT.cells	370	0.0367228	49.1018	NO RESP	NO RESP
PSORT08	week.0	LPS	NKT.cells	381	0.0494461	49.1018	NO RESP	NO RESP
PSORT08	week.0	UNS	NKT.cells	340	0	49.1018	NO RESP	NO RESP
PSORT08	week.1	TNF	NKT.cells	365	0.0837264	49.1018	NO RESP	NO RESP
PSORT08	week.1	LPS	NKT.cells	298	-0.00435023	49.1018	NO RESP	NO RESP
PSORT08	week.1	UNS	NKT.cells	301	0	49.1018	NO RESP	NO RESP
PSORT08	week.12	TNF	NKT.cells	512	0.0658173	49.1018	NO RESP	NO RESP
PSORT08	week.12	LPS	NKT.cells	373	-0.0717438	49.1018	NO RESP	NO RESP
PSORT08	week.12	UNS	NKT.cells	440	0	49.1018	NO RESP	NO RESP
PSORT08	week.0	TNF	CD4.T.cells	183	0.0980982	49.1018	NO RESP	NO RESP
PSORT08	week.0	LPS	CD4.T.cells	226	0.189756	49.1018	NO RESP	NO RESP
PSORT08	week.0	UNS	CD4.T.cells	146	0	49.1018	NO RESP	NO RESP
PSORT08	week.1	TNF	CD4.T.cells	192	0.200516	49.1018	NO RESP	NO RESP
PSORT08	week.1	LPS	CD4.T.cells	161	0.124041	49.1018	NO RESP	NO RESP
PSORT08	week.1	UNS	CD4.T.cells	121	0	49.1018	NO RESP	NO RESP
PSORT08	week.12	TNF	CD4.T.cells	310	0.131526	49.1018	NO RESP	NO RESP
PSORT08	week.12	LPS	CD4.T.cells	291	0.104058	49.1018	NO RESP	NO RESP
PSORT08	week.12	UNS	CD4.T.cells	229	0	49.1018	NO RESP	NO RESP
PSORT08	week.0	TNF	CD8.T.cells	220	0.135597	49.1018	NO RESP	NO RESP
PSORT08	week.0	LPS	CD8.T.cells	241	0.175191	49.1018	NO RESP	NO RESP
PSORT08	week.0	UNS	CD8.T.cells	161	0	49.1018	NO RESP	NO RESP
PSORT08	week.1	TNF	CD8.T.cells	213	0.182252	49.1018	NO RESP	NO RESP
PSORT08	week.1	LPS	CD8.T.cells	173	0.0919181	49.1018	NO RESP	NO RESP
PSORT08	week.1	UNS	CD8.T.cells	140	0	49.1018	NO RESP	NO RESP
PSORT08	week.12	TNF	CD8.T.cells	337	0.145613	49.1018	NO RESP	NO RESP
PSORT08	week.12	LPS	CD8.T.cells	289	0.0788808	49.1018	NO RESP	NO RESP
PSORT08	week.12	UNS	CD8.T.cells	241	0	49.1018	NO RESP	NO RESP
PSORT09	week.0	TNF	CD14.monocytes	842	0.131522	25.1852	NO RESP	NO RESP
PSORT09	week.0	LPS	CD14.monocytes	2173	0.543269	25.1852	NO RESP	NO RESP
PSORT09	week.0	UNS	CD14.monocytes	622	0	25.1852	NO RESP	NO RESP
PSORT09	week.1	TNF	CD14.monocytes	939	0.342238	25.1852	NO RESP	NO RESP
PSORT09	week.1	LPS	CD14.monocytes	2177	0.707431	25.1852	NO RESP	NO RESP
PSORT09	week.1	UNS	CD14.monocytes	427	0	25.1852	NO RESP	NO RESP
PSORT09	week.12	TNF	CD14.monocytes	855	0.136086	25.1852	NO RESP	NO RESP
PSORT09	week.12	LPS	CD14.monocytes	2060	0.517987	25.1852	NO RESP	NO RESP
PSORT09	week.12	UNS	CD14.monocytes	625	0	25.1852	NO RESP	NO RESP
PSORT09	week.0	TNF	CD16.monocytes	1150	0.104049	25.1852	NO RESP	NO RESP
PSORT09	week.0	LPS	CD16.monocytes	2788	0.488644	25.1852	NO RESP	NO RESP
PSORT09	week.0	UNS	CD16.monocytes	905	0	25.1852	NO RESP	NO RESP
PSORT09	week.1	TNF	CD16.monocytes	1220	0.243127	25.1852	NO RESP	NO RESP
PSORT09	week.1	LPS	CD16.monocytes	2424	0.5413	25.1852	NO RESP	NO RESP
PSORT09	week.1	UNS	CD16.monocytes	697	0	25.1852	NO RESP	NO RESP
PSORT09	week.12	TNF	CD16.monocytes	1106	0.0578798	25.1852	NO RESP	NO RESP
PSORT09	week.12	LPS	CD16.monocytes	2554	0.421346	25.1852	NO RESP	NO RESP
PSORT09	week.12	UNS	CD16.monocytes	968	0	25.1852	NO RESP	NO RESP
PSORT09	week.0	TNF	intermediate.monocytes	1112	0.159614	25.1852	NO RESP	NO RESP
PSORT09	week.0	LPS	intermediate.monocytes	2750	0.552842	25.1852	NO RESP	NO RESP
PSORT09	week.0	UNS	intermediate.monocytes	770	0	25.1852	NO RESP	NO RESP
PSORT09	week.1	TNF	intermediate.monocytes	1216	0.322255	25.1852	NO RESP	NO RESP
PSORT09	week.1	LPS	intermediate.monocytes	2573	0.647761	25.1852	NO RESP	NO RESP
PSORT09	week.1	UNS	intermediate.monocytes	579	0	25.1852	NO RESP	NO RESP
PSORT09	week.12	TNF	intermediate.monocytes	1084	0.124405	25.1852	NO RESP	NO RESP
PSORT09	week.12	LPS	intermediate.monocytes	2634	0.509991	25.1852	NO RESP	NO RESP
PSORT09	week.12	UNS	intermediate.monocytes	814	0	25.1852	NO RESP	NO RESP
PSORT09	week.0	TNF	cDC1	1330	0.135293	25.1852	NO RESP	NO RESP
PSORT09	week.0	LPS	cDC1	2826	0.462613	25.1852	NO RESP	NO RESP
PSORT09	week.0	UNS	cDC1	974	0	25.1852	NO RESP	NO RESP
PSORT09	week.1	TNF	cDC1	1467	0.386113	25.1852	NO RESP	NO RESP
PSORT09	week.1	LPS	cDC1	2244	0.570706	25.1852	NO RESP	NO RESP
PSORT09	week.1	UNS	cDC1	603	0	25.1852	NO RESP	NO RESP
PSORT09	week.12	TNF	cDC1	1263	0.125972	25.1852	NO RESP	NO RESP
PSORT09	week.12	LPS	cDC1	2319	0.389869	25.1852	NO RESP	NO RESP
PSORT09	week.12	UNS	cDC1	945	0	25.1852	NO RESP	NO RESP
PSORT09	week.0	TNF	cDC2	1244	0.0530331	25.1852	NO RESP	NO RESP
PSORT09	week.0	LPS	cDC2	1302	0.0728237	25.1852	NO RESP	NO RESP
PSORT09	week.0	UNS	cDC2	1101	0	25.1852	NO RESP	NO RESP
PSORT09	week.1	TNF	cDC2	491	-0.0445174	25.1852	NO RESP	NO RESP
PSORT09	week.1	LPS	cDC2	392	-0.142313	25.1852	NO RESP	NO RESP
PSORT09	week.1	UNS	cDC2	544	0	25.1852	NO RESP	NO RESP
PSORT09	week.12	TNF	cDC2	937	-0.0132375	25.1852	NO RESP	NO RESP
PSORT09	week.12	LPS	cDC2	1302	0.129634	25.1852	NO RESP	NO RESP
PSORT09	week.12	UNS	cDC2	966	0	25.1852	NO RESP	NO RESP
PSORT09	week.0	TNF	DN.DCs	134	0.0165151	25.1852	NO RESP	NO RESP
PSORT09	week.0	LPS	DN.DCs	160	0.0935303	25.1852	NO RESP	NO RESP
PSORT09	week.0	UNS	DN.DCs	129	0	25.1852	NO RESP	NO RESP
PSORT09	week.1	TNF	DN.DCs	126	0.0211893	25.1852	NO RESP	NO RESP
PSORT09	week.1	LPS	DN.DCs	147	0.0881361	25.1852	NO RESP	NO RESP
PSORT09	week.1	UNS	DN.DCs	120	0	25.1852	NO RESP	NO RESP
PSORT09	week.12	TNF	DN.DCs	116	-0.0593937	25.1852	NO RESP	NO RESP
PSORT09	week.12	LPS	DN.DCs	178	0.126568	25.1852	NO RESP	NO RESP
PSORT09	week.12	UNS	DN.DCs	133	0	25.1852	NO RESP	NO RESP
PSORT09	week.0	TNF	pDCs	966	0.0956754	25.1852	NO RESP	NO RESP
PSORT09	week.0	LPS	pDCs	1046	0.13023	25.1852	NO RESP	NO RESP
PSORT09	week.0	UNS	pDCs	775	0	25.1852	NO RESP	NO RESP
PSORT09	week.1	TNF	pDCs	866	0.157921	25.1852	NO RESP	NO RESP
PSORT09	week.1	LPS	pDCs	580	-0.0161685	25.1852	NO RESP	NO RESP
PSORT09	week.1	UNS	pDCs	602	0	25.1852	NO RESP	NO RESP
PSORT09	week.12	TNF	pDCs	1036	0.0864521	25.1852	NO RESP	NO RESP
PSORT09	week.12	LPS	pDCs	840	-0.0046284	25.1852	NO RESP	NO RESP
PSORT09	week.12	UNS	pDCs	849	0	25.1852	NO RESP	NO RESP
PSORT09	week.0	TNF	NK.cells	467	0.131498	25.1852	NO RESP	NO RESP
PSORT09	week.0	LPS	NK.cells	376	0.0373687	25.1852	NO RESP	NO RESP
PSORT09	week.0	UNS	NK.cells	345	0	25.1852	NO RESP	NO RESP
PSORT09	week.1	TNF	NK.cells	497	0.235459	25.1852	NO RESP	NO RESP
PSORT09	week.1	LPS	NK.cells	374	0.111974	25.1852	NO RESP	NO RESP
PSORT09	week.1	UNS	NK.cells	289	0	25.1852	NO RESP	NO RESP
PSORT09	week.12	TNF	NK.cells	454	0.0682241	25.1852	NO RESP	NO RESP
PSORT09	week.12	LPS	NK.cells	363	-0.0289251	25.1852	NO RESP	NO RESP
PSORT09	week.12	UNS	NK.cells	388	0	25.1852	NO RESP	NO RESP
PSORT09	week.0	TNF	NKT.cells	712	0.0545203	25.1852	NO RESP	NO RESP
PSORT09	week.0	LPS	NKT.cells	606	-0.015487	25.1852	NO RESP	NO RESP
PSORT09	week.0	UNS	NKT.cells	628	0	25.1852	NO RESP	NO RESP
PSORT09	week.1	TNF	NKT.cells	650	0.154902	25.1852	NO RESP	NO RESP
PSORT09	week.1	LPS	NKT.cells	525	0.0621479	25.1852	NO RESP	NO RESP
PSORT09	week.1	UNS	NKT.cells	455	0	25.1852	NO RESP	NO RESP
PSORT09	week.12	TNF	NKT.cells	613	0.0423857	25.1852	NO RESP	NO RESP
PSORT09	week.12	LPS	NKT.cells	549	-0.00550245	25.1852	NO RESP	NO RESP
PSORT09	week.12	UNS	NKT.cells	556	0	25.1852	NO RESP	NO RESP
PSORT09	week.0	TNF	CD4.T.cells	360	0.112258	25.1852	NO RESP	NO RESP
PSORT09	week.0	LPS	CD4.T.cells	283	0.00774164	25.1852	NO RESP	NO RESP
PSORT09	week.0	UNS	CD4.T.cells	278	0	25.1852	NO RESP	NO RESP
PSORT09	week.1	TNF	CD4.T.cells	322	0.298341	25.1852	NO RESP	NO RESP
PSORT09	week.1	LPS	CD4.T.cells	254	0.195319	25.1852	NO RESP	NO RESP
PSORT09	week.1	UNS	CD4.T.cells	162	0	25.1852	NO RESP	NO RESP
PSORT09	week.12	TNF	CD4.T.cells	312	0.0808548	25.1852	NO RESP	NO RESP
PSORT09	week.12	LPS	CD4.T.cells	257	-0.00336664	25.1852	NO RESP	NO RESP
PSORT09	week.12	UNS	CD4.T.cells	259	0	25.1852	NO RESP	NO RESP
PSORT09	week.0	TNF	CD8.T.cells	407	0.131028	25.1852	NO RESP	NO RESP
PSORT09	week.0	LPS	CD8.T.cells	310	0.0127952	25.1852	NO RESP	NO RESP
PSORT09	week.0	UNS	CD8.T.cells	301	0	25.1852	NO RESP	NO RESP
PSORT09	week.1	TNF	CD8.T.cells	371	0.277118	25.1852	NO RESP	NO RESP
PSORT09	week.1	LPS	CD8.T.cells	273	0.143907	25.1852	NO RESP	NO RESP
PSORT09	week.1	UNS	CD8.T.cells	196	0	25.1852	NO RESP	NO RESP
PSORT09	week.12	TNF	CD8.T.cells	350	0.100023	25.1852	NO RESP	NO RESP
PSORT09	week.12	LPS	CD8.T.cells	274	-0.00629423	25.1852	NO RESP	NO RESP
PSORT09	week.12	UNS	CD8.T.cells	278	0	25.1852	NO RESP	NO RESP
PSORT10	week.1	TNF	CD14.monocytes	966	0.105308	11.1111	RESP	NO RESP
PSORT10	week.1	LPS	CD14.monocytes	2323	0.48638	11.1111	RESP	NO RESP
PSORT10	week.1	UNS	CD14.monocytes	758	0	11.1111	RESP	NO RESP
PSORT10	week.12	TNF	CD14.monocytes	735	0.0683277	11.1111	RESP	NO RESP
PSORT10	week.12	LPS	CD14.monocytes	1939	0.489618	11.1111	RESP	NO RESP
PSORT10	week.12	UNS	CD14.monocytes	628	0	11.1111	RESP	NO RESP
PSORT10	week.1	TNF	CD16.monocytes	1478	0.0665552	11.1111	RESP	NO RESP
PSORT10	week.1	LPS	CD16.monocytes	3656	0.459887	11.1111	RESP	NO RESP
PSORT10	week.1	UNS	CD16.monocytes	1268	0	11.1111	RESP	NO RESP
PSORT10	week.12	TNF	CD16.monocytes	1051	0.092695	11.1111	RESP	NO RESP
PSORT10	week.12	LPS	CD16.monocytes	2922	0.536773	11.1111	RESP	NO RESP
PSORT10	week.12	UNS	CD16.monocytes	849	0	11.1111	RESP	NO RESP
PSORT10	week.1	TNF	intermediate.monocytes	1544	0.169947	11.1111	RESP	NO RESP
PSORT10	week.1	LPS	intermediate.monocytes	3497	0.524995	11.1111	RESP	NO RESP
PSORT10	week.1	UNS	intermediate.monocytes	1044	0	11.1111	RESP	NO RESP
PSORT10	week.12	TNF	intermediate.monocytes	1097	0.0597487	11.1111	RESP	NO RESP
PSORT10	week.12	LPS	intermediate.monocytes	2410	0.401559	11.1111	RESP	NO RESP
PSORT10	week.12	UNS	intermediate.monocytes	956	0	11.1111	RESP	NO RESP
PSORT10	week.1	TNF	cDC1	2048	0.0796056	11.1111	RESP	NO RESP
PSORT10	week.1	LPS	cDC1	2266	0.123536	11.1111	RESP	NO RESP
PSORT10	week.1	UNS	cDC1	1705	0	11.1111	RESP	NO RESP
PSORT10	week.12	TNF	cDC1	1591	0.12942	11.1111	RESP	NO RESP
PSORT10	week.12	LPS	cDC1	1899	0.206275	11.1111	RESP	NO RESP
PSORT10	week.12	UNS	cDC1	1181	0	11.1111	RESP	NO RESP
PSORT10	week.1	TNF	cDC2	1368	0.0915463	11.1111	RESP	NO RESP
PSORT10	week.1	LPS	cDC2	1702	0.18642	11.1111	RESP	NO RESP
PSORT10	week.1	UNS	cDC2	1108	0	11.1111	RESP	NO RESP
PSORT10	week.12	TNF	cDC2	1297	0.0847756	11.1111	RESP	NO RESP
PSORT10	week.12	LPS	cDC2	2539	0.376498	11.1111	RESP	NO RESP
PSORT10	week.12	UNS	cDC2	1067	0	11.1111	RESP	NO RESP
PSORT10	week.1	TNF	DN.DCs	230	0.0784266	11.1111	RESP	NO RESP
PSORT10	week.1	LPS	DN.DCs	215	0.0491372	11.1111	RESP	NO RESP
PSORT10	week.1	UNS	DN.DCs	192	0	11.1111	RESP	NO RESP
PSORT10	week.12	TNF	DN.DCs	162	0.0191833	11.1111	RESP	NO RESP
PSORT10	week.12	LPS	DN.DCs	183	0.0721194	11.1111	RESP	NO RESP
PSORT10	week.12	UNS	DN.DCs	155	0	11.1111	RESP	NO RESP
PSORT10	week.1	TNF	pDCs	1429	0.478339	11.1111	RESP	NO RESP
PSORT10	week.1	LPS	pDCs	1379	0.462871	11.1111	RESP	NO RESP
PSORT10	week.1	UNS	pDCs	475	0	11.1111	RESP	NO RESP
PSORT10	week.12	TNF	pDCs	892	0.164324	11.1111	RESP	NO RESP
PSORT10	week.12	LPS	pDCs	910	0.173	11.1111	RESP	NO RESP
PSORT10	week.12	UNS	pDCs	611	0	11.1111	RESP	NO RESP
PSORT10	week.1	TNF	NK.cells	534	0.0554434	11.1111	RESP	NO RESP
PSORT10	week.1	LPS	NK.cells	455	-0.0140865	11.1111	RESP	NO RESP
PSORT10	week.1	UNS	NK.cells	470	0	11.1111	RESP	NO RESP
PSORT10	week.12	TNF	NK.cells	436	0.0856035	11.1111	RESP	NO RESP
PSORT10	week.12	LPS	NK.cells	389	0.0360666	11.1111	RESP	NO RESP
PSORT10	week.12	UNS	NK.cells	358	0	11.1111	RESP	NO RESP
PSORT10	week.1	TNF	NKT.cells	912	0.0878386	11.1111	RESP	NO RESP
PSORT10	week.1	LPS	NKT.cells	848	0.0562396	11.1111	RESP	NO RESP
PSORT10	week.1	UNS	NKT.cells	745	0	11.1111	RESP	NO RESP
PSORT10	week.12	TNF	NKT.cells	625	-0.0203613	11.1111	RESP	NO RESP
PSORT10	week.12	LPS	NKT.cells	590	-0.0453893	11.1111	RESP	NO RESP
PSORT10	week.12	UNS	NKT.cells	655	0	11.1111	RESP	NO RESP
PSORT10	week.1	TNF	CD4.T.cells	414	-0.0134275	11.1111	RESP	NO RESP
PSORT10	week.1	LPS	CD4.T.cells	356	-0.0789779	11.1111	RESP	NO RESP
PSORT10	week.1	UNS	CD4.T.cells	427	0	11.1111	RESP	NO RESP
PSORT10	week.12	TNF	CD4.T.cells	389	0.09302	11.1111	RESP	NO RESP
PSORT10	week.12	LPS	CD4.T.cells	351	0.0483775	11.1111	RESP	NO RESP
PSORT10	week.12	UNS	CD4.T.cells	314	0	11.1111	RESP	NO RESP
PSORT10	week.1	TNF	CD8.T.cells	427	0.0155307	11.1111	RESP	NO RESP
PSORT10	week.1	LPS	CD8.T.cells	367	-0.0502312	11.1111	RESP	NO RESP
PSORT10	week.1	UNS	CD8.T.cells	412	0	11.1111	RESP	NO RESP
PSORT10	week.12	TNF	CD8.T.cells	398	0.0879997	11.1111	RESP	NO RESP
PSORT10	week.12	LPS	CD8.T.cells	352	0.0346593	11.1111	RESP	NO RESP
PSORT10	week.12	UNS	CD8.T.cells	325	0	11.1111	RESP	NO RESP
PSORT11	week.0	TNF	CD14.monocytes	421	0.150066	59.434	NO RESP	NO RESP
PSORT11	week.0	LPS	CD14.monocytes	810	0.434269	59.434	NO RESP	NO RESP
PSORT11	week.0	UNS	CD14.monocytes	298	0	59.434	NO RESP	NO RESP
PSORT11	week.1	TNF	CD14.monocytes	503	0.163749	59.434	NO RESP	NO RESP
PSORT11	week.1	LPS	CD14.monocytes	1170	0.530367	59.434	NO RESP	NO RESP
PSORT11	week.1	UNS	CD14.monocytes	345	0	59.434	NO RESP	NO RESP
PSORT11	week.12	TNF	CD14.monocytes	524	0.0490854	59.434	NO RESP	NO RESP
PSORT11	week.12	LPS	CD14.monocytes	1082	0.363981	59.434	NO RESP	NO RESP
PSORT11	week.12	UNS	CD14.monocytes	468	0	59.434	NO RESP	NO RESP
PSORT11	week.0	TNF	CD16.monocytes	988	0.113943	59.434	NO RESP	NO RESP
PSORT11	week.0	LPS	CD16.monocytes	1345	0.247909	59.434	NO RESP	NO RESP
PSORT11	week.0	UNS	CD16.monocytes	760	0	59.434	NO RESP	NO RESP
PSORT11	week.1	TNF	CD16.monocytes	830	0.0575437	59.434	NO RESP	NO RESP
PSORT11	week.1	LPS	CD16.monocytes	1791	0.391561	59.434	NO RESP	NO RESP
PSORT11	week.1	UNS	CD16.monocytes	727	0	59.434	NO RESP	NO RESP
PSORT11	week.12	TNF	CD16.monocytes	923	0.0615692	59.434	NO RESP	NO RESP
PSORT11	week.12	LPS	CD16.monocytes	1856	0.364945	59.434	NO RESP	NO RESP
PSORT11	week.12	UNS	CD16.monocytes	801	0	59.434	NO RESP	NO RESP
PSORT11	week.0	TNF	intermediate.monocytes	641	0.177448	59.434	NO RESP	NO RESP
PSORT11	week.0	LPS	intermediate.monocytes	1489	0.543485	59.434	NO RESP	NO RESP
PSORT11	week.0	UNS	intermediate.monocytes	426	0	59.434	NO RESP	NO RESP
PSORT11	week.1	TNF	intermediate.monocytes	692	0.127456	59.434	NO RESP	NO RESP
PSORT11	week.1	LPS	intermediate.monocytes	1935	0.574031	59.434	NO RESP	NO RESP
PSORT11	week.1	UNS	intermediate.monocytes	516	0	59.434	NO RESP	NO RESP
PSORT11	week.12	TNF	intermediate.monocytes	671	0.0617995	59.434	NO RESP	NO RESP
PSORT11	week.12	LPS	intermediate.monocytes	1874	0.507847	59.434	NO RESP	NO RESP
PSORT11	week.12	UNS	intermediate.monocytes	582	0	59.434	NO RESP	NO RESP
PSORT11	week.0	TNF	cDC1	687	0.243671	59.434	NO RESP	NO RESP
PSORT11	week.0	LPS	cDC1	994	0.4041	59.434	NO RESP	NO RESP
PSORT11	week.0	UNS	cDC1	392	0	59.434	NO RESP	NO RESP
PSORT11	week.1	TNF	cDC1	767	0.159701	59.434	NO RESP	NO RESP
PSORT11	week.1	LPS	cDC1	1564	0.469142	59.434	NO RESP	NO RESP
PSORT11	week.1	UNS	cDC1	531	0	59.434	NO RESP	NO RESP
PSORT11	week.12	TNF	cDC1	630	0.115393	59.434	NO RESP	NO RESP
PSORT11	week.12	LPS	cDC1	1074	0.347057	59.434	NO RESP	NO RESP
PSORT11	week.12	UNS	cDC1	483	0	59.434	NO RESP	NO RESP
PSORT11	week.0	TNF	cDC2	762	0.185599	59.434	NO RESP	NO RESP
PSORT11	week.0	LPS	cDC2	1193	0.380284	59.434	NO RESP	NO RESP
PSORT11	week.0	UNS	cDC2	497	0	59.434	NO RESP	NO RESP
PSORT11	week.1	TNF	cDC2	610	0.243751	59.434	NO RESP	NO RESP
PSORT11	week.1	LPS	cDC2	899	0.41218	59.434	NO RESP	NO RESP
PSORT11	week.1	UNS	cDC2	348	0	59.434	NO RESP	NO RESP
PSORT11	week.12	TNF	cDC2	873	0.0706103	59.434	NO RESP	NO RESP
PSORT11	week.12	LPS	cDC2	992	0.126108	59.434	NO RESP	NO RESP
PSORT11	week.12	UNS	cDC2	742	0	59.434	NO RESP	NO RESP
PSORT11	week.0	TNF	DN.DCs	116	-0.00742402	59.434	NO RESP	NO RESP
PSORT11	week.0	LPS	DN.DCs	156	0.121243	59.434	NO RESP	NO RESP
PSORT11	week.0	UNS	DN.DCs	118	0	59.434	NO RESP	NO RESP
PSORT11	week.1	TNF	DN.DCs	104	0.00419611	59.434	NO RESP	NO RESP
PSORT11	week.1	LPS	DN.DCs	135	0.117497	59.434	NO RESP	NO RESP
PSORT11	week.1	UNS	DN.DCs	103	0	59.434	NO RESP	NO RESP
PSORT11	week.12	TNF	DN.DCs	136	-0.0308139	59.434	NO RESP	NO RESP
PSORT11	week.12	LPS	DN.DCs	309	0.325606	59.434	NO RESP	NO RESP
PSORT11	week.12	UNS	DN.DCs	146	0	59.434	NO RESP	NO RESP
PSORT11	week.0	TNF	pDCs	574	0.166735	59.434	NO RESP	NO RESP
PSORT11	week.0	LPS	pDCs	423	0.0341636	59.434	NO RESP	NO RESP
PSORT11	week.0	UNS	pDCs	391	0	59.434	NO RESP	NO RESP
PSORT11	week.1	TNF	pDCs	188	0.0311198	59.434	NO RESP	NO RESP
PSORT11	week.1	LPS	pDCs	181	0.0146405	59.434	NO RESP	NO RESP
PSORT11	week.1	UNS	pDCs	175	0	59.434	NO RESP	NO RESP
PSORT11	week.12	TNF	pDCs	515	0.0916712	59.434	NO RESP	NO RESP
PSORT11	week.12	LPS	pDCs	417	0	59.434	NO RESP	NO RESP
PSORT11	week.12	UNS	pDCs	417	0	59.434	NO RESP	NO RESP
PSORT11	week.0	TNF	NK.cells	250	0.0925886	59.434	NO RESP	NO RESP
PSORT11	week.0	LPS	NK.cells	195	-0.0153168	59.434	NO RESP	NO RESP
PSORT11	week.0	UNS	NK.cells	202	0	59.434	NO RESP	NO RESP
PSORT11	week.1	TNF	NK.cells	274	0.0953279	59.434	NO RESP	NO RESP
PSORT11	week.1	LPS	NK.cells	211	-0.0181402	59.434	NO RESP	NO RESP
PSORT11	week.1	UNS	NK.cells	220	0	59.434	NO RESP	NO RESP
PSORT11	week.12	TNF	NK.cells	240	0.0280287	59.434	NO RESP	NO RESP
PSORT11	week.12	LPS	NK.cells	202	-0.0468311	59.434	NO RESP	NO RESP
PSORT11	week.12	UNS	NK.cells	225	0	59.434	NO RESP	NO RESP
PSORT11	week.0	TNF	NKT.cells	399	0.0644145	59.434	NO RESP	NO RESP
PSORT11	week.0	LPS	NKT.cells	340	-0.00507953	59.434	NO RESP	NO RESP
PSORT11	week.0	UNS	NKT.cells	344	0	59.434	NO RESP	NO RESP
PSORT11	week.1	TNF	NKT.cells	348	-0.00496342	59.434	NO RESP	NO RESP
PSORT11	week.1	LPS	NKT.cells	298	-0.0723264	59.434	NO RESP	NO RESP
PSORT11	week.1	UNS	NKT.cells	352	0	59.434	NO RESP	NO RESP
PSORT11	week.12	TNF	NKT.cells	406	-0.0279619	59.434	NO RESP	NO RESP
PSORT11	week.12	LPS	NKT.cells	383	-0.0532891	59.434	NO RESP	NO RESP
PSORT11	week.12	UNS	NKT.cells	433	0	59.434	NO RESP	NO RESP
PSORT11	week.0	TNF	CD4.T.cells	211	0.0837332	59.434	NO RESP	NO RESP
PSORT11	week.0	LPS	CD4.T.cells	173	-0.00250315	59.434	NO RESP	NO RESP
PSORT11	week.0	UNS	CD4.T.cells	174	0	59.434	NO RESP	NO RESP
PSORT11	week.1	TNF	CD4.T.cells	140	-0.09691	59.434	NO RESP	NO RESP
PSORT11	week.1	LPS	CD4.T.cells	166	-0.02293	59.434	NO RESP	NO RESP
PSORT11	week.1	UNS	CD4.T.cells	175	0	59.434	NO RESP	NO RESP
PSORT11	week.12	TNF	CD4.T.cells	209	0.0126502	59.434	NO RESP	NO RESP
PSORT11	week.12	LPS	CD4.T.cells	181	-0.0498175	59.434	NO RESP	NO RESP
PSORT11	week.12	UNS	CD4.T.cells	203	0	59.434	NO RESP	NO RESP
PSORT11	week.0	TNF	CD8.T.cells	229	0.0856776	59.434	NO RESP	NO RESP
PSORT11	week.0	LPS	CD8.T.cells	181	-0.0164793	59.434	NO RESP	NO RESP
PSORT11	week.0	UNS	CD8.T.cells	188	0	59.434	NO RESP	NO RESP
PSORT11	week.1	TNF	CD8.T.cells	195	-0.0109954	59.434	NO RESP	NO RESP
PSORT11	week.1	LPS	CD8.T.cells	188	-0.0268721	59.434	NO RESP	NO RESP
PSORT11	week.1	UNS	CD8.T.cells	200	0	59.434	NO RESP	NO RESP
PSORT11	week.12	TNF	CD8.T.cells	230	0.0173356	59.434	NO RESP	NO RESP
PSORT11	week.12	LPS	CD8.T.cells	196	-0.0521362	59.434	NO RESP	NO RESP
PSORT11	week.12	UNS	CD8.T.cells	221	0	59.434	NO RESP	NO RESP
PSORT12	week.0	TNF	CD14.monocytes	471	0.131442	27	NO RESP	NO RESP
PSORT12	week.0	LPS	CD14.monocytes	791	0.356597	27	NO RESP	NO RESP
PSORT12	week.0	UNS	CD14.monocytes	348	0	27	NO RESP	NO RESP
PSORT12	week.1	TNF	CD14.monocytes	712	-0.00785801	27	NO RESP	NO RESP
PSORT12	week.1	LPS	CD14.monocytes	1448	0.300431	27	NO RESP	NO RESP
PSORT12	week.1	UNS	CD14.monocytes	725	0	27	NO RESP	NO RESP
PSORT12	week.12	TNF	CD14.monocytes	692	-0.0491956	27	NO RESP	NO RESP
PSORT12	week.12	LPS	CD14.monocytes	1808	0.367897	27	NO RESP	NO RESP
PSORT12	week.12	UNS	CD14.monocytes	775	0	27	NO RESP	NO RESP
PSORT12	week.0	TNF	CD16.monocytes	732	0.0728204	27	NO RESP	NO RESP
PSORT12	week.0	LPS	CD16.monocytes	1152	0.269762	27	NO RESP	NO RESP
PSORT12	week.0	UNS	CD16.monocytes	619	0	27	NO RESP	NO RESP
PSORT12	week.1	TNF	CD16.monocytes	886	0.0427182	27	NO RESP	NO RESP
PSORT12	week.1	LPS	CD16.monocytes	1696	0.32471	27	NO RESP	NO RESP
PSORT12	week.1	UNS	CD16.monocytes	803	0	27	NO RESP	NO RESP
PSORT12	week.12	TNF	CD16.monocytes	884	-0.035819	27	NO RESP	NO RESP
PSORT12	week.12	LPS	CD16.monocytes	2107	0.341393	27	NO RESP	NO RESP
PSORT12	week.12	UNS	CD16.monocytes	960	0	27	NO RESP	NO RESP
PSORT12	week.0	TNF	intermediate.monocytes	945	0.252798	27	NO RESP	NO RESP
PSORT12	week.0	LPS	intermediate.monocytes	2210	0.621758	27	NO RESP	NO RESP
PSORT12	week.0	UNS	intermediate.monocytes	528	0	27	NO RESP	NO RESP
PSORT12	week.1	TNF	intermediate.monocytes	914	-0.000949278	27	NO RESP	NO RESP
PSORT12	week.1	LPS	intermediate.monocytes	1877	0.311569	27	NO RESP	NO RESP
PSORT12	week.1	UNS	intermediate.monocytes	916	0	27	NO RESP	NO RESP
PSORT12	week.12	TNF	intermediate.monocytes	798	-0.048362	27	NO RESP	NO RESP
PSORT12	week.12	LPS	intermediate.monocytes	2227	0.397355	27	NO RESP	NO RESP
PSORT12	week.12	UNS	intermediate.monocytes	892	0	27	NO RESP	NO RESP
PSORT12	week.0	TNF	cDC1	833	0.105732	27	NO RESP	NO RESP
PSORT12	week.0	LPS	cDC1	1156	0.248045	27	NO RESP	NO RESP
PSORT12	week.0	UNS	cDC1	653	0	27	NO RESP	NO RESP
PSORT12	week.1	TNF	cDC1	939	0.0822446	27	NO RESP	NO RESP
PSORT12	week.1	LPS	cDC1	1588	0.310429	27	NO RESP	NO RESP
PSORT12	week.1	UNS	cDC1	777	0	27	NO RESP	NO RESP
PSORT12	week.12	TNF	cDC1	779	-0.00388509	27	NO RESP	NO RESP
PSORT12	week.12	LPS	cDC1	1358	0.237477	27	NO RESP	NO RESP
PSORT12	week.12	UNS	cDC1	786	0	27	NO RESP	NO RESP
PSORT12	week.0	TNF	cDC2	920	0.0744861	27	NO RESP	NO RESP
PSORT12	week.0	LPS	cDC2	1145	0.169504	27	NO RESP	NO RESP
PSORT12	week.0	UNS	cDC2	775	0	27	NO RESP	NO RESP
PSORT12	week.1	TNF	cDC2	830	0.123198	27	NO RESP	NO RESP
PSORT12	week.1	LPS	cDC2	1280	0.31133	27	NO RESP	NO RESP
PSORT12	week.1	UNS	cDC2	625	0	27	NO RESP	NO RESP
PSORT12	week.12	TNF	cDC2	794	0.032353	27	NO RESP	NO RESP
PSORT12	week.12	LPS	cDC2	1065	0.159882	27	NO RESP	NO RESP
PSORT12	week.12	UNS	cDC2	737	0	27	NO RESP	NO RESP
PSORT12	week.0	TNF	DN.DCs	121	0.0615961	27	NO RESP	NO RESP
PSORT12	week.0	LPS	DN.DCs	158	0.177468	27	NO RESP	NO RESP
PSORT12	week.0	UNS	DN.DCs	105	0	27	NO RESP	NO RESP
PSORT12	week.1	TNF	DN.DCs	112	0.0770152	27	NO RESP	NO RESP
PSORT12	week.1	LPS	DN.DCs	134	0.154902	27	NO RESP	NO RESP
PSORT12	week.1	UNS	DN.DCs	93.8	0	27	NO RESP	NO RESP
PSORT12	week.12	TNF	DN.DCs	232	-0.0478118	27	NO RESP	NO RESP
PSORT12	week.12	LPS	DN.DCs	770	0.473191	27	NO RESP	NO RESP
PSORT12	week.12	UNS	DN.DCs	259	0	27	NO RESP	NO RESP
PSORT12	week.0	TNF	pDCs	318	0.178145	27	NO RESP	NO RESP
PSORT12	week.0	LPS	pDCs	253	0.0788381	27	NO RESP	NO RESP
PSORT12	week.0	UNS	pDCs	211	0	27	NO RESP	NO RESP
PSORT12	week.1	TNF	pDCs	171	0.0234811	27	NO RESP	NO RESP
PSORT12	week.1	LPS	pDCs	179	0.043338	27	NO RESP	NO RESP
PSORT12	week.1	UNS	pDCs	162	0	27	NO RESP	NO RESP
PSORT12	week.12	TNF	pDCs	553	0.0176306	27	NO RESP	NO RESP
PSORT12	week.12	LPS	pDCs	527	-0.00328391	27	NO RESP	NO RESP
PSORT12	week.12	UNS	pDCs	531	0	27	NO RESP	NO RESP
PSORT12	week.0	TNF	NK.cells	290	0.089486	27	NO RESP	NO RESP
PSORT12	week.0	LPS	NK.cells	255	0.0336282	27	NO RESP	NO RESP
PSORT12	week.0	UNS	NK.cells	236	0	27	NO RESP	NO RESP
PSORT12	week.1	TNF	NK.cells	287	0.103773	27	NO RESP	NO RESP
PSORT12	week.1	LPS	NK.cells	250	0.0438316	27	NO RESP	NO RESP
PSORT12	week.1	UNS	NK.cells	226	0	27	NO RESP	NO RESP
PSORT12	week.12	TNF	NK.cells	237	0.00183634	27	NO RESP	NO RESP
PSORT12	week.12	LPS	NK.cells	217	-0.0364523	27	NO RESP	NO RESP
PSORT12	week.12	UNS	NK.cells	236	0	27	NO RESP	NO RESP
PSORT12	week.0	TNF	NKT.cells	455	0.054867	27	NO RESP	NO RESP
PSORT12	week.0	LPS	NKT.cells	385	-0.0176836	27	NO RESP	NO RESP
PSORT12	week.0	UNS	NKT.cells	401	0	27	NO RESP	NO RESP
PSORT12	week.1	TNF	NKT.cells	384	0.0957805	27	NO RESP	NO RESP
PSORT12	week.1	LPS	NKT.cells	358	0.0653323	27	NO RESP	NO RESP
PSORT12	week.1	UNS	NKT.cells	308	0	27	NO RESP	NO RESP
PSORT12	week.12	TNF	NKT.cells	348	-0.0416195	27	NO RESP	NO RESP
PSORT12	week.12	LPS	NKT.cells	335	-0.058154	27	NO RESP	NO RESP
PSORT12	week.12	UNS	NKT.cells	383	0	27	NO RESP	NO RESP
PSORT12	week.0	TNF	CD4.T.cells	229	0.0438651	27	NO RESP	NO RESP
PSORT12	week.0	LPS	CD4.T.cells	221	0.0284219	27	NO RESP	NO RESP
PSORT12	week.0	UNS	CD4.T.cells	207	0	27	NO RESP	NO RESP
PSORT12	week.1	TNF	CD4.T.cells	179	0.0275437	27	NO RESP	NO RESP
PSORT12	week.1	LPS	CD4.T.cells	212	0.101027	27	NO RESP	NO RESP
PSORT12	week.1	UNS	CD4.T.cells	168	0	27	NO RESP	NO RESP
PSORT12	week.12	TNF	CD4.T.cells	181	-0.100256	27	NO RESP	NO RESP
PSORT12	week.12	LPS	CD4.T.cells	195	-0.0679002	27	NO RESP	NO RESP
PSORT12	week.12	UNS	CD4.T.cells	228	0	27	NO RESP	NO RESP
PSORT12	week.0	TNF	CD8.T.cells	242	0.0636691	27	NO RESP	NO RESP
PSORT12	week.0	LPS	CD8.T.cells	220	0.0222764	27	NO RESP	NO RESP
PSORT12	week.0	UNS	CD8.T.cells	209	0	27	NO RESP	NO RESP
PSORT12	week.1	TNF	CD8.T.cells	217	0.0646181	27	NO RESP	NO RESP
PSORT12	week.1	LPS	CD8.T.cells	224	0.0784064	27	NO RESP	NO RESP
PSORT12	week.1	UNS	CD8.T.cells	187	0	27	NO RESP	NO RESP
PSORT12	week.12	TNF	CD8.T.cells	195	-0.0679002	27	NO RESP	NO RESP
PSORT12	week.12	LPS	CD8.T.cells	196	-0.0656788	27	NO RESP	NO RESP
PSORT12	week.12	UNS	CD8.T.cells	228	0	27	NO RESP	NO RESP
PSORT13	week.0	TNF	CD14.monocytes	225	-0.0133055	10.4348	RESP	NO RESP
PSORT13	week.0	LPS	CD14.monocytes	753	0.511307	10.4348	RESP	NO RESP
PSORT13	week.0	UNS	CD14.monocytes	232	0	10.4348	RESP	NO RESP
PSORT13	week.1	TNF	CD14.monocytes	270	0.0889411	10.4348	RESP	NO RESP
PSORT13	week.1	LPS	CD14.monocytes	606	0.44005	10.4348	RESP	NO RESP
PSORT13	week.1	UNS	CD14.monocytes	220	0	10.4348	RESP	NO RESP
PSORT13	week.12	TNF	CD14.monocytes	490	0.12553	10.4348	RESP	NO RESP
PSORT13	week.12	LPS	CD14.monocytes	986	0.429211	10.4348	RESP	NO RESP
PSORT13	week.12	UNS	CD14.monocytes	367	0	10.4348	RESP	NO RESP
PSORT13	week.0	TNF	CD16.monocytes	445	-0.100603	10.4348	RESP	NO RESP
PSORT13	week.0	LPS	CD16.monocytes	1159	0.315121	10.4348	RESP	NO RESP
PSORT13	week.0	UNS	CD16.monocytes	561	0	10.4348	RESP	NO RESP
PSORT13	week.1	TNF	CD16.monocytes	694	0.129552	10.4348	RESP	NO RESP
PSORT13	week.1	LPS	CD16.monocytes	1655	0.506991	10.4348	RESP	NO RESP
PSORT13	week.1	UNS	CD16.monocytes	515	0	10.4348	RESP	NO RESP
PSORT13	week.12	TNF	CD16.monocytes	742	0.182875	10.4348	RESP	NO RESP
PSORT13	week.12	LPS	CD16.monocytes	1939	0.600049	10.4348	RESP	NO RESP
PSORT13	week.12	UNS	CD16.monocytes	487	0	10.4348	RESP	NO RESP
PSORT13	week.0	TNF	intermediate.monocytes	290	-0.0118183	10.4348	RESP	NO RESP
PSORT13	week.0	LPS	intermediate.monocytes	1121	0.575389	10.4348	RESP	NO RESP
PSORT13	week.0	UNS	intermediate.monocytes	298	0	10.4348	RESP	NO RESP
PSORT13	week.1	TNF	intermediate.monocytes	509	0.143237	10.4348	RESP	NO RESP
PSORT13	week.1	LPS	intermediate.monocytes	1315	0.555445	10.4348	RESP	NO RESP
PSORT13	week.1	UNS	intermediate.monocytes	366	0	10.4348	RESP	NO RESP
PSORT13	week.12	TNF	intermediate.monocytes	774	0.136693	10.4348	RESP	NO RESP
PSORT13	week.12	LPS	intermediate.monocytes	1976	0.543738	10.4348	RESP	NO RESP
PSORT13	week.12	UNS	intermediate.monocytes	565	0	10.4348	RESP	NO RESP
PSORT13	week.0	TNF	cDC1	244	-0.0868264	10.4348	RESP	NO RESP
PSORT13	week.0	LPS	cDC1	789	0.422861	10.4348	RESP	NO RESP
PSORT13	week.0	UNS	cDC1	298	0	10.4348	RESP	NO RESP
PSORT13	week.1	TNF	cDC1	394	0.0332034	10.4348	RESP	NO RESP
PSORT13	week.1	LPS	cDC1	733	0.302811	10.4348	RESP	NO RESP
PSORT13	week.1	UNS	cDC1	365	0	10.4348	RESP	NO RESP
PSORT13	week.12	TNF	cDC1	660	0.274237	10.4348	RESP	NO RESP
PSORT13	week.12	LPS	cDC1	986	0.44857	10.4348	RESP	NO RESP
PSORT13	week.12	UNS	cDC1	351	0	10.4348	RESP	NO RESP
PSORT13	week.0	TNF	cDC2	407	0.0884563	10.4348	RESP	NO RESP
PSORT13	week.0	LPS	cDC2	388	0.0676936	10.4348	RESP	NO RESP
PSORT13	week.0	UNS	cDC2	332	0	10.4348	RESP	NO RESP
PSORT13	week.1	TNF	cDC2	136	0.167397	10.4348	RESP	NO RESP
PSORT13	week.1	LPS	cDC2	169	0.261745	10.4348	RESP	NO RESP
PSORT13	week.1	UNS	cDC2	92.5	0	10.4348	RESP	NO RESP
PSORT13	week.12	TNF	cDC2	905	0.299593	10.4348	RESP	NO RESP
PSORT13	week.12	LPS	cDC2	1074	0.373948	10.4348	RESP	NO RESP
PSORT13	week.12	UNS	cDC2	454	0	10.4348	RESP	NO RESP
PSORT13	week.0	TNF	DN.DCs	87.4	-0.00641219	10.4348	RESP	NO RESP
PSORT13	week.0	LPS	DN.DCs	107	0.0814602	10.4348	RESP	NO RESP
PSORT13	week.0	UNS	DN.DCs	88.7	0	10.4348	RESP	NO RESP
PSORT13	week.1	TNF	DN.DCs	109	0.0895029	10.4348	RESP	NO RESP
PSORT13	week.1	LPS	DN.DCs	129	0.162666	10.4348	RESP	NO RESP
PSORT13	week.1	UNS	DN.DCs	88.7	0	10.4348	RESP	NO RESP
PSORT13	week.12	TNF	DN.DCs	165	0.0871502	10.4348	RESP	NO RESP
PSORT13	week.12	LPS	DN.DCs	213	0.198046	10.4348	RESP	NO RESP
PSORT13	week.12	UNS	DN.DCs	135	0	10.4348	RESP	NO RESP
PSORT13	week.0	TNF	pDCs	165	-0.0747721	10.4348	RESP	NO RESP
PSORT13	week.0	LPS	pDCs	170	-0.0618071	10.4348	RESP	NO RESP
PSORT13	week.0	UNS	pDCs	196	0	10.4348	RESP	NO RESP
PSORT13	week.1	TNF	pDCs	685	0.245741	10.4348	RESP	NO RESP
PSORT13	week.1	LPS	pDCs	416	0.0291437	10.4348	RESP	NO RESP
PSORT13	week.1	UNS	pDCs	389	0	10.4348	RESP	NO RESP
PSORT13	week.12	TNF	pDCs	694	0.21811	10.4348	RESP	NO RESP
PSORT13	week.12	LPS	pDCs	597	0.152725	10.4348	RESP	NO RESP
PSORT13	week.12	UNS	pDCs	420	0	10.4348	RESP	NO RESP
PSORT13	week.0	TNF	NK.cells	212	-0.0061026	10.4348	RESP	NO RESP
PSORT13	week.0	LPS	NK.cells	219	0.00800565	10.4348	RESP	NO RESP
PSORT13	week.0	UNS	NK.cells	215	0	10.4348	RESP	NO RESP
PSORT13	week.1	TNF	NK.cells	291	0.0946771	10.4348	RESP	NO RESP
PSORT13	week.1	LPS	NK.cells	274	0.0685347	10.4348	RESP	NO RESP
PSORT13	week.1	UNS	NK.cells	234	0	10.4348	RESP	NO RESP
PSORT13	week.12	TNF	NK.cells	275	0.112997	10.4348	RESP	NO RESP
PSORT13	week.12	LPS	NK.cells	257	0.0835973	10.4348	RESP	NO RESP
PSORT13	week.12	UNS	NK.cells	212	0	10.4348	RESP	NO RESP
PSORT13	week.0	TNF	NKT.cells	333	-0.0338583	10.4348	RESP	NO RESP
PSORT13	week.0	LPS	NKT.cells	352	-0.00975984	10.4348	RESP	NO RESP
PSORT13	week.0	UNS	NKT.cells	360	0	10.4348	RESP	NO RESP
PSORT13	week.1	TNF	NKT.cells	487	0.0942429	10.4348	RESP	NO RESP
PSORT13	week.1	LPS	NKT.cells	470	0.0788118	10.4348	RESP	NO RESP
PSORT13	week.1	UNS	NKT.cells	392	0	10.4348	RESP	NO RESP
PSORT13	week.12	TNF	NKT.cells	465	0.134699	10.4348	RESP	NO RESP
PSORT13	week.12	LPS	NKT.cells	429	0.0997029	10.4348	RESP	NO RESP
PSORT13	week.12	UNS	NKT.cells	341	0	10.4348	RESP	NO RESP
PSORT13	week.0	TNF	CD4.T.cells	135	-0.0399279	10.4348	RESP	NO RESP
PSORT13	week.0	LPS	CD4.T.cells	149	0.00292455	10.4348	RESP	NO RESP
PSORT13	week.0	UNS	CD4.T.cells	148	0	10.4348	RESP	NO RESP
PSORT13	week.1	TNF	CD4.T.cells	186	0.090536	10.4348	RESP	NO RESP
PSORT13	week.1	LPS	CD4.T.cells	181	0.0787016	10.4348	RESP	NO RESP
PSORT13	week.1	UNS	CD4.T.cells	151	0	10.4348	RESP	NO RESP
PSORT13	week.12	TNF	CD4.T.cells	203	0.164481	10.4348	RESP	NO RESP
PSORT13	week.12	LPS	CD4.T.cells	213	0.185365	10.4348	RESP	NO RESP
PSORT13	week.12	UNS	CD4.T.cells	139	0	10.4348	RESP	NO RESP
PSORT13	week.0	TNF	CD8.T.cells	157	-0.00275743	10.4348	RESP	NO RESP
PSORT13	week.0	LPS	CD8.T.cells	157	-0.00275743	10.4348	RESP	NO RESP
PSORT13	week.0	UNS	CD8.T.cells	158	0	10.4348	RESP	NO RESP
PSORT13	week.1	TNF	CD8.T.cells	228	0.143091	10.4348	RESP	NO RESP
PSORT13	week.1	LPS	CD8.T.cells	213	0.113536	10.4348	RESP	NO RESP
PSORT13	week.1	UNS	CD8.T.cells	164	0	10.4348	RESP	NO RESP
PSORT13	week.12	TNF	CD8.T.cells	213	0.176091	10.4348	RESP	NO RESP
PSORT13	week.12	LPS	CD8.T.cells	211	0.171994	10.4348	RESP	NO RESP
PSORT13	week.12	UNS	CD8.T.cells	142	0	10.4348	RESP	NO RESP
PSORT14	week.0	TNF	CD14.monocytes	290	0.192885	0	RESP	RESP
PSORT14	week.0	UNS	CD14.monocytes	186	0	0	RESP	RESP
PSORT14	week.1	TNF	CD14.monocytes	277	0.263503	0	RESP	RESP
PSORT14	week.1	LPS	CD14.monocytes	538	0.551805	0	RESP	RESP
PSORT14	week.1	UNS	CD14.monocytes	151	0	0	RESP	RESP
PSORT14	week.12	TNF	CD14.monocytes	340	0.349635	0	RESP	RESP
PSORT14	week.12	LPS	CD14.monocytes	556	0.563231	0	RESP	RESP
PSORT14	week.12	UNS	CD14.monocytes	152	0	0	RESP	RESP
PSORT14	week.0	TNF	CD16.monocytes	544	0.265777	0	RESP	RESP
PSORT14	week.0	UNS	CD16.monocytes	295	0	0	RESP	RESP
PSORT14	week.1	TNF	CD16.monocytes	455	0.275994	0	RESP	RESP
PSORT14	week.1	LPS	CD16.monocytes	839	0.541745	0	RESP	RESP
PSORT14	week.1	UNS	CD16.monocytes	241	0	0	RESP	RESP
PSORT14	week.12	TNF	CD16.monocytes	636	0.354751	0	RESP	RESP
PSORT14	week.12	LPS	CD16.monocytes	906	0.508422	0	RESP	RESP
PSORT14	week.12	UNS	CD16.monocytes	281	0	0	RESP	RESP
PSORT14	week.0	TNF	intermediate.monocytes	502	0.201017	0	RESP	RESP
PSORT14	week.0	UNS	intermediate.monocytes	316	0	0	RESP	RESP
PSORT14	week.1	TNF	intermediate.monocytes	507	0.205321	0	RESP	RESP
PSORT14	week.1	LPS	intermediate.monocytes	1034	0.514833	0	RESP	RESP
PSORT14	week.1	UNS	intermediate.monocytes	316	0	0	RESP	RESP
PSORT14	week.12	TNF	intermediate.monocytes	491	0.274441	0	RESP	RESP
PSORT14	week.12	LPS	intermediate.monocytes	923	0.548561	0	RESP	RESP
PSORT14	week.12	UNS	intermediate.monocytes	261	0	0	RESP	RESP
PSORT14	week.0	TNF	cDC1	424	0.367294	0	RESP	RESP
PSORT14	week.0	UNS	cDC1	182	0	0	RESP	RESP
PSORT14	week.1	TNF	cDC1	298	0.328088	0	RESP	RESP
PSORT14	week.1	LPS	cDC1	649	0.666117	0	RESP	RESP
PSORT14	week.1	UNS	cDC1	140	0	0	RESP	RESP
PSORT14	week.12	TNF	cDC1	658	0.555775	0	RESP	RESP
PSORT14	week.12	LPS	cDC1	849	0.666457	0	RESP	RESP
PSORT14	week.12	UNS	cDC1	183	0	0	RESP	RESP
PSORT14	week.0	TNF	cDC2	565	0.433985	0	RESP	RESP
PSORT14	week.0	UNS	cDC2	208	0	0	RESP	RESP
PSORT14	week.1	TNF	cDC2	360	0.196467	0	RESP	RESP
PSORT14	week.1	LPS	cDC2	558	0.386799	0	RESP	RESP
PSORT14	week.1	UNS	cDC2	229	0	0	RESP	RESP
PSORT14	week.12	TNF	cDC2	700	0.3842	0	RESP	RESP
PSORT14	week.12	LPS	cDC2	842	0.464414	0	RESP	RESP
PSORT14	week.12	UNS	cDC2	289	0	0	RESP	RESP
PSORT14	week.0	TNF	DN.DCs	120	0.289601	0	RESP	RESP
PSORT14	week.0	UNS	DN.DCs	61.6	0	0	RESP	RESP
PSORT14	week.1	TNF	DN.DCs	99	0.131124	0	RESP	RESP
PSORT14	week.1	LPS	DN.DCs	173	0.373535	0	RESP	RESP
PSORT14	week.1	UNS	DN.DCs	73.2	0	0	RESP	RESP
PSORT14	week.12	TNF	DN.DCs	117	0.153314	0	RESP	RESP
PSORT14	week.12	LPS	DN.DCs	329	0.602324	0	RESP	RESP
PSORT14	week.12	UNS	DN.DCs	82.2	0	0	RESP	RESP
PSORT14	week.0	TNF	pDCs	673	0.183576	0	RESP	RESP
PSORT14	week.0	UNS	pDCs	441	0	0	RESP	RESP
PSORT14	week.1	TNF	pDCs	304	0.124939	0	RESP	RESP
PSORT14	week.1	LPS	pDCs	249	0.0382645	0	RESP	RESP
PSORT14	week.1	UNS	pDCs	228	0	0	RESP	RESP
PSORT14	week.12	TNF	pDCs	679	0.247539	0	RESP	RESP
PSORT14	week.12	LPS	pDCs	577	0.176845	0	RESP	RESP
PSORT14	week.12	UNS	pDCs	384	0	0	RESP	RESP
PSORT14	week.0	TNF	NK.cells	287	0.115459	0	RESP	RESP
PSORT14	week.0	UNS	NK.cells	220	0	0	RESP	RESP
PSORT14	week.1	TNF	NK.cells	262	0.0603664	0	RESP	RESP
PSORT14	week.1	LPS	NK.cells	240	0.0222764	0	RESP	RESP
PSORT14	week.1	UNS	NK.cells	228	0	0	RESP	RESP
PSORT14	week.12	TNF	NK.cells	285	0.0449117	0	RESP	RESP
PSORT14	week.12	LPS	NK.cells	263	0.0100226	0	RESP	RESP
PSORT14	week.12	UNS	NK.cells	257	0	0	RESP	RESP
PSORT14	week.0	TNF	NKT.cells	487	0.122863	0	RESP	RESP
PSORT14	week.0	UNS	NKT.cells	367	0	0	RESP	RESP
PSORT14	week.1	TNF	NKT.cells	431	0.0721844	0	RESP	RESP
PSORT14	week.1	LPS	NKT.cells	447	0.0880147	0	RESP	RESP
PSORT14	week.1	UNS	NKT.cells	365	0	0	RESP	RESP
PSORT14	week.12	TNF	NKT.cells	541	0.144366	0	RESP	RESP
PSORT14	week.12	LPS	NKT.cells	455	0.0691797	0	RESP	RESP
PSORT14	week.12	UNS	NKT.cells	388	0	0	RESP	RESP
PSORT14	week.0	TNF	CD4.T.cells	151	0.161944	0	RESP	RESP
PSORT14	week.0	UNS	CD4.T.cells	104	0	0	RESP	RESP
PSORT14	week.1	TNF	CD4.T.cells	140	0.150493	0	RESP	RESP
PSORT14	week.1	LPS	CD4.T.cells	155	0.194697	0	RESP	RESP
PSORT14	week.1	UNS	CD4.T.cells	99	0	0	RESP	RESP
PSORT14	week.12	TNF	CD4.T.cells	186	0.22419	0	RESP	RESP
PSORT14	week.12	LPS	CD4.T.cells	164	0.169521	0	RESP	RESP
PSORT14	week.12	UNS	CD4.T.cells	111	0	0	RESP	RESP
PSORT14	week.0	TNF	CD8.T.cells	153	0.139368	0	RESP	RESP
PSORT14	week.0	UNS	CD8.T.cells	111	0	0	RESP	RESP
PSORT14	week.1	TNF	CD8.T.cells	139	0.15312	0	RESP	RESP
PSORT14	week.1	LPS	CD8.T.cells	148	0.180367	0	RESP	RESP
PSORT14	week.1	UNS	CD8.T.cells	97.7	0	0	RESP	RESP
PSORT14	week.12	TNF	CD8.T.cells	179	0.219429	0	RESP	RESP
PSORT14	week.12	LPS	CD8.T.cells	161	0.173402	0	RESP	RESP
PSORT14	week.12	UNS	CD8.T.cells	108	0	0	RESP	RESP
PSORT15	week.0	TNF	CD14.monocytes	360	0.12655	23.5294	RESP	NO RESP
PSORT15	week.0	LPS	CD14.monocytes	772	0.457865	23.5294	RESP	NO RESP
PSORT15	week.0	UNS	CD14.monocytes	269	0	23.5294	RESP	NO RESP
PSORT15	week.1	TNF	CD14.monocytes	374	0.0928647	23.5294	RESP	NO RESP
PSORT15	week.1	LPS	CD14.monocytes	784	0.414309	23.5294	RESP	NO RESP
PSORT15	week.1	UNS	CD14.monocytes	302	0	23.5294	RESP	NO RESP
PSORT15	week.12	TNF	CD14.monocytes	417	0.20018	23.5294	RESP	NO RESP
PSORT15	week.12	LPS	CD14.monocytes	1034	0.594565	23.5294	RESP	NO RESP
PSORT15	week.12	UNS	CD14.monocytes	263	0	23.5294	RESP	NO RESP
PSORT15	week.0	TNF	CD16.monocytes	738	0.0899051	23.5294	RESP	NO RESP
PSORT15	week.0	LPS	CD16.monocytes	1591	0.423519	23.5294	RESP	NO RESP
PSORT15	week.0	UNS	CD16.monocytes	600	0	23.5294	RESP	NO RESP
PSORT15	week.1	TNF	CD16.monocytes	733	0.108468	23.5294	RESP	NO RESP
PSORT15	week.1	LPS	CD16.monocytes	1042	0.261232	23.5294	RESP	NO RESP
PSORT15	week.1	UNS	CD16.monocytes	571	0	23.5294	RESP	NO RESP
PSORT15	week.12	TNF	CD16.monocytes	743	0.168558	23.5294	RESP	NO RESP
PSORT15	week.12	LPS	CD16.monocytes	1674	0.521325	23.5294	RESP	NO RESP
PSORT15	week.12	UNS	CD16.monocytes	504	0	23.5294	RESP	NO RESP
PSORT15	week.0	TNF	intermediate.monocytes	617	0.0578914	23.5294	RESP	NO RESP
PSORT15	week.0	LPS	intermediate.monocytes	1121	0.317212	23.5294	RESP	NO RESP
PSORT15	week.0	UNS	intermediate.monocytes	540	0	23.5294	RESP	NO RESP
PSORT15	week.1	TNF	intermediate.monocytes	708	0.110461	23.5294	RESP	NO RESP
PSORT15	week.1	LPS	intermediate.monocytes	1225	0.348564	23.5294	RESP	NO RESP
PSORT15	week.1	UNS	intermediate.monocytes	549	0	23.5294	RESP	NO RESP
PSORT15	week.12	TNF	intermediate.monocytes	737	0.20471	23.5294	RESP	NO RESP
PSORT15	week.12	LPS	intermediate.monocytes	1470	0.50456	23.5294	RESP	NO RESP
PSORT15	week.12	UNS	intermediate.monocytes	460	0	23.5294	RESP	NO RESP
PSORT15	week.0	TNF	cDC1	405	0.184209	23.5294	RESP	NO RESP
PSORT15	week.0	LPS	cDC1	980	0.56798	23.5294	RESP	NO RESP
PSORT15	week.0	UNS	cDC1	265	0	23.5294	RESP	NO RESP
PSORT15	week.1	TNF	cDC1	403	0.061237	23.5294	RESP	NO RESP
PSORT15	week.1	LPS	cDC1	722	0.314469	23.5294	RESP	NO RESP
PSORT15	week.1	UNS	cDC1	350	0	23.5294	RESP	NO RESP
PSORT15	week.12	TNF	cDC1	674	0.283353	23.5294	RESP	NO RESP
PSORT15	week.12	LPS	cDC1	1518	0.635965	23.5294	RESP	NO RESP
PSORT15	week.12	UNS	cDC1	351	0	23.5294	RESP	NO RESP
PSORT15	week.0	TNF	cDC2	580	-0.0268572	23.5294	RESP	NO RESP
PSORT15	week.0	LPS	cDC2	1016	0.216609	23.5294	RESP	NO RESP
PSORT15	week.0	UNS	cDC2	617	0	23.5294	RESP	NO RESP
PSORT15	week.1	TNF	cDC2	665	0.116104	23.5294	RESP	NO RESP
PSORT15	week.1	LPS	cDC2	817	0.205504	23.5294	RESP	NO RESP
PSORT15	week.1	UNS	cDC2	509	0	23.5294	RESP	NO RESP
PSORT15	week.12	TNF	cDC2	720	0.154902	23.5294	RESP	NO RESP
PSORT15	week.12	LPS	cDC2	1368	0.433656	23.5294	RESP	NO RESP
PSORT15	week.12	UNS	cDC2	504	0	23.5294	RESP	NO RESP
PSORT15	week.0	TNF	DN.DCs	113	-0.0188036	23.5294	RESP	NO RESP
PSORT15	week.0	LPS	DN.DCs	190	0.206872	23.5294	RESP	NO RESP
PSORT15	week.0	UNS	DN.DCs	118	0	23.5294	RESP	NO RESP
PSORT15	week.1	TNF	DN.DCs	111	0.0554284	23.5294	RESP	NO RESP
PSORT15	week.1	LPS	DN.DCs	155	0.200437	23.5294	RESP	NO RESP
PSORT15	week.1	UNS	DN.DCs	97.7	0	23.5294	RESP	NO RESP
PSORT15	week.12	TNF	DN.DCs	165	0.153026	23.5294	RESP	NO RESP
PSORT15	week.12	LPS	DN.DCs	225	0.287725	23.5294	RESP	NO RESP
PSORT15	week.12	UNS	DN.DCs	116	0	23.5294	RESP	NO RESP
PSORT15	week.0	TNF	pDCs	345	-0.108585	23.5294	RESP	NO RESP
PSORT15	week.0	LPS	pDCs	527	0.0754069	23.5294	RESP	NO RESP
PSORT15	week.0	UNS	pDCs	443	0	23.5294	RESP	NO RESP
PSORT15	week.1	TNF	pDCs	463	0.119038	23.5294	RESP	NO RESP
PSORT15	week.1	LPS	pDCs	383	0.0366561	23.5294	RESP	NO RESP
PSORT15	week.1	UNS	pDCs	352	0	23.5294	RESP	NO RESP
PSORT15	week.12	TNF	pDCs	732	0.218107	23.5294	RESP	NO RESP
PSORT15	week.12	LPS	pDCs	521	0.070434	23.5294	RESP	NO RESP
PSORT15	week.12	UNS	pDCs	443	0	23.5294	RESP	NO RESP
PSORT15	week.0	TNF	NK.cells	249	-0.0586455	23.5294	RESP	NO RESP
PSORT15	week.0	LPS	NK.cells	283	-0.00305842	23.5294	RESP	NO RESP
PSORT15	week.0	UNS	NK.cells	285	0	23.5294	RESP	NO RESP
PSORT15	week.1	TNF	NK.cells	263	0.0433788	23.5294	RESP	NO RESP
PSORT15	week.1	LPS	NK.cells	244	0.0108129	23.5294	RESP	NO RESP
PSORT15	week.1	UNS	NK.cells	238	0	23.5294	RESP	NO RESP
PSORT15	week.12	TNF	NK.cells	347	0.178602	23.5294	RESP	NO RESP
PSORT15	week.12	LPS	NK.cells	265	0.061518	23.5294	RESP	NO RESP
PSORT15	week.12	UNS	NK.cells	230	0	23.5294	RESP	NO RESP
PSORT15	week.0	TNF	NKT.cells	434	-0.0262112	23.5294	RESP	NO RESP
PSORT15	week.0	LPS	NKT.cells	460	-0.000943094	23.5294	RESP	NO RESP
PSORT15	week.0	UNS	NKT.cells	461	0	23.5294	RESP	NO RESP
PSORT15	week.1	TNF	NKT.cells	473	0.0793649	23.5294	RESP	NO RESP
PSORT15	week.1	LPS	NKT.cells	431	0.038981	23.5294	RESP	NO RESP
PSORT15	week.1	UNS	NKT.cells	394	0	23.5294	RESP	NO RESP
PSORT15	week.12	TNF	NKT.cells	577	0.155871	23.5294	RESP	NO RESP
PSORT15	week.12	LPS	NKT.cells	512	0.103965	23.5294	RESP	NO RESP
PSORT15	week.12	UNS	NKT.cells	403	0	23.5294	RESP	NO RESP
PSORT15	week.0	TNF	CD4.T.cells	175	0.0024888	23.5294	RESP	NO RESP
PSORT15	week.0	LPS	CD4.T.cells	203	0.0669468	23.5294	RESP	NO RESP
PSORT15	week.0	UNS	CD4.T.cells	174	0	23.5294	RESP	NO RESP
PSORT15	week.1	TNF	CD4.T.cells	195	0.119773	23.5294	RESP	NO RESP
PSORT15	week.1	LPS	CD4.T.cells	181	0.0874169	23.5294	RESP	NO RESP
PSORT15	week.1	UNS	CD4.T.cells	148	0	23.5294	RESP	NO RESP
PSORT15	week.12	TNF	CD4.T.cells	253	0.188277	23.5294	RESP	NO RESP
PSORT15	week.12	LPS	CD4.T.cells	222	0.131509	23.5294	RESP	NO RESP
PSORT15	week.12	UNS	CD4.T.cells	164	0	23.5294	RESP	NO RESP
PSORT15	week.0	TNF	CD8.T.cells	187	0.0288036	23.5294	RESP	NO RESP
PSORT15	week.0	LPS	CD8.T.cells	204	0.0665921	23.5294	RESP	NO RESP
PSORT15	week.0	UNS	CD8.T.cells	175	0	23.5294	RESP	NO RESP
PSORT15	week.1	TNF	CD8.T.cells	207	0.134127	23.5294	RESP	NO RESP
PSORT15	week.1	LPS	CD8.T.cells	182	0.0782278	23.5294	RESP	NO RESP
PSORT15	week.1	UNS	CD8.T.cells	152	0	23.5294	RESP	NO RESP
PSORT15	week.12	TNF	CD8.T.cells	262	0.222402	23.5294	RESP	NO RESP
PSORT15	week.12	LPS	CD8.T.cells	213	0.13248	23.5294	RESP	NO RESP
PSORT15	week.12	UNS	CD8.T.cells	157	0	23.5294	RESP	NO RESP
PSORT16	week.0	TNF	CD14.monocytes	473	0.232381	5.82524	RESP	RESP
PSORT16	week.0	LPS	CD14.monocytes	1426	0.71164	5.82524	RESP	RESP
PSORT16	week.0	UNS	CD14.monocytes	277	0	5.82524	RESP	RESP
PSORT16	week.1	TNF	CD14.monocytes	550	0.0998813	5.82524	RESP	RESP
PSORT16	week.1	LPS	CD14.monocytes	1114	0.406404	5.82524	RESP	RESP
PSORT16	week.1	UNS	CD14.monocytes	437	0	5.82524	RESP	RESP
PSORT16	week.12	TNF	CD14.monocytes	722	0.422375	5.82524	RESP	RESP
PSORT16	week.12	LPS	CD14.monocytes	1190	0.639384	5.82524	RESP	RESP
PSORT16	week.12	UNS	CD14.monocytes	273	0	5.82524	RESP	RESP
PSORT16	week.0	TNF	CD16.monocytes	895	0.192911	5.82524	RESP	RESP
PSORT16	week.0	LPS	CD16.monocytes	2405	0.622203	5.82524	RESP	RESP
PSORT16	week.0	UNS	CD16.monocytes	574	0	5.82524	RESP	RESP
PSORT16	week.1	TNF	CD16.monocytes	970	0.0980308	5.82524	RESP	RESP
PSORT16	week.1	LPS	CD16.monocytes	2181	0.449915	5.82524	RESP	RESP
PSORT16	week.1	UNS	CD16.monocytes	774	0	5.82524	RESP	RESP
PSORT16	week.12	TNF	CD16.monocytes	1101	0.32662	5.82524	RESP	RESP
PSORT16	week.12	LPS	CD16.monocytes	1892	0.561754	5.82524	RESP	RESP
PSORT16	week.12	UNS	CD16.monocytes	519	0	5.82524	RESP	RESP
PSORT16	week.0	TNF	intermediate.monocytes	639	0.142743	5.82524	RESP	RESP
PSORT16	week.0	LPS	intermediate.monocytes	2257	0.690774	5.82524	RESP	RESP
PSORT16	week.0	UNS	intermediate.monocytes	460	0	5.82524	RESP	RESP
PSORT16	week.1	TNF	intermediate.monocytes	781	0.0878304	5.82524	RESP	RESP
PSORT16	week.1	LPS	intermediate.monocytes	1615	0.403352	5.82524	RESP	RESP
PSORT16	week.1	UNS	intermediate.monocytes	638	0	5.82524	RESP	RESP
PSORT16	week.12	TNF	intermediate.monocytes	1010	0.41661	5.82524	RESP	RESP
PSORT16	week.12	LPS	intermediate.monocytes	1709	0.645031	5.82524	RESP	RESP
PSORT16	week.12	UNS	intermediate.monocytes	387	0	5.82524	RESP	RESP
PSORT16	week.0	TNF	cDC1	650	0.271334	5.82524	RESP	RESP
PSORT16	week.0	LPS	cDC1	1487	0.630732	5.82524	RESP	RESP
PSORT16	week.0	UNS	cDC1	348	0	5.82524	RESP	RESP
PSORT16	week.1	TNF	cDC1	700	0.14353	5.82524	RESP	RESP
PSORT16	week.1	LPS	cDC1	1199	0.377251	5.82524	RESP	RESP
PSORT16	week.1	UNS	cDC1	503	0	5.82524	RESP	RESP
PSORT16	week.12	TNF	cDC1	1292	0.478805	5.82524	RESP	RESP
PSORT16	week.12	LPS	cDC1	1825	0.628806	5.82524	RESP	RESP
PSORT16	week.12	UNS	cDC1	429	0	5.82524	RESP	RESP
PSORT16	week.0	TNF	cDC2	948	0.186523	5.82524	RESP	RESP
PSORT16	week.0	LPS	cDC2	1292	0.320977	5.82524	RESP	RESP
PSORT16	week.0	UNS	cDC2	617	0	5.82524	RESP	RESP
PSORT16	week.1	TNF	cDC2	1016	0.037944	5.82524	RESP	RESP
PSORT16	week.1	LPS	cDC2	1147	0.0906137	5.82524	RESP	RESP
PSORT16	week.1	UNS	cDC2	931	0	5.82524	RESP	RESP
PSORT16	week.12	TNF	cDC2	1202	0.308317	5.82524	RESP	RESP
PSORT16	week.12	LPS	cDC2	882	0.173881	5.82524	RESP	RESP
PSORT16	week.12	UNS	cDC2	591	0	5.82524	RESP	RESP
PSORT16	week.0	TNF	DN.DCs	222	0.167376	5.82524	RESP	RESP
PSORT16	week.0	LPS	DN.DCs	302	0.30103	5.82524	RESP	RESP
PSORT16	week.0	UNS	DN.DCs	151	0	5.82524	RESP	RESP
PSORT16	week.1	TNF	DN.DCs	241	0.0415729	5.82524	RESP	RESP
PSORT16	week.1	LPS	DN.DCs	278	0.103601	5.82524	RESP	RESP
PSORT16	week.1	UNS	DN.DCs	219	0	5.82524	RESP	RESP
PSORT16	week.12	TNF	DN.DCs	156	0.140046	5.82524	RESP	RESP
PSORT16	week.12	LPS	DN.DCs	181	0.2046	5.82524	RESP	RESP
PSORT16	week.12	UNS	DN.DCs	113	0	5.82524	RESP	RESP
PSORT16	week.0	TNF	pDCs	708	0.209552	5.82524	RESP	RESP
PSORT16	week.0	LPS	pDCs	496	0.0550002	5.82524	RESP	RESP
PSORT16	week.0	UNS	pDCs	437	0	5.82524	RESP	RESP
PSORT16	week.1	TNF	pDCs	717	0.154815	5.82524	RESP	RESP
PSORT16	week.1	LPS	pDCs	614	0.0874647	5.82524	RESP	RESP
PSORT16	week.1	UNS	pDCs	502	0	5.82524	RESP	RESP
PSORT16	week.12	TNF	pDCs	177	0.0411474	5.82524	RESP	RESP
PSORT16	week.12	LPS	pDCs	171	0.0261702	5.82524	RESP	RESP
PSORT16	week.12	UNS	pDCs	161	0	5.82524	RESP	RESP
PSORT16	week.0	TNF	NK.cells	305	0.0933647	5.82524	RESP	RESP
PSORT16	week.0	LPS	NK.cells	285	0.0639098	5.82524	RESP	RESP
PSORT16	week.0	UNS	NK.cells	246	0	5.82524	RESP	RESP
PSORT16	week.1	TNF	NK.cells	340	0.0827726	5.82524	RESP	RESP
PSORT16	week.1	LPS	NK.cells	321	0.0577987	5.82524	RESP	RESP
PSORT16	week.1	UNS	NK.cells	281	0	5.82524	RESP	RESP
PSORT16	week.12	TNF	NK.cells	365	0.178477	5.82524	RESP	RESP
PSORT16	week.12	LPS	NK.cells	261	0.0328251	5.82524	RESP	RESP
PSORT16	week.12	UNS	NK.cells	242	0	5.82524	RESP	RESP
PSORT16	week.0	TNF	NKT.cells	522	0.13221	5.82524	RESP	RESP
PSORT16	week.0	LPS	NKT.cells	546	0.151732	5.82524	RESP	RESP
PSORT16	week.0	UNS	NKT.cells	385	0	5.82524	RESP	RESP
PSORT16	week.1	TNF	NKT.cells	550	0.0564156	5.82524	RESP	RESP
PSORT16	week.1	LPS	NKT.cells	529	0.0395085	5.82524	RESP	RESP
PSORT16	week.1	UNS	NKT.cells	483	0	5.82524	RESP	RESP
PSORT16	week.12	TNF	NKT.cells	708	0.280659	5.82524	RESP	RESP
PSORT16	week.12	LPS	NKT.cells	507	0.135634	5.82524	RESP	RESP
PSORT16	week.12	UNS	NKT.cells	371	0	5.82524	RESP	RESP
PSORT16	week.0	TNF	CD4.T.cells	250	0.207608	5.82524	RESP	RESP
PSORT16	week.0	LPS	CD4.T.cells	252	0.211069	5.82524	RESP	RESP
PSORT16	week.0	UNS	CD4.T.cells	155	0	5.82524	RESP	RESP
PSORT16	week.1	TNF	CD4.T.cells	257	0.102437	5.82524	RESP	RESP
PSORT16	week.1	LPS	CD4.T.cells	224	0.042752	5.82524	RESP	RESP
PSORT16	week.1	UNS	CD4.T.cells	203	0	5.82524	RESP	RESP
PSORT16	week.12	TNF	CD4.T.cells	318	0.317736	5.82524	RESP	RESP
PSORT16	week.12	LPS	CD4.T.cells	228	0.173243	5.82524	RESP	RESP
PSORT16	week.12	UNS	CD4.T.cells	153	0	5.82524	RESP	RESP
PSORT16	week.0	TNF	CD8.T.cells	253	0.193606	5.82524	RESP	RESP
PSORT16	week.0	LPS	CD8.T.cells	246	0.18142	5.82524	RESP	RESP
PSORT16	week.0	UNS	CD8.T.cells	162	0	5.82524	RESP	RESP
PSORT16	week.1	TNF	CD8.T.cells	262	0.0919654	5.82524	RESP	RESP
PSORT16	week.1	LPS	CD8.T.cells	234	0.04288	5.82524	RESP	RESP
PSORT16	week.1	UNS	CD8.T.cells	212	0	5.82524	RESP	RESP
PSORT16	week.12	TNF	CD8.T.cells	302	0.289675	5.82524	RESP	RESP
PSORT16	week.12	LPS	CD8.T.cells	219	0.150112	5.82524	RESP	RESP
PSORT16	week.12	UNS	CD8.T.cells	155	0	5.82524	RESP	RESP
PSORT17	week.1	TNF	CD14.monocytes	2052	0.195902	18.9542	RESP	NO RESP
PSORT17	week.1	LPS	CD14.monocytes	2905	0.346871	18.9542	RESP	NO RESP
PSORT17	week.1	UNS	CD14.monocytes	1307	0	18.9542	RESP	NO RESP
PSORT17	week.12	TNF	CD14.monocytes	1702	0.185637	18.9542	RESP	NO RESP
PSORT17	week.12	LPS	CD14.monocytes	3170	0.455736	18.9542	RESP	NO RESP
PSORT17	week.12	UNS	CD14.monocytes	1110	0	18.9542	RESP	NO RESP
PSORT17	week.1	TNF	CD16.monocytes	2766	0.179876	18.9542	RESP	NO RESP
PSORT17	week.1	LPS	CD16.monocytes			18.9542	RESP	NO RESP
PSORT17	week.1	UNS	CD16.monocytes	1828	0	18.9542	RESP	NO RESP
PSORT17	week.12	TNF	CD16.monocytes	2911	0.161711	18.9542	RESP	NO RESP
PSORT17	week.12	LPS	CD16.monocytes	5268	0.419315	18.9542	RESP	NO RESP
PSORT17	week.12	UNS	CD16.monocytes	2006	0	18.9542	RESP	NO RESP
PSORT17	week.1	TNF	intermediate.monocytes	2614	0.183802	18.9542	RESP	NO RESP
PSORT17	week.1	LPS	intermediate.monocytes			18.9542	RESP	NO RESP
PSORT17	week.1	UNS	intermediate.monocytes	1712	0	18.9542	RESP	NO RESP
PSORT17	week.12	TNF	intermediate.monocytes	2447	0.152601	18.9542	RESP	NO RESP
PSORT17	week.12	LPS	intermediate.monocytes	5169	0.477373	18.9542	RESP	NO RESP
PSORT17	week.12	UNS	intermediate.monocytes	1722	0	18.9542	RESP	NO RESP
PSORT17	week.1	TNF	cDC1	2288	0.155336	18.9542	RESP	NO RESP
PSORT17	week.1	LPS	cDC1	3701	0.364199	18.9542	RESP	NO RESP
PSORT17	week.1	UNS	cDC1	1600	0	18.9542	RESP	NO RESP
PSORT17	week.12	TNF	cDC1	774	-0.194403	18.9542	RESP	NO RESP
PSORT17	week.12	LPS	cDC1	503	-0.381576	18.9542	RESP	NO RESP
PSORT17	week.12	UNS	cDC1	1211	0	18.9542	RESP	NO RESP
PSORT17	week.1	TNF	cDC2	179	0.0625213	18.9542	RESP	NO RESP
PSORT17	week.1	LPS	cDC2	258	0.221288	18.9542	RESP	NO RESP
PSORT17	week.1	UNS	cDC2	155	0	18.9542	RESP	NO RESP
PSORT17	week.12	TNF	cDC2	200	0.0942041	18.9542	RESP	NO RESP
PSORT17	week.12	LPS	cDC2	213	0.121554	18.9542	RESP	NO RESP
PSORT17	week.12	UNS	cDC2	161	0	18.9542	RESP	NO RESP
PSORT17	week.1	TNF	DN.DCs	151	0.0390979	18.9542	RESP	NO RESP
PSORT17	week.1	LPS	DN.DCs	165	0.0776049	18.9542	RESP	NO RESP
PSORT17	week.1	UNS	DN.DCs	138	0	18.9542	RESP	NO RESP
PSORT17	week.12	TNF	DN.DCs	190	0.0283336	18.9542	RESP	NO RESP
PSORT17	week.12	LPS	DN.DCs	174	-0.00987075	18.9542	RESP	NO RESP
PSORT17	week.12	UNS	DN.DCs	178	0	18.9542	RESP	NO RESP
PSORT17	week.1	TNF	pDCs	166	0.0557552	18.9542	RESP	NO RESP
PSORT17	week.1	LPS	pDCs	166	0.0557552	18.9542	RESP	NO RESP
PSORT17	week.1	UNS	pDCs	146	0	18.9542	RESP	NO RESP
PSORT17	week.12	TNF	pDCs	2262	0.29835	18.9542	RESP	NO RESP
PSORT17	week.12	LPS	pDCs	1621	0.153641	18.9542	RESP	NO RESP
PSORT17	week.12	UNS	pDCs	1138	0	18.9542	RESP	NO RESP
PSORT17	week.1	TNF	NK.cells	929	0.143239	18.9542	RESP	NO RESP
PSORT17	week.1	LPS	NK.cells	718	0.031348	18.9542	RESP	NO RESP
PSORT17	week.1	UNS	NK.cells	668	0	18.9542	RESP	NO RESP
PSORT17	week.12	TNF	NK.cells	918	0.129696	18.9542	RESP	NO RESP
PSORT17	week.12	LPS	NK.cells	807	0.0737264	18.9542	RESP	NO RESP
PSORT17	week.12	UNS	NK.cells	681	0	18.9542	RESP	NO RESP
PSORT17	week.1	TNF	NKT.cells	1112	0.166436	18.9542	RESP	NO RESP
PSORT17	week.1	LPS	NKT.cells	837	0.0430563	18.9542	RESP	NO RESP
PSORT17	week.1	UNS	NKT.cells	758	0	18.9542	RESP	NO RESP
PSORT17	week.12	TNF	NKT.cells	1371	0.128437	18.9542	RESP	NO RESP
PSORT17	week.12	LPS	NKT.cells	1099	0.0323975	18.9542	RESP	NO RESP
PSORT17	week.12	UNS	NKT.cells	1020	0	18.9542	RESP	NO RESP
PSORT17	week.1	TNF	CD4.T.cells	577	0.272625	18.9542	RESP	NO RESP
PSORT17	week.1	LPS	CD4.T.cells	325	0.0233326	18.9542	RESP	NO RESP
PSORT17	week.1	UNS	CD4.T.cells	308	0	18.9542	RESP	NO RESP
PSORT17	week.12	TNF	CD4.T.cells	565	0.409626	18.9542	RESP	NO RESP
PSORT17	week.12	LPS	CD4.T.cells	571	0.414213	18.9542	RESP	NO RESP
PSORT17	week.12	UNS	CD4.T.cells	220	0	18.9542	RESP	NO RESP
PSORT17	week.1	TNF	CD8.T.cells	689	0.246042	18.9542	RESP	NO RESP
PSORT17	week.1	LPS	CD8.T.cells	448	0.0591013	18.9542	RESP	NO RESP
PSORT17	week.1	UNS	CD8.T.cells	391	0	18.9542	RESP	NO RESP
PSORT17	week.12	TNF	CD8.T.cells	573	0.385243	18.9542	RESP	NO RESP
PSORT17	week.12	LPS	CD8.T.cells	567	0.380671	18.9542	RESP	NO RESP
PSORT17	week.12	UNS	CD8.T.cells	236	0	18.9542	RESP	NO RESP
PSORT18	week.12	TNF	CD14.monocytes	819	-0.188119	85.6436	NO RESP	NO RESP
PSORT18	week.12	LPS	CD14.monocytes	1442	0.0575619	85.6436	NO RESP	NO RESP
PSORT18	week.12	UNS	CD14.monocytes	1263	0	85.6436	NO RESP	NO RESP
PSORT18	week.12	TNF	CD16.monocytes	2080	0.0183382	85.6436	NO RESP	NO RESP
PSORT18	week.12	LPS	CD16.monocytes	3525	0.247434	85.6436	NO RESP	NO RESP
PSORT18	week.12	UNS	CD16.monocytes	1994	0	85.6436	NO RESP	NO RESP
PSORT18	week.12	TNF	intermediate.monocytes	1597	-0.0858379	85.6436	NO RESP	NO RESP
PSORT18	week.12	LPS	intermediate.monocytes			85.6436	NO RESP	NO RESP
PSORT18	week.12	UNS	intermediate.monocytes	1946	0	85.6436	NO RESP	NO RESP
PSORT18	week.12	TNF	cDC1	225	-0.163691	85.6436	NO RESP	NO RESP
PSORT18	week.12	LPS	cDC1	341	0.0168805	85.6436	NO RESP	NO RESP
PSORT18	week.12	UNS	cDC1	328	0	85.6436	NO RESP	NO RESP
PSORT18	week.12	TNF	cDC2	321	0.186359	85.6436	NO RESP	NO RESP
PSORT18	week.12	LPS	cDC2	347	0.220183	85.6436	NO RESP	NO RESP
PSORT18	week.12	UNS	cDC2	209	0	85.6436	NO RESP	NO RESP
PSORT18	week.12	TNF	DN.DCs	181	-0.014163	85.6436	NO RESP	NO RESP
PSORT18	week.12	LPS	DN.DCs	190	0.00691199	85.6436	NO RESP	NO RESP
PSORT18	week.12	UNS	DN.DCs	187	0	85.6436	NO RESP	NO RESP
PSORT18	week.12	TNF	pDCs	207	-0.371559	85.6436	NO RESP	NO RESP
PSORT18	week.12	LPS	pDCs	212	-0.361193	85.6436	NO RESP	NO RESP
PSORT18	week.12	UNS	pDCs	487	0	85.6436	NO RESP	NO RESP
PSORT18	week.12	TNF	NK.cells	728	0.00359418	85.6436	NO RESP	NO RESP
PSORT18	week.12	LPS	NK.cells	681	-0.0253901	85.6436	NO RESP	NO RESP
PSORT18	week.12	UNS	NK.cells	722	0	85.6436	NO RESP	NO RESP
PSORT18	week.12	TNF	NKT.cells	980	0.0374664	85.6436	NO RESP	NO RESP
PSORT18	week.12	LPS	NKT.cells	974	0.0347993	85.6436	NO RESP	NO RESP
PSORT18	week.12	UNS	NKT.cells	899	0	85.6436	NO RESP	NO RESP
PSORT18	week.12	TNF	CD4.T.cells	317	-0.292731	85.6436	NO RESP	NO RESP
PSORT18	week.12	LPS	CD4.T.cells	281	-0.345084	85.6436	NO RESP	NO RESP
PSORT18	week.12	UNS	CD4.T.cells	622	0	85.6436	NO RESP	NO RESP
PSORT18	week.12	TNF	CD8.T.cells	363	-0.202772	85.6436	NO RESP	NO RESP
PSORT18	week.12	LPS	CD8.T.cells	297	-0.289922	85.6436	NO RESP	NO RESP
PSORT18	week.12	UNS	CD8.T.cells	579	0	85.6436	NO RESP	NO RESP
PSORT19	week.0	TNF	CD14.monocytes	642	-0.0394203	16.6667	RESP	NO RESP
PSORT19	week.0	LPS	CD14.monocytes	877	0.0960443	16.6667	RESP	NO RESP
PSORT19	week.0	UNS	CD14.monocytes	703	0	16.6667	RESP	NO RESP
PSORT19	week.1	TNF	CD14.monocytes	641	0.201553	16.6667	RESP	NO RESP
PSORT19	week.1	LPS	CD14.monocytes	1287	0.504274	16.6667	RESP	NO RESP
PSORT19	week.1	UNS	CD14.monocytes	403	0	16.6667	RESP	NO RESP
PSORT19	week.0	TNF	CD16.monocytes	1145	-0.0127083	16.6667	RESP	NO RESP
PSORT19	week.0	LPS	CD16.monocytes	1658	0.148071	16.6667	RESP	NO RESP
PSORT19	week.0	UNS	CD16.monocytes	1179	0	16.6667	RESP	NO RESP
PSORT19	week.1	TNF	CD16.monocytes	1049	0.166469	16.6667	RESP	NO RESP
PSORT19	week.1	LPS	CD16.monocytes	1870	0.417536	16.6667	RESP	NO RESP
PSORT19	week.1	UNS	CD16.monocytes	715	0	16.6667	RESP	NO RESP
PSORT19	week.0	TNF	intermediate.monocytes	796	-0.0345942	16.6667	RESP	NO RESP
PSORT19	week.0	LPS	intermediate.monocytes	986	0.0583696	16.6667	RESP	NO RESP
PSORT19	week.0	UNS	intermediate.monocytes	862	0	16.6667	RESP	NO RESP
PSORT19	week.1	TNF	intermediate.monocytes	816	0.216208	16.6667	RESP	NO RESP
PSORT19	week.1	LPS	intermediate.monocytes	1492	0.478287	16.6667	RESP	NO RESP
PSORT19	week.1	UNS	intermediate.monocytes	496	0	16.6667	RESP	NO RESP
PSORT19	week.0	TNF	cDC1	1012	0.0461391	16.6667	RESP	NO RESP
PSORT19	week.0	LPS	cDC1	1426	0.195078	16.6667	RESP	NO RESP
PSORT19	week.0	UNS	cDC1	910	0	16.6667	RESP	NO RESP
PSORT19	week.1	TNF	cDC1	958	0.32431	16.6667	RESP	NO RESP
PSORT19	week.1	LPS	cDC1	1283	0.451171	16.6667	RESP	NO RESP
PSORT19	week.1	UNS	cDC1	454	0	16.6667	RESP	NO RESP
PSORT19	week.0	TNF	cDC2	310	-0.13292	16.6667	RESP	NO RESP
PSORT19	week.0	LPS	cDC2	573	0.133873	16.6667	RESP	NO RESP
PSORT19	week.0	UNS	cDC2	421	0	16.6667	RESP	NO RESP
PSORT19	week.1	TNF	cDC2	413	0.189439	16.6667	RESP	NO RESP
PSORT19	week.1	LPS	cDC2	301	0.0520552	16.6667	RESP	NO RESP
PSORT19	week.1	UNS	cDC2	267	0	16.6667	RESP	NO RESP
PSORT19	week.0	TNF	DN.DCs	108	0	16.6667	RESP	NO RESP
PSORT19	week.0	LPS	DN.DCs	126	0.0669468	16.6667	RESP	NO RESP
PSORT19	week.0	UNS	DN.DCs	108	0	16.6667	RESP	NO RESP
PSORT19	week.1	TNF	DN.DCs	120	0.0457575	16.6667	RESP	NO RESP
PSORT19	week.1	LPS	DN.DCs	127	0.07038	16.6667	RESP	NO RESP
PSORT19	week.1	UNS	DN.DCs	108	0	16.6667	RESP	NO RESP
PSORT19	week.0	TNF	pDCs	117	-0.16986	16.6667	RESP	NO RESP
PSORT19	week.0	LPS	pDCs	120	-0.158865	16.6667	RESP	NO RESP
PSORT19	week.0	UNS	pDCs	173	0	16.6667	RESP	NO RESP
PSORT19	week.1	TNF	pDCs	151	0.278064	16.6667	RESP	NO RESP
PSORT19	week.1	LPS	pDCs	112	0.148305	16.6667	RESP	NO RESP
PSORT19	week.1	UNS	pDCs	79.6	0	16.6667	RESP	NO RESP
PSORT19	week.0	TNF	NK.cells	335	0.0952925	16.6667	RESP	NO RESP
PSORT19	week.0	LPS	NK.cells	274	0.00799828	16.6667	RESP	NO RESP
PSORT19	week.0	UNS	NK.cells	269	0	16.6667	RESP	NO RESP
PSORT19	week.1	TNF	NK.cells	358	0.225503	16.6667	RESP	NO RESP
PSORT19	week.1	LPS	NK.cells	265	0.0948663	16.6667	RESP	NO RESP
PSORT19	week.1	UNS	NK.cells	213	0	16.6667	RESP	NO RESP
PSORT19	week.0	TNF	NKT.cells	703	0.177638	16.6667	RESP	NO RESP
PSORT19	week.0	LPS	NKT.cells	471	0.00370403	16.6667	RESP	NO RESP
PSORT19	week.0	UNS	NKT.cells	467	0	16.6667	RESP	NO RESP
PSORT19	week.1	TNF	NKT.cells	639	0.343103	16.6667	RESP	NO RESP
PSORT19	week.1	LPS	NKT.cells	433	0.17409	16.6667	RESP	NO RESP
PSORT19	week.1	UNS	NKT.cells	290	0	16.6667	RESP	NO RESP
PSORT19	week.0	TNF	CD4.T.cells	332	0.15941	16.6667	RESP	NO RESP
PSORT19	week.0	LPS	CD4.T.cells	198	-0.0650626	16.6667	RESP	NO RESP
PSORT19	week.0	UNS	CD4.T.cells	230	0	16.6667	RESP	NO RESP
PSORT19	week.1	TNF	CD4.T.cells	266	0.310938	16.6667	RESP	NO RESP
PSORT19	week.1	LPS	CD4.T.cells	179	0.13891	16.6667	RESP	NO RESP
PSORT19	week.1	UNS	CD4.T.cells	130	0	16.6667	RESP	NO RESP
PSORT19	week.0	TNF	CD8.T.cells	392	0.181666	16.6667	RESP	NO RESP
PSORT19	week.0	LPS	CD8.T.cells	221	-0.0672274	16.6667	RESP	NO RESP
PSORT19	week.0	UNS	CD8.T.cells	258	0	16.6667	RESP	NO RESP
PSORT19	week.1	TNF	CD8.T.cells	313	0.340208	16.6667	RESP	NO RESP
PSORT19	week.1	LPS	CD8.T.cells	196	0.13692	16.6667	RESP	NO RESP
PSORT19	week.1	UNS	CD8.T.cells	143	0	16.6667	RESP	NO RESP
PSORT20	week.0	TNF	CD14.monocytes	457	0.258516	12.0968	RESP	NO RESP
PSORT20	week.0	LPS	CD14.monocytes	674	0.427259	12.0968	RESP	NO RESP
PSORT20	week.0	UNS	CD14.monocytes	252	0	12.0968	RESP	NO RESP
PSORT20	week.1	TNF	CD14.monocytes	633	0.328647	12.0968	RESP	NO RESP
PSORT20	week.1	LPS	CD14.monocytes	1010	0.531565	12.0968	RESP	NO RESP
PSORT20	week.1	UNS	CD14.monocytes	297	0	12.0968	RESP	NO RESP
PSORT20	week.12	TNF	CD14.monocytes	634	0.243381	12.0968	RESP	NO RESP
PSORT20	week.12	LPS	CD14.monocytes	1230	0.531197	12.0968	RESP	NO RESP
PSORT20	week.12	UNS	CD14.monocytes	362	0	12.0968	RESP	NO RESP
PSORT20	week.0	TNF	CD16.monocytes	728	-0.0532685	12.0968	RESP	NO RESP
PSORT20	week.0	LPS	CD16.monocytes	1317	0.204186	12.0968	RESP	NO RESP
PSORT20	week.0	UNS	CD16.monocytes	823	0	12.0968	RESP	NO RESP
PSORT20	week.1	TNF	CD16.monocytes	1317	0.22527	12.0968	RESP	NO RESP
PSORT20	week.1	LPS	CD16.monocytes	1906	0.385807	12.0968	RESP	NO RESP
PSORT20	week.1	UNS	CD16.monocytes	784	0	12.0968	RESP	NO RESP
PSORT20	week.12	TNF	CD16.monocytes	1307	0.176257	12.0968	RESP	NO RESP
PSORT20	week.12	LPS	CD16.monocytes	2400	0.440193	12.0968	RESP	NO RESP
PSORT20	week.12	UNS	CD16.monocytes	871	0	12.0968	RESP	NO RESP
PSORT20	week.0	TNF	intermediate.monocytes	708	0.157186	12.0968	RESP	NO RESP
PSORT20	week.0	LPS	intermediate.monocytes	1145	0.365959	12.0968	RESP	NO RESP
PSORT20	week.0	UNS	intermediate.monocytes	493	0	12.0968	RESP	NO RESP
PSORT20	week.1	TNF	intermediate.monocytes	1156	0.289171	12.0968	RESP	NO RESP
PSORT20	week.1	LPS	intermediate.monocytes	1618	0.435192	12.0968	RESP	NO RESP
PSORT20	week.1	UNS	intermediate.monocytes	594	0	12.0968	RESP	NO RESP
PSORT20	week.12	TNF	intermediate.monocytes	1110	0.233078	12.0968	RESP	NO RESP
PSORT20	week.12	LPS	intermediate.monocytes	1994	0.48748	12.0968	RESP	NO RESP
PSORT20	week.12	UNS	intermediate.monocytes	649	0	12.0968	RESP	NO RESP
PSORT20	week.0	TNF	cDC1	791	0.127324	12.0968	RESP	NO RESP
PSORT20	week.0	LPS	cDC1	986	0.223025	12.0968	RESP	NO RESP
PSORT20	week.0	UNS	cDC1	590	0	12.0968	RESP	NO RESP
PSORT20	week.1	TNF	cDC1	1655	0.378692	12.0968	RESP	NO RESP
PSORT20	week.1	LPS	cDC1	1235	0.251561	12.0968	RESP	NO RESP
PSORT20	week.1	UNS	cDC1	692	0	12.0968	RESP	NO RESP
PSORT20	week.12	TNF	cDC1	1368	0.31786	12.0968	RESP	NO RESP
PSORT20	week.12	LPS	cDC1	1312	0.299708	12.0968	RESP	NO RESP
PSORT20	week.12	UNS	cDC1	658	0	12.0968	RESP	NO RESP
PSORT20	week.0	TNF	cDC2	890	-0.0668073	12.0968	RESP	NO RESP
PSORT20	week.0	LPS	cDC2	980	-0.0249713	12.0968	RESP	NO RESP
PSORT20	week.0	UNS	cDC2	1038	0	12.0968	RESP	NO RESP
PSORT20	week.1	TNF	cDC2	1624	0.279637	12.0968	RESP	NO RESP
PSORT20	week.1	LPS	cDC2	1295	0.181321	12.0968	RESP	NO RESP
PSORT20	week.1	UNS	cDC2	853	0	12.0968	RESP	NO RESP
PSORT20	week.12	TNF	cDC2	1280	0.124035	12.0968	RESP	NO RESP
PSORT20	week.12	LPS	cDC2	1332	0.141329	12.0968	RESP	NO RESP
PSORT20	week.12	UNS	cDC2	962	0	12.0968	RESP	NO RESP
PSORT20	week.0	TNF	DN.DCs	105	0	12.0968	RESP	NO RESP
PSORT20	week.0	LPS	DN.DCs	143	0.134147	12.0968	RESP	NO RESP
PSORT20	week.0	UNS	DN.DCs	105	0	12.0968	RESP	NO RESP
PSORT20	week.1	TNF	DN.DCs	215	0.202105	12.0968	RESP	NO RESP
PSORT20	week.1	LPS	DN.DCs	195	0.159701	12.0968	RESP	NO RESP
PSORT20	week.1	UNS	DN.DCs	135	0	12.0968	RESP	NO RESP
PSORT20	week.12	TNF	DN.DCs	156	0.0791812	12.0968	RESP	NO RESP
PSORT20	week.12	LPS	DN.DCs	171	0.119053	12.0968	RESP	NO RESP
PSORT20	week.12	UNS	DN.DCs	130	0	12.0968	RESP	NO RESP
PSORT20	week.0	TNF	pDCs	463	0.0927094	12.0968	RESP	NO RESP
PSORT20	week.0	LPS	pDCs	336	-0.0465323	12.0968	RESP	NO RESP
PSORT20	week.0	UNS	pDCs	374	0	12.0968	RESP	NO RESP
PSORT20	week.1	TNF	pDCs	747	0.38477	12.0968	RESP	NO RESP
PSORT20	week.1	LPS	pDCs	350	0.0555173	12.0968	RESP	NO RESP
PSORT20	week.1	UNS	pDCs	308	0	12.0968	RESP	NO RESP
PSORT20	week.12	TNF	pDCs	1261	0.211413	12.0968	RESP	NO RESP
PSORT20	week.12	LPS	pDCs	796	0.0116114	12.0968	RESP	NO RESP
PSORT20	week.12	UNS	pDCs	775	0	12.0968	RESP	NO RESP
PSORT20	week.0	TNF	NK.cells	263	0.0237564	12.0968	RESP	NO RESP
PSORT20	week.0	LPS	NK.cells	208	-0.078136	12.0968	RESP	NO RESP
PSORT20	week.0	UNS	NK.cells	249	0	12.0968	RESP	NO RESP
PSORT20	week.1	TNF	NK.cells	451	0.221207	12.0968	RESP	NO RESP
PSORT20	week.1	LPS	NK.cells	262	-0.014668	12.0968	RESP	NO RESP
PSORT20	week.1	UNS	NK.cells	271	0	12.0968	RESP	NO RESP
PSORT20	week.12	TNF	NK.cells	486	0.185577	12.0968	RESP	NO RESP
PSORT20	week.12	LPS	NK.cells	314	-0.00412961	12.0968	RESP	NO RESP
PSORT20	week.12	UNS	NK.cells	317	0	12.0968	RESP	NO RESP
PSORT20	week.0	TNF	NKT.cells	515	0.0443543	12.0968	RESP	NO RESP
PSORT20	week.0	LPS	NKT.cells	313	-0.171909	12.0968	RESP	NO RESP
PSORT20	week.0	UNS	NKT.cells	465	0	12.0968	RESP	NO RESP
PSORT20	week.1	TNF	NKT.cells	952	0.273629	12.0968	RESP	NO RESP
PSORT20	week.1	LPS	NKT.cells	380	-0.125224	12.0968	RESP	NO RESP
PSORT20	week.1	UNS	NKT.cells	507	0	12.0968	RESP	NO RESP
PSORT20	week.12	TNF	NKT.cells	905	0.237317	12.0968	RESP	NO RESP
PSORT20	week.12	LPS	NKT.cells	717	0.136188	12.0968	RESP	NO RESP
PSORT20	week.12	UNS	NKT.cells	524	0	12.0968	RESP	NO RESP
PSORT20	week.0	TNF	CD4.T.cells	162	0.0392533	12.0968	RESP	NO RESP
PSORT20	week.0	LPS	CD4.T.cells	121	-0.0874763	12.0968	RESP	NO RESP
PSORT20	week.0	UNS	CD4.T.cells	148	0	12.0968	RESP	NO RESP
PSORT20	week.1	TNF	CD4.T.cells	341	0.289716	12.0968	RESP	NO RESP
PSORT20	week.1	LPS	CD4.T.cells	217	0.0934217	12.0968	RESP	NO RESP
PSORT20	week.1	UNS	CD4.T.cells	175	0	12.0968	RESP	NO RESP
PSORT20	week.12	TNF	CD4.T.cells	320	0.185004	12.0968	RESP	NO RESP
PSORT20	week.12	LPS	CD4.T.cells	262	0.098155	12.0968	RESP	NO RESP
PSORT20	week.12	UNS	CD4.T.cells	209	0	12.0968	RESP	NO RESP
PSORT20	week.0	TNF	CD8.T.cells	169	0.00257742	12.0968	RESP	NO RESP
PSORT20	week.0	LPS	CD8.T.cells	142	-0.0730209	12.0968	RESP	NO RESP
PSORT20	week.0	UNS	CD8.T.cells	168	0	12.0968	RESP	NO RESP
PSORT20	week.1	TNF	CD8.T.cells	336	0.238538	12.0968	RESP	NO RESP
PSORT20	week.1	LPS	CD8.T.cells	213	0.0405779	12.0968	RESP	NO RESP
PSORT20	week.1	UNS	CD8.T.cells	194	0	12.0968	RESP	NO RESP
PSORT20	week.12	TNF	CD8.T.cells	348	0.176091	12.0968	RESP	NO RESP
PSORT20	week.12	LPS	CD8.T.cells	262	0.0528133	12.0968	RESP	NO RESP
PSORT20	week.12	UNS	CD8.T.cells	232	0	12.0968	RESP	NO RESP
PSORT21	week.0	TNF	CD14.monocytes	403	0.262882	26.6667	NO RESP	NO RESP
PSORT21	week.0	LPS	CD14.monocytes	658	0.475803	26.6667	NO RESP	NO RESP
PSORT21	week.0	UNS	CD14.monocytes	220	0	26.6667	NO RESP	NO RESP
PSORT21	week.1	TNF	CD14.monocytes	556	0.209781	26.6667	NO RESP	NO RESP
PSORT21	week.1	LPS	CD14.monocytes	1136	0.520084	26.6667	NO RESP	NO RESP
PSORT21	week.1	UNS	CD14.monocytes	343	0	26.6667	NO RESP	NO RESP
PSORT21	week.12	TNF	CD14.monocytes	475	0.196687	26.6667	NO RESP	NO RESP
PSORT21	week.12	LPS	CD14.monocytes	954	0.499541	26.6667	NO RESP	NO RESP
PSORT21	week.12	UNS	CD14.monocytes	302	0	26.6667	NO RESP	NO RESP
PSORT21	week.0	TNF	CD16.monocytes	661	0.252	26.6667	NO RESP	NO RESP
PSORT21	week.0	LPS	CD16.monocytes	897	0.384591	26.6667	NO RESP	NO RESP
PSORT21	week.0	UNS	CD16.monocytes	370	0	26.6667	NO RESP	NO RESP
PSORT21	week.1	TNF	CD16.monocytes	908	0.147182	26.6667	NO RESP	NO RESP
PSORT21	week.1	LPS	CD16.monocytes	1667	0.411031	26.6667	NO RESP	NO RESP
PSORT21	week.1	UNS	CD16.monocytes	647	0	26.6667	NO RESP	NO RESP
PSORT21	week.12	TNF	CD16.monocytes	929	0.178435	26.6667	NO RESP	NO RESP
PSORT21	week.12	LPS	CD16.monocytes	1473	0.378622	26.6667	NO RESP	NO RESP
PSORT21	week.12	UNS	CD16.monocytes	616	0	26.6667	NO RESP	NO RESP
PSORT21	week.0	TNF	intermediate.monocytes	665	0.24648	26.6667	NO RESP	NO RESP
PSORT21	week.0	LPS	intermediate.monocytes	962	0.406834	26.6667	NO RESP	NO RESP
PSORT21	week.0	UNS	intermediate.monocytes	377	0	26.6667	NO RESP	NO RESP
PSORT21	week.1	TNF	intermediate.monocytes	927	0.226717	26.6667	NO RESP	NO RESP
PSORT21	week.1	LPS	intermediate.monocytes	1492	0.433406	26.6667	NO RESP	NO RESP
PSORT21	week.1	UNS	intermediate.monocytes	550	0	26.6667	NO RESP	NO RESP
PSORT21	week.12	TNF	intermediate.monocytes	837	0.112493	26.6667	NO RESP	NO RESP
PSORT21	week.12	LPS	intermediate.monocytes	1544	0.378415	26.6667	NO RESP	NO RESP
PSORT21	week.12	UNS	intermediate.monocytes	646	0	26.6667	NO RESP	NO RESP
PSORT21	week.0	TNF	cDC1	484	0.308268	26.6667	NO RESP	NO RESP
PSORT21	week.0	LPS	cDC1	543	0.358223	26.6667	NO RESP	NO RESP
PSORT21	week.0	UNS	cDC1	238	0	26.6667	NO RESP	NO RESP
PSORT21	week.1	TNF	cDC1	786	0.187852	26.6667	NO RESP	NO RESP
PSORT21	week.1	LPS	cDC1	1006	0.295028	26.6667	NO RESP	NO RESP
PSORT21	week.1	UNS	cDC1	510	0	26.6667	NO RESP	NO RESP
PSORT21	week.12	TNF	cDC1	725	0.267052	26.6667	NO RESP	NO RESP
PSORT21	week.12	LPS	cDC1	816	0.318404	26.6667	NO RESP	NO RESP
PSORT21	week.12	UNS	cDC1	392	0	26.6667	NO RESP	NO RESP
PSORT21	week.0	TNF	cDC2	450	0.229967	26.6667	NO RESP	NO RESP
PSORT21	week.0	LPS	cDC2	558	0.323388	26.6667	NO RESP	NO RESP
PSORT21	week.0	UNS	cDC2	265	0	26.6667	NO RESP	NO RESP
PSORT21	week.1	TNF	cDC2	956	0.221546	26.6667	NO RESP	NO RESP
PSORT21	week.1	LPS	cDC2	992	0.2376	26.6667	NO RESP	NO RESP
PSORT21	week.1	UNS	cDC2	574	0	26.6667	NO RESP	NO RESP
PSORT21	week.12	TNF	cDC2	933	0.299636	26.6667	NO RESP	NO RESP
PSORT21	week.12	LPS	cDC2	1042	0.347622	26.6667	NO RESP	NO RESP
PSORT21	week.12	UNS	cDC2	468	0	26.6667	NO RESP	NO RESP
PSORT21	week.0	TNF	DN.DCs	105	0.0732657	26.6667	NO RESP	NO RESP
PSORT21	week.0	LPS	DN.DCs	164	0.26692	26.6667	NO RESP	NO RESP
PSORT21	week.0	UNS	DN.DCs	88.7	0	26.6667	NO RESP	NO RESP
PSORT21	week.1	TNF	DN.DCs	158	0.0683233	26.6667	NO RESP	NO RESP
PSORT21	week.1	LPS	DN.DCs	179	0.122519	26.6667	NO RESP	NO RESP
PSORT21	week.1	UNS	DN.DCs	135	0	26.6667	NO RESP	NO RESP
PSORT21	week.12	TNF	DN.DCs	116	-0.00372787	26.6667	NO RESP	NO RESP
PSORT21	week.12	LPS	DN.DCs	140	0.0779422	26.6667	NO RESP	NO RESP
PSORT21	week.12	UNS	DN.DCs	117	0	26.6667	NO RESP	NO RESP
PSORT21	week.0	TNF	pDCs	436	0.270271	26.6667	NO RESP	NO RESP
PSORT21	week.0	LPS	pDCs	270	0.0621479	26.6667	NO RESP	NO RESP
PSORT21	week.0	UNS	pDCs	234	0	26.6667	NO RESP	NO RESP
PSORT21	week.1	TNF	pDCs	646	0.213635	26.6667	NO RESP	NO RESP
PSORT21	week.1	LPS	pDCs	429	0.0358602	26.6667	NO RESP	NO RESP
PSORT21	week.1	UNS	pDCs	395	0	26.6667	NO RESP	NO RESP
PSORT21	week.12	TNF	pDCs	644	0.174409	26.6667	NO RESP	NO RESP
PSORT21	week.12	LPS	pDCs	547	0.10351	26.6667	NO RESP	NO RESP
PSORT21	week.12	UNS	pDCs	431	0	26.6667	NO RESP	NO RESP
PSORT21	week.0	TNF	NK.cells	222	0.142233	26.6667	NO RESP	NO RESP
PSORT21	week.0	LPS	NK.cells	188	0.0700379	26.6667	NO RESP	NO RESP
PSORT21	week.0	UNS	NK.cells	160	0	26.6667	NO RESP	NO RESP
PSORT21	week.1	TNF	NK.cells	297	0.154693	26.6667	NO RESP	NO RESP
PSORT21	week.1	LPS	NK.cells	232	0.0474246	26.6667	NO RESP	NO RESP
PSORT21	week.1	UNS	NK.cells	208	0	26.6667	NO RESP	NO RESP
PSORT21	week.12	TNF	NK.cells	261	0.124384	26.6667	NO RESP	NO RESP
PSORT21	week.12	LPS	NK.cells	245	0.09691	26.6667	NO RESP	NO RESP
PSORT21	week.12	UNS	NK.cells	196	0	26.6667	NO RESP	NO RESP
PSORT21	week.0	TNF	NKT.cells	470	0.214216	26.6667	NO RESP	NO RESP
PSORT21	week.0	LPS	NKT.cells	365	0.104411	26.6667	NO RESP	NO RESP
PSORT21	week.0	UNS	NKT.cells	287	0	26.6667	NO RESP	NO RESP
PSORT21	week.1	TNF	NKT.cells	574	0.149317	26.6667	NO RESP	NO RESP
PSORT21	week.1	LPS	NKT.cells	461	0.0541065	26.6667	NO RESP	NO RESP
PSORT21	week.1	UNS	NKT.cells	407	0	26.6667	NO RESP	NO RESP
PSORT21	week.12	TNF	NKT.cells	493	0.176973	26.6667	NO RESP	NO RESP
PSORT21	week.12	LPS	NKT.cells	423	0.110467	26.6667	NO RESP	NO RESP
PSORT21	week.12	UNS	NKT.cells	328	0	26.6667	NO RESP	NO RESP
PSORT21	week.0	TNF	CD4.T.cells	120	0.11304	26.6667	NO RESP	NO RESP
PSORT21	week.0	LPS	CD4.T.cells	114	0.0907631	26.6667	NO RESP	NO RESP
PSORT21	week.0	UNS	CD4.T.cells	92.5	0	26.6667	NO RESP	NO RESP
PSORT21	week.1	TNF	CD4.T.cells	238	0.169751	26.6667	NO RESP	NO RESP
PSORT21	week.1	LPS	CD4.T.cells	199	0.0920272	26.6667	NO RESP	NO RESP
PSORT21	week.1	UNS	CD4.T.cells	161	0	26.6667	NO RESP	NO RESP
PSORT21	week.12	TNF	CD4.T.cells	203	0.203692	26.6667	NO RESP	NO RESP
PSORT21	week.12	LPS	CD4.T.cells	179	0.149049	26.6667	NO RESP	NO RESP
PSORT21	week.12	UNS	CD4.T.cells	127	0	26.6667	NO RESP	NO RESP
PSORT21	week.0	TNF	CD8.T.cells	146	0.111274	26.6667	NO RESP	NO RESP
PSORT21	week.0	LPS	CD8.T.cells	133	0.0707732	26.6667	NO RESP	NO RESP
PSORT21	week.0	UNS	CD8.T.cells	113	0	26.6667	NO RESP	NO RESP
PSORT21	week.1	TNF	CD8.T.cells	257	0.152255	26.6667	NO RESP	NO RESP
PSORT21	week.1	LPS	CD8.T.cells	215	0.0747599	26.6667	NO RESP	NO RESP
PSORT21	week.1	UNS	CD8.T.cells	181	0	26.6667	NO RESP	NO RESP
PSORT21	week.12	TNF	CD8.T.cells	220	0.169236	26.6667	NO RESP	NO RESP
PSORT21	week.12	LPS	CD8.T.cells	203	0.13431	26.6667	NO RESP	NO RESP
PSORT21	week.12	UNS	CD8.T.cells	149	0	26.6667	NO RESP	NO RESP
PSORT22	week.0	TNF	CD14.monocytes	490	0.0577388	12.5604	RESP	NO RESP
PSORT22	week.0	LPS	CD14.monocytes	998	0.366673	12.5604	RESP	NO RESP
PSORT22	week.0	UNS	CD14.monocytes	429	0	12.5604	RESP	NO RESP
PSORT22	week.1	TNF	CD14.monocytes	593	0.200183	12.5604	RESP	NO RESP
PSORT22	week.1	LPS	CD14.monocytes	962	0.410303	12.5604	RESP	NO RESP
PSORT22	week.1	UNS	CD14.monocytes	374	0	12.5604	RESP	NO RESP
PSORT22	week.12	TNF	CD14.monocytes	624	0.18559	12.5604	RESP	NO RESP
PSORT22	week.12	LPS	CD14.monocytes	1244	0.485226	12.5604	RESP	NO RESP
PSORT22	week.12	UNS	CD14.monocytes	407	0	12.5604	RESP	NO RESP
PSORT22	week.0	TNF	CD16.monocytes	1000	0.0231917	12.5604	RESP	NO RESP
PSORT22	week.0	LPS	CD16.monocytes	2181	0.361847	12.5604	RESP	NO RESP
PSORT22	week.0	UNS	CD16.monocytes	948	0	12.5604	RESP	NO RESP
PSORT22	week.1	TNF	CD16.monocytes	960	0.10837	12.5604	RESP	NO RESP
PSORT22	week.1	LPS	CD16.monocytes	1744	0.367645	12.5604	RESP	NO RESP
PSORT22	week.1	UNS	CD16.monocytes	748	0	12.5604	RESP	NO RESP
PSORT22	week.12	TNF	CD16.monocytes	1016	0.128947	12.5604	RESP	NO RESP
PSORT22	week.12	LPS	CD16.monocytes	2002	0.423517	12.5604	RESP	NO RESP
PSORT22	week.12	UNS	CD16.monocytes	755	0	12.5604	RESP	NO RESP
PSORT22	week.0	TNF	intermediate.monocytes	875	0.113348	12.5604	RESP	NO RESP
PSORT22	week.0	LPS	intermediate.monocytes	1715	0.405604	12.5604	RESP	NO RESP
PSORT22	week.0	UNS	intermediate.monocytes	674	0	12.5604	RESP	NO RESP
PSORT22	week.1	TNF	intermediate.monocytes	873	0.21104	12.5604	RESP	NO RESP
PSORT22	week.1	LPS	intermediate.monocytes	1552	0.460917	12.5604	RESP	NO RESP
PSORT22	week.1	UNS	intermediate.monocytes	537	0	12.5604	RESP	NO RESP
PSORT22	week.12	TNF	intermediate.monocytes	1016	0.18538	12.5604	RESP	NO RESP
PSORT22	week.12	LPS	intermediate.monocytes	2083	0.497176	12.5604	RESP	NO RESP
PSORT22	week.12	UNS	intermediate.monocytes	663	0	12.5604	RESP	NO RESP
PSORT22	week.0	TNF	cDC1	1095	0.147877	12.5604	RESP	NO RESP
PSORT22	week.0	LPS	cDC1	2219	0.45462	12.5604	RESP	NO RESP
PSORT22	week.0	UNS	cDC1	779	0	12.5604	RESP	NO RESP
PSORT22	week.1	TNF	cDC1	1104	0.241565	12.5604	RESP	NO RESP
PSORT22	week.1	LPS	cDC1	1712	0.4321	12.5604	RESP	NO RESP
PSORT22	week.1	UNS	cDC1	633	0	12.5604	RESP	NO RESP
PSORT22	week.12	TNF	cDC1	1312	0.279085	12.5604	RESP	NO RESP
PSORT22	week.12	LPS	cDC1	1738	0.401201	12.5604	RESP	NO RESP
PSORT22	week.12	UNS	cDC1	690	0	12.5604	RESP	NO RESP
PSORT22	week.0	TNF	cDC2	1462	0.132329	12.5604	RESP	NO RESP
PSORT22	week.0	LPS	cDC2	835	-0.110932	12.5604	RESP	NO RESP
PSORT22	week.0	UNS	cDC2	1078	0	12.5604	RESP	NO RESP
PSORT22	week.1	TNF	cDC2	1407	0.157955	12.5604	RESP	NO RESP
PSORT22	week.1	LPS	cDC2	1174	0.0793292	12.5604	RESP	NO RESP
PSORT22	week.1	UNS	cDC2	978	0	12.5604	RESP	NO RESP
PSORT22	week.12	TNF	cDC2	1145	0.144462	12.5604	RESP	NO RESP
PSORT22	week.12	LPS	cDC2	1573	0.282386	12.5604	RESP	NO RESP
PSORT22	week.12	UNS	cDC2	821	0	12.5604	RESP	NO RESP
PSORT22	week.0	TNF	DN.DCs	143	-0.0178502	12.5604	RESP	NO RESP
PSORT22	week.0	LPS	DN.DCs	196	0.11907	12.5604	RESP	NO RESP
PSORT22	week.0	UNS	DN.DCs	149	0	12.5604	RESP	NO RESP
PSORT22	week.1	TNF	DN.DCs	169	0.0755984	12.5604	RESP	NO RESP
PSORT22	week.1	LPS	DN.DCs	181	0.10539	12.5604	RESP	NO RESP
PSORT22	week.1	UNS	DN.DCs	142	0	12.5604	RESP	NO RESP
PSORT22	week.12	TNF	DN.DCs	171	0.0511525	12.5604	RESP	NO RESP
PSORT22	week.12	LPS	DN.DCs	199	0.117009	12.5604	RESP	NO RESP
PSORT22	week.12	UNS	DN.DCs	152	0	12.5604	RESP	NO RESP
PSORT22	week.0	TNF	pDCs	1093	0.0599832	12.5604	RESP	NO RESP
PSORT22	week.0	LPS	pDCs	966	0.00634018	12.5604	RESP	NO RESP
PSORT22	week.0	UNS	pDCs	952	0	12.5604	RESP	NO RESP
PSORT22	week.1	TNF	pDCs	1368	0.188652	12.5604	RESP	NO RESP
PSORT22	week.1	LPS	pDCs	849	-0.018526	12.5604	RESP	NO RESP
PSORT22	week.1	UNS	pDCs	886	0	12.5604	RESP	NO RESP
PSORT22	week.12	TNF	pDCs	1437	0.203697	12.5604	RESP	NO RESP
PSORT22	week.12	LPS	pDCs	941	0.0198299	12.5604	RESP	NO RESP
PSORT22	week.12	UNS	pDCs	899	0	12.5604	RESP	NO RESP
PSORT22	week.0	TNF	NK.cells	279	0	12.5604	RESP	NO RESP
PSORT22	week.0	LPS	NK.cells	257	-0.0356711	12.5604	RESP	NO RESP
PSORT22	week.0	UNS	NK.cells	279	0	12.5604	RESP	NO RESP
PSORT22	week.1	TNF	NK.cells	312	0.110339	12.5604	RESP	NO RESP
PSORT22	week.1	LPS	NK.cells	255	0.0227248	12.5604	RESP	NO RESP
PSORT22	week.1	UNS	NK.cells	242	0	12.5604	RESP	NO RESP
PSORT22	week.12	TNF	NK.cells	312	0.0997029	12.5604	RESP	NO RESP
PSORT22	week.12	LPS	NK.cells	259	0.0188481	12.5604	RESP	NO RESP
PSORT22	week.12	UNS	NK.cells	248	0	12.5604	RESP	NO RESP
PSORT22	week.0	TNF	NKT.cells	660	0.0659609	12.5604	RESP	NO RESP
PSORT22	week.0	LPS	NKT.cells	387	-0.165872	12.5604	RESP	NO RESP
PSORT22	week.0	UNS	NKT.cells	567	0	12.5604	RESP	NO RESP
PSORT22	week.1	TNF	NKT.cells	653	0.113345	12.5604	RESP	NO RESP
PSORT22	week.1	LPS	NKT.cells	543	0.0332318	12.5604	RESP	NO RESP
PSORT22	week.1	UNS	NKT.cells	503	0	12.5604	RESP	NO RESP
PSORT22	week.12	TNF	NKT.cells	630	0.0900706	12.5604	RESP	NO RESP
PSORT22	week.12	LPS	NKT.cells	537	0.0207043	12.5604	RESP	NO RESP
PSORT22	week.12	UNS	NKT.cells	512	0	12.5604	RESP	NO RESP
PSORT22	week.0	TNF	CD4.T.cells	230	-0.0760227	12.5604	RESP	NO RESP
PSORT22	week.0	LPS	CD4.T.cells	248	-0.0432989	12.5604	RESP	NO RESP
PSORT22	week.0	UNS	CD4.T.cells	274	0	12.5604	RESP	NO RESP
PSORT22	week.1	TNF	CD4.T.cells	295	0.111887	12.5604	RESP	NO RESP
PSORT22	week.1	LPS	CD4.T.cells	253	0.0451857	12.5604	RESP	NO RESP
PSORT22	week.1	UNS	CD4.T.cells	228	0	12.5604	RESP	NO RESP
PSORT22	week.12	TNF	CD4.T.cells	305	0.0951338	12.5604	RESP	NO RESP
PSORT22	week.12	LPS	CD4.T.cells	255	0.0173741	12.5604	RESP	NO RESP
PSORT22	week.12	UNS	CD4.T.cells	245	0	12.5604	RESP	NO RESP
PSORT22	week.0	TNF	CD8.T.cells	228	-0.0553649	12.5604	RESP	NO RESP
PSORT22	week.0	LPS	CD8.T.cells	237	-0.0385514	12.5604	RESP	NO RESP
PSORT22	week.0	UNS	CD8.T.cells	259	0	12.5604	RESP	NO RESP
PSORT22	week.1	TNF	CD8.T.cells	287	0.111529	12.5604	RESP	NO RESP
PSORT22	week.1	LPS	CD8.T.cells	240	0.0338583	12.5604	RESP	NO RESP
PSORT22	week.1	UNS	CD8.T.cells	222	0	12.5604	RESP	NO RESP
PSORT22	week.12	TNF	CD8.T.cells	298	0.094005	12.5604	RESP	NO RESP
PSORT22	week.12	LPS	CD8.T.cells	249	0.0159881	12.5604	RESP	NO RESP
PSORT22	week.12	UNS	CD8.T.cells	240	0	12.5604	RESP	NO RESP
PSORT23	week.1	TNF	CD14.monocytes	541	0.228047	9.23077	RESP	RESP
PSORT23	week.1	LPS	CD14.monocytes	912	0.454845	9.23077	RESP	RESP
PSORT23	week.1	UNS	CD14.monocytes	320	0	9.23077	RESP	RESP
PSORT23	week.12	TNF	CD14.monocytes	641	0.179492	9.23077	RESP	RESP
PSORT23	week.12	LPS	CD14.monocytes	1705	0.604359	9.23077	RESP	RESP
PSORT23	week.12	UNS	CD14.monocytes	424	0	9.23077	RESP	RESP
PSORT23	week.1	TNF	CD16.monocytes	1307	0.181777	9.23077	RESP	RESP
PSORT23	week.1	LPS	CD16.monocytes	2337	0.43416	9.23077	RESP	RESP
PSORT23	week.1	UNS	CD16.monocytes	860	0	9.23077	RESP	RESP
PSORT23	week.12	TNF	CD16.monocytes	1415	0.165779	9.23077	RESP	RESP
PSORT23	week.12	LPS	CD16.monocytes	3532	0.563044	9.23077	RESP	RESP
PSORT23	week.12	UNS	CD16.monocytes	966	0	9.23077	RESP	RESP
PSORT23	week.1	TNF	intermediate.monocytes	1292	0.325933	9.23077	RESP	RESP
PSORT23	week.1	LPS	intermediate.monocytes	2341	0.584072	9.23077	RESP	RESP
PSORT23	week.1	UNS	intermediate.monocytes	610	0	9.23077	RESP	RESP
PSORT23	week.12	TNF	intermediate.monocytes	1376	0.253823	9.23077	RESP	RESP
PSORT23	week.12	LPS	intermediate.monocytes	3132	0.611026	9.23077	RESP	RESP
PSORT23	week.12	UNS	intermediate.monocytes	767	0	9.23077	RESP	RESP
PSORT23	week.1	TNF	cDC1	1467	0.45378	9.23077	RESP	RESP
PSORT23	week.1	LPS	cDC1	1532	0.472609	9.23077	RESP	RESP
PSORT23	week.1	UNS	cDC1	516	0	9.23077	RESP	RESP
PSORT23	week.12	TNF	cDC1	1429	0.262381	9.23077	RESP	RESP
PSORT23	week.12	LPS	cDC1	2500	0.505289	9.23077	RESP	RESP
PSORT23	week.12	UNS	cDC1	781	0	9.23077	RESP	RESP
PSORT23	week.1	TNF	cDC2	1561	0.24892	9.23077	RESP	RESP
PSORT23	week.1	LPS	cDC2	1603	0.260451	9.23077	RESP	RESP
PSORT23	week.1	UNS	cDC2	880	0	9.23077	RESP	RESP
PSORT23	week.12	TNF	cDC2	1152	0.0579919	9.23077	RESP	RESP
PSORT23	week.12	LPS	cDC2	1451	0.158207	9.23077	RESP	RESP
PSORT23	week.12	UNS	cDC2	1008	0	9.23077	RESP	RESP
PSORT23	week.1	TNF	DN.DCs	181	0.143735	9.23077	RESP	RESP
PSORT23	week.1	LPS	DN.DCs	215	0.218495	9.23077	RESP	RESP
PSORT23	week.1	UNS	DN.DCs	130	0	9.23077	RESP	RESP
PSORT23	week.12	TNF	DN.DCs	148	0.0399279	9.23077	RESP	RESP
PSORT23	week.12	LPS	DN.DCs	165	0.0871502	9.23077	RESP	RESP
PSORT23	week.12	UNS	DN.DCs	135	0	9.23077	RESP	RESP
PSORT23	week.1	TNF	pDCs	1325	0.263078	9.23077	RESP	RESP
PSORT23	week.1	LPS	pDCs	830	0.0599398	9.23077	RESP	RESP
PSORT23	week.1	UNS	pDCs	723	0	9.23077	RESP	RESP
PSORT23	week.12	TNF	pDCs	1268	0.185089	9.23077	RESP	RESP
PSORT23	week.12	LPS	pDCs	1010	0.086291	9.23077	RESP	RESP
PSORT23	week.12	UNS	pDCs	828	0	9.23077	RESP	RESP
PSORT23	week.1	TNF	NK.cells	339	0.148183	9.23077	RESP	RESP
PSORT23	week.1	LPS	NK.cells	270	0.0493467	9.23077	RESP	RESP
PSORT23	week.1	UNS	NK.cells	241	0	9.23077	RESP	RESP
PSORT23	week.12	TNF	NK.cells	416	0.143422	9.23077	RESP	RESP
PSORT23	week.12	LPS	NK.cells	356	0.0757788	9.23077	RESP	RESP
PSORT23	week.12	UNS	NK.cells	299	0	9.23077	RESP	RESP
PSORT23	week.1	TNF	NKT.cells	625	0.155399	9.23077	RESP	RESP
PSORT23	week.1	LPS	NKT.cells	494	0.0532455	9.23077	RESP	RESP
PSORT23	week.1	UNS	NKT.cells	437	0	9.23077	RESP	RESP
PSORT23	week.12	TNF	NKT.cells	789	0.182747	9.23077	RESP	RESP
PSORT23	week.12	LPS	NKT.cells	673	0.113685	9.23077	RESP	RESP
PSORT23	week.12	UNS	NKT.cells	518	0	9.23077	RESP	RESP
PSORT23	week.1	TNF	CD4.T.cells	316	0.203022	9.23077	RESP	RESP
PSORT23	week.1	LPS	CD4.T.cells	267	0.129846	9.23077	RESP	RESP
PSORT23	week.1	UNS	CD4.T.cells	198	0	9.23077	RESP	RESP
PSORT23	week.12	TNF	CD4.T.cells	370	0.154902	9.23077	RESP	RESP
PSORT23	week.12	LPS	CD4.T.cells	401	0.189845	9.23077	RESP	RESP
PSORT23	week.12	UNS	CD4.T.cells	259	0	9.23077	RESP	RESP
PSORT23	week.1	TNF	CD8.T.cells	328	0.169521	9.23077	RESP	RESP
PSORT23	week.1	LPS	CD8.T.cells	278	0.0976918	9.23077	RESP	RESP
PSORT23	week.1	UNS	CD8.T.cells	222	0	9.23077	RESP	RESP
PSORT23	week.12	TNF	CD8.T.cells	395	0.140231	9.23077	RESP	RESP
PSORT23	week.12	LPS	CD8.T.cells	401	0.146778	9.23077	RESP	RESP
PSORT23	week.12	UNS	CD8.T.cells	286	0	9.23077	RESP	RESP
PSORT24	week.0	TNF	CD14.monocytes	619	0.242687	25	NO RESP	NO RESP
PSORT24	week.0	LPS	CD14.monocytes	978	0.441336	25	NO RESP	NO RESP
PSORT24	week.0	UNS	CD14.monocytes	354	0	25	NO RESP	NO RESP
PSORT24	week.12	TNF	CD14.monocytes	333	0.0991984	25	NO RESP	NO RESP
PSORT24	week.12	LPS	CD14.monocytes	676	0.406701	25	NO RESP	NO RESP
PSORT24	week.12	UNS	CD14.monocytes	265	0	25	NO RESP	NO RESP
PSORT24	week.0	TNF	CD16.monocytes	1254	0.047145	25	NO RESP	NO RESP
PSORT24	week.0	LPS	CD16.monocytes	2619	0.366983	25	NO RESP	NO RESP
PSORT24	week.0	UNS	CD16.monocytes	1125	0	25	NO RESP	NO RESP
PSORT24	week.12	TNF	CD16.monocytes	1266	0.139591	25	NO RESP	NO RESP
PSORT24	week.12	LPS	CD16.monocytes	2461	0.428269	25	NO RESP	NO RESP
PSORT24	week.12	UNS	CD16.monocytes	918	0	25	NO RESP	NO RESP
PSORT24	week.0	TNF	intermediate.monocytes	1110	0.239822	25	NO RESP	NO RESP
PSORT24	week.0	LPS	intermediate.monocytes	2244	0.545522	25	NO RESP	NO RESP
PSORT24	week.0	UNS	intermediate.monocytes	639	0	25	NO RESP	NO RESP
PSORT24	week.12	TNF	intermediate.monocytes	988	0.223169	25	NO RESP	NO RESP
PSORT24	week.12	LPS	intermediate.monocytes	2168	0.564472	25	NO RESP	NO RESP
PSORT24	week.12	UNS	intermediate.monocytes	591	0	25	NO RESP	NO RESP
PSORT24	week.0	TNF	cDC1	1010	0.145183	25	NO RESP	NO RESP
PSORT24	week.0	LPS	cDC1	1751	0.384148	25	NO RESP	NO RESP
PSORT24	week.0	UNS	cDC1	723	0	25	NO RESP	NO RESP
PSORT24	week.12	TNF	cDC1	275	-0.0603544	25	NO RESP	NO RESP
PSORT24	week.12	LPS	cDC1	544	0.235912	25	NO RESP	NO RESP
PSORT24	week.12	UNS	cDC1	316	0	25	NO RESP	NO RESP
PSORT24	week.0	TNF	cDC2	1950	0.0867297	25	NO RESP	NO RESP
PSORT24	week.0	LPS	cDC2	2240	0.146943	25	NO RESP	NO RESP
PSORT24	week.0	UNS	cDC2	1597	0	25	NO RESP	NO RESP
PSORT24	week.12	TNF	cDC2	199	0.188263	25	NO RESP	NO RESP
PSORT24	week.12	LPS	cDC2	130	0.00335364	25	NO RESP	NO RESP
PSORT24	week.12	UNS	cDC2	129	0	25	NO RESP	NO RESP
PSORT24	week.0	TNF	DN.DCs	133	0.0132619	25	NO RESP	NO RESP
PSORT24	week.0	LPS	DN.DCs	126	-0.0102192	25	NO RESP	NO RESP
PSORT24	week.0	UNS	DN.DCs	129	0	25	NO RESP	NO RESP
PSORT24	week.12	TNF	DN.DCs	118	0.071882	25	NO RESP	NO RESP
PSORT24	week.12	LPS	DN.DCs	103	0.0128372	25	NO RESP	NO RESP
PSORT24	week.12	UNS	DN.DCs	100	0	25	NO RESP	NO RESP
PSORT24	week.0	TNF	pDCs	242	0.240801	25	NO RESP	NO RESP
PSORT24	week.0	LPS	pDCs	182	0.117057	25	NO RESP	NO RESP
PSORT24	week.0	UNS	pDCs	139	0	25	NO RESP	NO RESP
PSORT24	week.12	TNF	pDCs	242	-0.012384	25	NO RESP	NO RESP
PSORT24	week.12	LPS	pDCs	211	-0.0719169	25	NO RESP	NO RESP
PSORT24	week.12	UNS	pDCs	249	0	25	NO RESP	NO RESP
PSORT24	week.0	TNF	NK.cells	394	0.105538	25	NO RESP	NO RESP
PSORT24	week.0	LPS	NK.cells	318	0.0124686	25	NO RESP	NO RESP
PSORT24	week.0	UNS	NK.cells	309	0	25	NO RESP	NO RESP
PSORT24	week.12	TNF	NK.cells	363	0.133395	25	NO RESP	NO RESP
PSORT24	week.12	LPS	NK.cells	286	0.0298548	25	NO RESP	NO RESP
PSORT24	week.12	UNS	NK.cells	267	0	25	NO RESP	NO RESP
PSORT24	week.0	TNF	NKT.cells	730	0.179376	25	NO RESP	NO RESP
PSORT24	week.0	LPS	NKT.cells	588	0.0854302	25	NO RESP	NO RESP
PSORT24	week.0	UNS	NKT.cells	483	0	25	NO RESP	NO RESP
PSORT24	week.12	TNF	NKT.cells	653	0.170475	25	NO RESP	NO RESP
PSORT24	week.12	LPS	NKT.cells	455	0.0135728	25	NO RESP	NO RESP
PSORT24	week.12	UNS	NKT.cells	441	0	25	NO RESP	NO RESP
PSORT24	week.0	TNF	CD4.T.cells	355	0.125347	25	NO RESP	NO RESP
PSORT24	week.0	LPS	CD4.T.cells	279	0.0207226	25	NO RESP	NO RESP
PSORT24	week.0	UNS	CD4.T.cells	266	0	25	NO RESP	NO RESP
PSORT24	week.12	TNF	CD4.T.cells	304	0.16481	25	NO RESP	NO RESP
PSORT24	week.12	LPS	CD4.T.cells	237	0.056685	25	NO RESP	NO RESP
PSORT24	week.12	UNS	CD4.T.cells	208	0	25	NO RESP	NO RESP
PSORT24	week.0	TNF	CD8.T.cells	354	0.119251	25	NO RESP	NO RESP
PSORT24	week.0	LPS	CD8.T.cells	285	0.0250926	25	NO RESP	NO RESP
PSORT24	week.0	UNS	CD8.T.cells	269	0	25	NO RESP	NO RESP
PSORT24	week.12	TNF	CD8.T.cells	290	0.150644	25	NO RESP	NO RESP
PSORT24	week.12	LPS	CD8.T.cells	222	0.0345991	25	NO RESP	NO RESP
PSORT24	week.12	UNS	CD8.T.cells	205	0	25	NO RESP	NO RESP
PSORT25	week.0	TNF	CD14.monocytes	767	0.122117	1.40845	RESP	RESP
PSORT25	week.0	LPS	CD14.monocytes	1426	0.391441	1.40845	RESP	RESP
PSORT25	week.0	UNS	CD14.monocytes	579	0	1.40845	RESP	RESP
PSORT25	week.1	TNF	CD14.monocytes	685	0.254766	1.40845	RESP	RESP
PSORT25	week.1	LPS	CD14.monocytes	1312	0.537009	1.40845	RESP	RESP
PSORT25	week.1	UNS	CD14.monocytes	381	0	1.40845	RESP	RESP
PSORT25	week.0	TNF	CD16.monocytes	1150	0.0288856	1.40845	RESP	RESP
PSORT25	week.0	LPS	CD16.monocytes	3016	0.447619	1.40845	RESP	RESP
[truncated: 1,131 more rows]

## Sheet: Fig 3 and Supp Fig 7
patientID	stimulation	treatment	antigen	MFI	log10FC_UNS	Final.PASI.relative	PASI75	PASI90
PSORT01	LPS	Adalimumab	CD80	437	0.290233	0	RESP	RESP
PSORT01	LPS	Adalimumab	HLADR	2498	0.646313	0	RESP	RESP
PSORT01	LPS	None	CD80	537	0.379726	0	RESP	RESP
PSORT01	LPS	Adalimumab	CD40	674	0.333116	0	RESP	RESP
PSORT01	LPS	Adalimumab	CD86	192	0.249877	0	RESP	RESP
PSORT01	LPS	None	CD86	1300	1.08052	0	RESP	RESP
PSORT01	LPS	None	HLADR	9567	1.2295	0	RESP	RESP
PSORT01	LPS	Adalimumab	CD83	149	0.105	0	RESP	RESP
PSORT01	LPS	None	CD83	229	0.29165	0	RESP	RESP
PSORT01	LPS	None	CD40	914	0.465402	0	RESP	RESP
PSORT01	UNS	Adalimumab	CD40	376	0.0796435	0	RESP	RESP
PSORT01	UNS	None	CD40	313	0	0	RESP	RESP
PSORT01	LPS	Adalimumab	CD14	73.2	0.176091	0	RESP	RESP
PSORT01	LPS	None	CD14	68.1	0.144727	0	RESP	RESP
PSORT01	UNS	Adalimumab	CD86	99	-0.0377886	0	RESP	RESP
PSORT01	UNS	None	CD86	108	0	0	RESP	RESP
PSORT01	UNS	Adalimumab	HLADR	719	0.10545	0	RESP	RESP
PSORT01	UNS	None	HLADR	564	0	0	RESP	RESP
PSORT01	LPS	Adalimumab	CD54	895	0.256341	0	RESP	RESP
PSORT01	UNS	Adalimumab	CD80	286	0.106118	0	RESP	RESP
PSORT01	UNS	None	CD80	224	0	0	RESP	RESP
PSORT01	UNS	None	CD54	496	0	0	RESP	RESP
PSORT01	UNS	Adalimumab	CD14	74.5	0.183736	0	RESP	RESP
PSORT01	UNS	None	CD14	48.8	0	0	RESP	RESP
PSORT01	UNS	Adalimumab	CD83	148	0.102076	0	RESP	RESP
PSORT01	UNS	None	CD83	117	0	0	RESP	RESP
PSORT01	UNS	Adalimumab	CD54	450	-0.0422692	0	RESP	RESP
PSORT01	LPS	None	CD54	1590	0.505915	0	RESP	RESP
PSORT07	LPS	None	CD40	1877	0.428366	39.6552	NO RESP	NO RESP
PSORT07	LPS	Adalimumab	CD40	1114	0.201787	39.6552	NO RESP	NO RESP
PSORT07	UNS	None	CD86	123	0	39.6552	NO RESP	NO RESP
PSORT07	LPS	Adalimumab	CD83	199	0.0813691	39.6552	NO RESP	NO RESP
PSORT07	LPS	None	CD83	499	0.480617	39.6552	NO RESP	NO RESP
PSORT07	UNS	Adalimumab	CD83	174	0.0230653	39.6552	NO RESP	NO RESP
PSORT07	UNS	None	CD83	165	0	39.6552	NO RESP	NO RESP
PSORT07	LPS	None	CD54	4666	0.672433	39.6552	NO RESP	NO RESP
PSORT07	UNS	Adalimumab	CD54	715	-0.142206	39.6552	NO RESP	NO RESP
PSORT07	LPS	Adalimumab	CD86	1042	0.927963	39.6552	NO RESP	NO RESP
PSORT07	LPS	None	CD86	2849	1.36479	39.6552	NO RESP	NO RESP
PSORT07	UNS	Adalimumab	CD86	121	-0.00711974	39.6552	NO RESP	NO RESP
PSORT07	LPS	Adalimumab	CD80	695	0.291756	39.6552	NO RESP	NO RESP
PSORT07	LPS	None	CD80	988	0.444529	39.6552	NO RESP	NO RESP
PSORT07	UNS	Adalimumab	CD80	369	0.016798	39.6552	NO RESP	NO RESP
PSORT07	UNS	None	CD80	355	0	39.6552	NO RESP	NO RESP
PSORT07	LPS	Adalimumab	CD54	2396	0.382975	39.6552	NO RESP	NO RESP
PSORT07	UNS	Adalimumab	CD40	588	-0.0757207	39.6552	NO RESP	NO RESP
PSORT07	UNS	None	CD40	700	0	39.6552	NO RESP	NO RESP
PSORT07	UNS	None	CD54	992	0	39.6552	NO RESP	NO RESP
PSORT07	LPS	Adalimumab	CD14	71.1	-0.137135	39.6552	NO RESP	NO RESP
PSORT07	LPS	None	CD14	86.4	-0.0524909	39.6552	NO RESP	NO RESP
PSORT07	LPS	Adalimumab	HLADR	8187	1.08254	39.6552	NO RESP	NO RESP
PSORT07	LPS	None	HLADR	19511	1.45969	39.6552	NO RESP	NO RESP
PSORT07	UNS	Adalimumab	HLADR	769	0.0553377	39.6552	NO RESP	NO RESP
PSORT07	UNS	None	HLADR	677	0	39.6552	NO RESP	NO RESP
PSORT07	UNS	Adalimumab	CD14	112	0.0602134	39.6552	NO RESP	NO RESP
PSORT07	UNS	None	CD14	97.5	0	39.6552	NO RESP	NO RESP
PSORT08	LPS	None	CD80	862	0.55893	49.1018	NO RESP	NO RESP
PSORT08	UNS	Adalimumab	CD80	258	0.0350427	49.1018	NO RESP	NO RESP
PSORT08	LPS	Adalimumab	CD80	655	0.439664	49.1018	NO RESP	NO RESP
PSORT08	LPS	Adalimumab	HLADR	6394	1.0401	49.1018	NO RESP	NO RESP
PSORT08	LPS	None	HLADR	10834	1.26912	49.1018	NO RESP	NO RESP
PSORT08	LPS	Adalimumab	CD40	974	0.352071	49.1018	NO RESP	NO RESP
PSORT08	LPS	None	CD40	1413	0.513654	49.1018	NO RESP	NO RESP
PSORT08	LPS	Adalimumab	CD14	18	-0.31527	49.1018	NO RESP	NO RESP
PSORT08	LPS	None	CD14	-6.42	#NUM!	49.1018	NO RESP	NO RESP
PSORT08	LPS	Adalimumab	CD54	1807	0.597993	49.1018	NO RESP	NO RESP
PSORT08	LPS	None	CD54	3296	0.859022	49.1018	NO RESP	NO RESP
PSORT08	UNS	None	CD80	238	0	49.1018	NO RESP	NO RESP
PSORT08	UNS	Adalimumab	CD54	476	0.0186421	49.1018	NO RESP	NO RESP
PSORT08	UNS	None	CD54	456	0	49.1018	NO RESP	NO RESP
PSORT08	UNS	None	CD40	433	0	49.1018	NO RESP	NO RESP
PSORT08	LPS	Adalimumab	CD86	748	0.972989	49.1018	NO RESP	NO RESP
PSORT08	LPS	None	CD86	1906	1.37921	49.1018	NO RESP	NO RESP
PSORT08	UNS	Adalimumab	HLADR	595	0.00884841	49.1018	NO RESP	NO RESP
PSORT08	UNS	None	HLADR	583	0	49.1018	NO RESP	NO RESP
PSORT08	UNS	Adalimumab	CD83	122	0.0332814	49.1018	NO RESP	NO RESP
PSORT08	UNS	Adalimumab	CD40	445	0.0118721	49.1018	NO RESP	NO RESP
PSORT08	LPS	Adalimumab	CD83	167	0.169638	49.1018	NO RESP	NO RESP
PSORT08	LPS	None	CD83	352	0.493464	49.1018	NO RESP	NO RESP
PSORT08	UNS	None	CD86	79.6	0	49.1018	NO RESP	NO RESP
PSORT08	UNS	Adalimumab	CD14	41.1	0.0432989	49.1018	NO RESP	NO RESP
PSORT08	UNS	Adalimumab	CD86	84.8	0.0274828	49.1018	NO RESP	NO RESP
PSORT08	UNS	None	CD14	37.2	0	49.1018	NO RESP	NO RESP
PSORT08	UNS	None	CD83	113	0	49.1018	NO RESP	NO RESP
PSORT09	LPS	Adalimumab	HLADR	17554	1.21621	25.1852	NO RESP	NO RESP
PSORT09	UNS	None	CD54	518	0	25.1852	NO RESP	NO RESP
PSORT09	UNS	None	CD80	250	0	25.1852	NO RESP	NO RESP
PSORT09	LPS	None	CD80	1101	0.643847	25.1852	NO RESP	NO RESP
PSORT09	LPS	None	HLADR	20395	1.28136	25.1852	NO RESP	NO RESP
PSORT09	LPS	Adalimumab	CD86	1693	1.26252	25.1852	NO RESP	NO RESP
PSORT09	UNS	None	HLADR	1067	0	25.1852	NO RESP	NO RESP
PSORT09	LPS	None	CD83	470	0.571727	25.1852	NO RESP	NO RESP
PSORT09	UNS	None	CD83	126	0	25.1852	NO RESP	NO RESP
PSORT09	LPS	Adalimumab	CD83	211	0.223912	25.1852	NO RESP	NO RESP
PSORT09	LPS	Adalimumab	CD14	30.8	-0.327691	25.1852	NO RESP	NO RESP
PSORT09	LPS	None	CD14	-1.28	#NUM!	25.1852	NO RESP	NO RESP
PSORT09	UNS	None	CD14	65.5	0	25.1852	NO RESP	NO RESP
PSORT09	UNS	None	CD86	92.5	0	25.1852	NO RESP	NO RESP
PSORT09	LPS	Adalimumab	CD80	830	0.521138	25.1852	NO RESP	NO RESP
PSORT09	LPS	Adalimumab	CD54	2563	0.694419	25.1852	NO RESP	NO RESP
PSORT09	LPS	None	CD54	4062	0.89441	25.1852	NO RESP	NO RESP
PSORT09	LPS	None	CD40	1445	0.657441	25.1852	NO RESP	NO RESP
PSORT09	UNS	None	CD40	318	0	25.1852	NO RESP	NO RESP
PSORT09	LPS	None	CD86	2419	1.41749	25.1852	NO RESP	NO RESP
PSORT09	LPS	Adalimumab	CD40	958	0.478938	25.1852	NO RESP	NO RESP
PSORT11	UNS	Adalimumab	CD80	344	0.063802	59.434	NO RESP	NO RESP
PSORT11	UNS	None	CD80	297	0	59.434	NO RESP	NO RESP
PSORT11	UNS	None	CD40	552	0	59.434	NO RESP	NO RESP
PSORT11	LPS	Adalimumab	CD86	2963	1.3256	59.434	NO RESP	NO RESP
PSORT11	LPS	Adalimumab	HLADR	22728	1.06876	59.434	NO RESP	NO RESP
PSORT11	LPS	None	HLADR	25268	1.11477	59.434	NO RESP	NO RESP
PSORT11	UNS	None	CD86	140	0	59.434	NO RESP	NO RESP
PSORT11	LPS	Adalimumab	CD80	679	0.359113	59.434	NO RESP	NO RESP
PSORT11	LPS	Adalimumab	CD40	1239	0.351132	59.434	NO RESP	NO RESP
PSORT11	LPS	None	CD40	1649	0.475282	59.434	NO RESP	NO RESP
PSORT11	UNS	Adalimumab	CD40	497	-0.0455827	59.434	NO RESP	NO RESP
PSORT11	LPS	Adalimumab	CD14	91.5	0.0992897	59.434	NO RESP	NO RESP
PSORT11	LPS	None	CD14	99.2	0.13438	59.434	NO RESP	NO RESP
PSORT11	LPS	None	CD86	3312	1.37396	59.434	NO RESP	NO RESP
PSORT11	UNS	Adalimumab	CD86	152	0.0357156	59.434	NO RESP	NO RESP
PSORT11	UNS	Adalimumab	HLADR	2612	0.129171	59.434	NO RESP	NO RESP
PSORT11	UNS	None	HLADR	1940	0	59.434	NO RESP	NO RESP
PSORT11	LPS	None	CD80	980	0.51847	59.434	NO RESP	NO RESP
PSORT11	LPS	Adalimumab	CD54	2802	0.378911	59.434	NO RESP	NO RESP
PSORT11	LPS	None	CD54	4814	0.613949	59.434	NO RESP	NO RESP
PSORT11	UNS	Adalimumab	CD54	1088	-0.031928	59.434	NO RESP	NO RESP
PSORT11	UNS	None	CD54	1171	0	59.434	NO RESP	NO RESP
PSORT11	LPS	None	CD83	579	0.592417	59.434	NO RESP	NO RESP
PSORT11	UNS	Adalimumab	CD83	171	0.0627344	59.434	NO RESP	NO RESP
PSORT11	UNS	Adalimumab	CD14	93.2	0.107285	59.434	NO RESP	NO RESP
PSORT11	UNS	None	CD14	72.8	0	59.434	NO RESP	NO RESP
PSORT11	UNS	None	CD83	148	0	59.434	NO RESP	NO RESP
PSORT11	LPS	Adalimumab	CD83	246	0.220673	59.434	NO RESP	NO RESP
PSORT13	UNS	None	CD80	273	0	10.4348	RESP	NO RESP
PSORT13	LPS	None	CD80	617	0.354123	10.4348	RESP	NO RESP
PSORT13	UNS	Adalimumab	CD80	297	0.0365938	10.4348	RESP	NO RESP
PSORT13	LPS	Adalimumab	CD80	521	0.280675	10.4348	RESP	NO RESP
PSORT13	LPS	Adalimumab	CD40	755	0.297022	10.4348	RESP	NO RESP
PSORT13	LPS	None	CD54	1918	0.514951	10.4348	RESP	NO RESP
PSORT13	UNS	Adalimumab	CD54	619	0.023793	10.4348	RESP	NO RESP
PSORT13	UNS	None	CD54	586	0	10.4348	RESP	NO RESP
PSORT13	LPS	Adalimumab	CD86	287	0.479701	10.4348	RESP	NO RESP
PSORT13	LPS	None	CD86	2266	1.37708	10.4348	RESP	NO RESP
PSORT13	UNS	Adalimumab	CD86	97.7	0.011714	10.4348	RESP	NO RESP
PSORT13	LPS	Adalimumab	CD83	199	0.165314	10.4348	RESP	NO RESP
PSORT13	LPS	None	CD83	390	0.457526	10.4348	RESP	NO RESP
PSORT13	UNS	Adalimumab	CD83	140	0.0125891	10.4348	RESP	NO RESP
PSORT13	UNS	None	CD83	136	0	10.4348	RESP	NO RESP
PSORT13	UNS	Adalimumab	CD40	396	0.0167702	10.4348	RESP	NO RESP
PSORT13	UNS	None	CD40	381	0	10.4348	RESP	NO RESP
PSORT13	LPS	Adalimumab	CD14	55.2	-0.0296484	10.4348	RESP	NO RESP
PSORT13	LPS	None	CD14	14.1	-0.622368	10.4348	RESP	NO RESP
PSORT13	UNS	Adalimumab	CD14	68.1	0.0615596	10.4348	RESP	NO RESP
PSORT13	UNS	None	CD14	59.1	0	10.4348	RESP	NO RESP
PSORT13	LPS	None	HLADR	14041	1.44153	10.4348	RESP	NO RESP
PSORT13	UNS	Adalimumab	HLADR	614	0.0823047	10.4348	RESP	NO RESP
PSORT13	UNS	None	HLADR	508	0	10.4348	RESP	NO RESP
PSORT13	LPS	Adalimumab	CD54	1233	0.323065	10.4348	RESP	NO RESP
PSORT13	LPS	None	CD40	1150	0.479773	10.4348	RESP	NO RESP
PSORT13	LPS	Adalimumab	HLADR	3693	0.861516	10.4348	RESP	NO RESP
PSORT13	UNS	None	CD86	95.1	0	10.4348	RESP	NO RESP
PSORT15	LPS	Adalimumab	CD80	958	0.140PSORT1462369	23.5294	RESP	NO RESP
PSORT15	LPS	None	CD80	1683	0.384725	23.5294	RESP	NO RESP
PSORT15	UNS	Adalimumab	CD80	605	-0.0596041	23.5294	RESP	NO RESP
PSORT15	UNS	None	CD80	694	0	23.5294	RESP	NO RESP
PSORT15	UNS	None	CD83	290	0	23.5294	RESP	NO RESP
PSORT15	LPS	Adalimumab	HLADR	15375	0.810421	23.5294	RESP	NO RESP
PSORT15	LPS	None	HLADR	28938	1.08507	23.5294	RESP	NO RESP
PSORT15	UNS	Adalimumab	HLADR	2168	-0.0403352	23.5294	RESP	NO RESP
PSORT15	UNS	None	HLADR	2379	0	23.5294	RESP	NO RESP
PSORT15	UNS	None	CD86	209	0	23.5294	RESP	NO RESP
PSORT15	UNS	None	CD14	164	0	23.5294	RESP	NO RESP
PSORT15	LPS	Adalimumab	CD40	1239	0.216276	23.5294	RESP	NO RESP
PSORT15	LPS	None	CD40	1888	0.399207	23.5294	RESP	NO RESP
PSORT15	UNS	Adalimumab	CD40	562	-0.127059	23.5294	RESP	NO RESP
PSORT15	UNS	None	CD40	753	0	23.5294	RESP	NO RESP
PSORT15	LPS	None	CD86	3455	1.2183	23.5294	RESP	NO RESP
PSORT15	UNS	Adalimumab	CD86	187	-0.0483047	23.5294	RESP	NO RESP
PSORT15	LPS	Adalimumab	CD86	1042	0.697721	23.5294	RESP	NO RESP
PSORT15	UNS	Adalimumab	CD14	169	0.0130429	23.5294	RESP	NO RESP
PSORT15	LPS	None	CD83	738	0.405658	23.5294	RESP	NO RESP
PSORT15	UNS	Adalimumab	CD83	262	-0.0440967	23.5294	RESP	NO RESP
PSORT15	LPS	Adalimumab	CD14	117	-0.146658	23.5294	RESP	NO RESP
PSORT15	LPS	Adalimumab	CD83	281	-0.0136917	23.5294	RESP	NO RESP
PSORT15	LPS	None	CD54	5324	0.591424	23.5294	RESP	NO RESP
PSORT15	UNS	None	CD54	1364	0	23.5294	RESP	NO RESP
PSORT15	LPS	None	CD14	129	-0.104254	23.5294	RESP	NO RESP
PSORT15	UNS	Adalimumab	CD54	964	-0.150737	23.5294	RESP	NO RESP
PSORT15	LPS	Adalimumab	CD54	2642	0.287118	23.5294	RESP	NO RESP
PSORT16	UNS	Adalimumab	CD80	391	-0.0771401	5.82524	RESP	RESP
PSORT16	UNS	None	CD80	467	0	5.82524	RESP	RESP
PSORT16	UNS	None	HLADR	1746	0	5.82524	RESP	RESP
PSORT16	LPS	Adalimumab	CD40	842	0.153725	5.82524	RESP	RESP
PSORT16	LPS	Adalimumab	CD54	1722	0.199404	5.82524	RESP	RESP
PSORT16	LPS	None	CD54	3028	0.444527	5.82524	RESP	RESP
PSORT16	UNS	None	CD40	591	0	5.82524	RESP	RESP
PSORT16	LPS	Adalimumab	CD14	89.8	-0.0239899	5.82524	RESP	RESP
PSORT16	LPS	Adalimumab	HLADR	9314	0.727092	5.82524	RESP	RESP
PSORT16	LPS	None	HLADR	14892	0.930909	5.82524	RESP	RESP
PSORT16	UNS	Adalimumab	HLADR	1171	-0.173487	5.82524	RESP	RESP
PSORT16	LPS	Adalimumab	CD83	225	-0.00575233	5.82524	RESP	RESP
PSORT16	LPS	None	CD83	473	0.316926	5.82524	RESP	RESP
PSORT16	LPS	None	CD40	1275	0.333923	5.82524	RESP	RESP
PSORT16	UNS	Adalimumab	CD40	483	-0.0876404	5.82524	RESP	RESP
PSORT16	UNS	Adalimumab	CD54	761	-0.155244	5.82524	RESP	RESP
PSORT16	UNS	None	CD54	1088	0	5.82524	RESP	RESP
PSORT16	LPS	None	CD14	83.9	-0.0535043	5.82524	RESP	RESP
PSORT16	UNS	Adalimumab	CD14	89.8	-0.0239899	5.82524	RESP	RESP
PSORT16	UNS	None	CD14	94.9	0	5.82524	RESP	RESP
PSORT16	LPS	Adalimumab	CD80	642	0.138218	5.82524	RESP	RESP
PSORT16	LPS	None	CD80	884	0.277135	5.82524	RESP	RESP
PSORT16	UNS	Adalimumab	CD83	192	-0.0746336	5.82524	RESP	RESP
PSORT16	UNS	None	CD83	228	0	5.82524	RESP	RESP
PSORT16	LPS	None	CD86	2849	1.14294	5.82524	RESP	RESP
PSORT16	UNS	Adalimumab	CD86	151	-0.132777	5.82524	RESP	RESP
PSORT16	UNS	None	CD86	205	0	5.82524	RESP	RESP
PSORT16	LPS	Adalimumab	CD86	1689	0.915876	5.82524	RESP	RESP
PSORT20	LPS	Adalimumab	CD80	1512	0.255273	12.0968	RESP	NO RESP
PSORT20	LPS	None	CD80	1767	0.322957	12.0968	RESP	NO RESP
PSORT20	UNS	Adalimumab	CD80	630	-0.124939	12.0968	RESP	NO RESP
PSORT20	UNS	None	CD80	840	0	12.0968	RESP	NO RESP
PSORT20	UNS	None	CD40	602	0	12.0968	RESP	NO RESP
PSORT20	UNS	None	CD83	395	0	12.0968	RESP	NO RESP
PSORT20	LPS	Adalimumab	HLADR	27681	0.906634	12.0968	RESP	NO RESP
PSORT20	LPS	None	HLADR	24836	0.859534	12.0968	RESP	NO RESP
PSORT20	UNS	Adalimumab	HLADR	2183	-0.196494	12.0968	RESP	NO RESP
PSORT20	UNS	None	HLADR	3432	0	12.0968	RESP	NO RESP
PSORT20	UNS	None	CD86	328	0	12.0968	RESP	NO RESP
PSORT20	UNS	Adalimumab	CD40	499	-0.0814959	12.0968	RESP	NO RESP
PSORT20	UNS	Adalimumab	CD83	297	-0.123841	12.0968	RESP	NO RESP
PSORT20	LPS	Adalimumab	CD40	1410	0.369623	12.0968	RESP	NO RESP
PSORT20	LPS	None	CD40	1842	0.485693	12.0968	RESP	NO RESP
PSORT20	LPS	Adalimumab	CD86	4934	1.17733	12.0968	RESP	NO RESP
PSORT20	LPS	None	CD86	4585	1.14547	12.0968	RESP	NO RESP
PSORT20	UNS	Adalimumab	CD86	225	-0.163691	12.0968	RESP	NO RESP
PSORT20	UNS	None	CD14	222	0	12.0968	RESP	NO RESP
PSORT20	LPS	None	CD83	923	0.368605	12.0968	RESP	NO RESP
PSORT20	UNS	None	CD54	2084	0	12.0968	RESP	NO RESP
PSORT20	LPS	Adalimumab	CD54	3440	0.217661	12.0968	RESP	NO RESP
PSORT20	LPS	Adalimumab	CD83	614	0.191571	12.0968	RESP	NO RESP
PSORT20	LPS	None	CD54	6005	0.459615	12.0968	RESP	NO RESP
PSORT20	LPS	Adalimumab	CD14	164	-0.131509	12.0968	RESP	NO RESP
PSORT20	LPS	None	CD14	131	-0.229082	12.0968	RESP	NO RESP
PSORT20	UNS	Adalimumab	CD14	178	-0.095933	12.0968	RESP	NO RESP
PSORT20	UNS	Adalimumab	CD54	1214	-0.234679	12.0968	RESP	NO RESP
PSORT21	LPS	None	CD80	786	0.62591	26.6667	NO RESP	NO RESP
PSORT21	LPS	Adalimumab	CD14	92.5	0.224203	26.6667	NO RESP	NO RESP
PSORT21	LPS	None	CD40	1193	0.651759	26.6667	NO RESP	NO RESP
PSORT21	UNS	None	CD40	275	0	26.6667	NO RESP	NO RESP
PSORT21	LPS	Adalimumab	CD40	886	0.508101	26.6667	NO RESP	NO RESP
PSORT21	LPS	Adalimumab	CD86	1983	1.252	26.6667	NO RESP	NO RESP
PSORT21	LPS	Adalimumab	HLADR	16919	1.19455	26.6667	NO RESP	NO RESP
PSORT21	UNS	None	CD86	107	-0.0159392	26.6667	NO RESP	NO RESP
PSORT21	LPS	Adalimumab	CD83	175	0.205612	26.6667	NO RESP	NO RESP
PSORT21	LPS	None	CD83	354	0.540403	26.6667	NO RESP	NO RESP
PSORT21	UNS	None	CD83	109	0	26.6667	NO RESP	NO RESP
PSORT21	UNS	Adalimumab	CD83	113	0.0444783	26.6667	NO RESP	NO RESP
PSORT21	UNS	None	CD83	102	-0.0288263	26.6667	NO RESP	NO RESP
PSORT21	UNS	None	CD80	186	-0.0358384	26.6667	NO RESP	NO RESP
PSORT21	UNS	Adalimumab	CD54	588	0.107565	26.6667	NO RESP	NO RESP
PSORT21	LPS	None	CD14	99	0.274649	26.6667	NO RESP	NO RESP
PSORT21	LPS	None	CD86	2837	1.42348	26.6667	NO RESP	NO RESP
PSORT21	UNS	None	CD86	111	0	26.6667	NO RESP	NO RESP
PSORT21	UNS	Adalimumab	CD86	88.7	-0.0814602	26.6667	NO RESP	NO RESP
PSORT21	LPS	Adalimumab	CD80	658	0.512875	26.6667	NO RESP	NO RESP
PSORT21	UNS	None	CD80	202	0	26.6667	NO RESP	NO RESP
PSORT21	UNS	Adalimumab	CD80	244	0.117877	26.6667	NO RESP	NO RESP
PSORT21	UNS	Adalimumab	CD40	350	0.119186	26.6667	NO RESP	NO RESP
PSORT21	UNS	None	CD40	266	-0.0144511	26.6667	NO RESP	NO RESP
PSORT21	UNS	None	CD54	459	-0.0301524	26.6667	NO RESP	NO RESP
PSORT21	UNS	Adalimumab	HLADR	1605	0.21558	26.6667	NO RESP	NO RESP
PSORT21	UNS	None	HLADR	977	-0.0439311	26.6667	NO RESP	NO RESP
PSORT21	LPS	None	HLADR	30103	1.48872	26.6667	NO RESP	NO RESP
PSORT21	UNS	None	HLADR	1081	0	26.6667	NO RESP	NO RESP
PSORT21	UNS	Adalimumab	CD14	77.1	0.166069	26.6667	NO RESP	NO RESP
PSORT21	LPS	Adalimumab	CD54	2239	0.658089	26.6667	NO RESP	NO RESP
PSORT21	LPS	None	CD54	3506	0.882999	26.6667	NO RESP	NO RESP
PSORT21	UNS	None	CD54	492	0	26.6667	NO RESP	NO RESP
PSORT21	UNS	None	CD14	52.6	-0.0209533	26.6667	NO RESP	NO RESP
PSORT21	UNS	None	CD14	55.2	0	26.6667	NO RESP	NO RESP
PSORT24	LPS	Adalimumab	HLADR	21689	0.81003	25	NO RESP	NO RESP
PSORT24	LPS	Adalimumab	CD80	1498	0.263822	25	NO RESP	NO RESP
PSORT24	LPS	Adalimumab	CD40	1612	0.304275	25	NO RESP	NO RESP
PSORT24	LPS	Adalimumab	CD86	4481	1.20577	25	NO RESP	NO RESP
PSORT24	LPS	Adalimumab	CD54	3456	0.263723	25	NO RESP	NO RESP
PSORT24	LPS	None	CD80	2288	0.447766	25	NO RESP	NO RESP
PSORT24	UNS	Adalimumab	CD80	753	-0.0348952	25	NO RESP	NO RESP
PSORT24	UNS	None	CD80	816	0	25	NO RESP	NO RESP
PSORT24	UNS	None	CD54	1883	0	25	NO RESP	NO RESP
PSORT24	UNS	None	CD40	800	0	25	NO RESP	NO RESP
PSORT24	UNS	Adalimumab	HLADR	2396	-0.146723	25	NO RESP	NO RESP
PSORT24	UNS	None	HLADR	3359	0	25	NO RESP	NO RESP
PSORT24	LPS	Adalimumab	CD14	138	-0.184403	25	NO RESP	NO RESP
PSORT24	LPS	None	HLADR	24958	0.871	25	NO RESP	NO RESP
PSORT24	LPS	Adalimumab	CD83	532	0.172029	25	NO RESP	NO RESP
PSORT24	UNS	None	CD86	279	0	25	NO RESP	NO RESP
PSORT24	UNS	None	CD83	358	0	25	NO RESP	NO RESP
PSORT24	LPS	None	CD86	5580	1.30103	25	NO RESP	NO RESP
PSORT24	LPS	None	CD40	2288	0.456366	25	NO RESP	NO RESP
PSORT24	UNS	Adalimumab	CD40	655	-0.0868487	25	NO RESP	NO RESP
PSORT24	LPS	None	CD14	217	0.0121773	25	NO RESP	NO RESP
PSORT24	UNS	Adalimumab	CD54	1330	-0.150999	25	NO RESP	NO RESP
PSORT24	UNS	Adalimumab	CD86	242	-0.0617888	25	NO RESP	NO RESP
PSORT24	LPS	None	CD83	1268	0.549236	25	NO RESP	NO RESP
PSORT24	UNS	Adalimumab	CD83	326	-0.0406654	25	NO RESP	NO RESP
PSORT24	UNS	Adalimumab	CD14	207	-0.00831211	25	NO RESP	NO RESP
PSORT24	UNS	None	CD14	211	0	25	NO RESP	NO RESP
PSORT24	LPS	None	CD54	6599	0.544628	25	NO RESP	NO RESP
PSORT29	LPS	Adalimumab	CD40	890	0.292334	3.73832	RESP	RESP
PSORT29	LPS	Adalimumab	CD83	238	0.1976	3.73832	RESP	RESP
PSORT29	LPS	Adalimumab	CD54	1870	0.338861	3.73832	RESP	RESP
PSORT29	LPS	Adalimumab	CD14	28.2	-0.260714	3.73832	RESP	RESP
PSORT29	LPS	None	CD40	1371	0.479982	3.73832	RESP	RESP
PSORT29	UNS	None	CD14	51.4	0	3.73832	RESP	RESP
PSORT29	LPS	Adalimumab	HLADR	12484	1.03152	3.73832	RESP	RESP
PSORT29	LPS	None	HLADR	13304	1.05915	3.73832	RESP	RESP
PSORT29	UNS	None	HLADR	1161	0	3.73832	RESP	RESP
PSORT29	LPS	Adalimumab	CD80	486	0.247304	3.73832	RESP	RESP
PSORT29	LPS	None	CD80	685	0.396358	3.73832	RESP	RESP
PSORT29	UNS	None	CD80	275	0	3.73832	RESP	RESP
PSORT29	LPS	None	CD83	603	0.60134	3.73832	RESP	RESP
PSORT29	UNS	None	CD83	151	0	3.73832	RESP	RESP
PSORT29	UNS	None	CD40	454	0	3.73832	RESP	RESP
PSORT29	LPS	None	CD54	3336	0.590245	3.73832	RESP	RESP
PSORT29	UNS	None	CD54	857	0	3.73832	RESP	RESP
PSORT29	LPS	None	CD14	3.85	-1.1255	3.73832	RESP	RESP
PSORT29	LPS	Adalimumab	CD86	2928	1.24126	3.73832	RESP	RESP
PSORT29	LPS	None	CD86	3240	1.28524	3.73832	RESP	RESP
PSORT29	UNS	None	CD86	168	0	3.73832	RESP	RESP
PSORT33	LPS	Adalimumab	CD54	3021	0.165231	3.44828	RESP	RESP
PSORT33	LPS	None	CD54	4082	0.295953	3.44828	RESP	RESP
PSORT33	UNS	Adalimumab	CD54	1562	-0.121239	3.44828	RESP	RESP
PSORT33	UNS	None	CD54	2065	0	3.44828	RESP	RESP
PSORT33	UNS	Adalimumab	CD80	875	0.0351345	3.44828	RESP	RESP
PSORT33	LPS	Adalimumab	HLADR	32658	0.360205	3.44828	RESP	RESP
PSORT33	LPS	None	HLADR	46272	0.511534	3.44828	RESP	RESP
PSORT33	UNS	Adalimumab	HLADR	8030	-0.249069	3.44828	RESP	RESP
PSORT33	UNS	None	HLADR	14249	0	3.44828	RESP	RESP
PSORT33	UNS	None	CD86	905	0	3.44828	RESP	RESP
PSORT33	LPS	Adalimumab	CD40	1097	0.212192	3.44828	RESP	RESP
PSORT33	LPS	None	CD40	1535	0.358093	3.44828	RESP	RESP
PSORT33	UNS	Adalimumab	CD40	658	-0.00978917	3.44828	RESP	RESP
PSORT33	UNS	None	CD40	673	0	3.44828	RESP	RESP
PSORT33	UNS	None	CD83	401	0	3.44828	RESP	RESP
PSORT33	LPS	Adalimumab	CD86	4831	0.727388	3.44828	RESP	RESP
PSORT33	LPS	None	CD86	5964	0.818889	3.44828	RESP	RESP
PSORT33	UNS	Adalimumab	CD86	448	-0.305371	3.44828	RESP	RESP
PSORT33	UNS	Adalimumab	CD14	267	0.102229	3.44828	RESP	RESP
PSORT33	UNS	None	CD14	211	0	3.44828	RESP	RESP
PSORT33	LPS	Adalimumab	CD83	458	0.0577211	3.44828	RESP	RESP
PSORT33	LPS	None	CD83	886	0.344289	3.44828	RESP	RESP
PSORT33	UNS	Adalimumab	CD83	401	0	3.44828	RESP	RESP
PSORT33	LPS	Adalimumab	CD14	91.2	-0.364288	3.44828	RESP	RESP
PSORT33	UNS	None	CD80	807	0	3.44828	RESP	RESP
PSORT33	LPS	None	CD80	1381	0.23332	3.44828	RESP	RESP
PSORT33	LPS	None	CD14	126	-0.223912	3.44828	RESP	RESP
PSORT33	LPS	Adalimumab	CD80	853	0.0240755	3.44828	RESP	RESP
PSORT36	LPS	Adalimumab	CD86	2619	1.18769	4.85437	RESP	RESP
PSORT36	LPS	None	CD86	2368	1.14393	4.85437	RESP	RESP
PSORT36	LPS	None	CD83	374	0.263241	4.85437	RESP	RESP
PSORT36	UNS	Adalimumab	CD83	157	-0.113731	4.85437	RESP	RESP
PSORT36	UNS	None	CD83	204	0	4.85437	RESP	RESP
PSORT36	LPS	Adalimumab	CD14	155	0.245356	4.85437	RESP	RESP
PSORT36	LPS	None	CD14	69.4	-0.103616	4.85437	RESP	RESP
PSORT36	UNS	Adalimumab	CD14	87.3	-0.00396166	4.85437	RESP	RESP
PSORT36	UNS	None	CD14	88.1	0	4.85437	RESP	RESP
PSORT36	LPS	None	HLADR	12034	1.07824	4.85437	RESP	RESP
PSORT36	UNS	Adalimumab	HLADR	848	-0.0737702	4.85437	RESP	RESP
PSORT36	LPS	Adalimumab	CD83	407	0.299964	4.85437	RESP	RESP
PSORT36	UNS	Adalimumab	CD80	325	-0.0814027	4.85437	RESP	RESP
PSORT36	UNS	None	CD80	392	0	4.85437	RESP	RESP
PSORT36	LPS	Adalimumab	CD54	2661	0.340826	4.85437	RESP	RESP
PSORT36	LPS	None	CD54	2776	0.359201	4.85437	RESP	RESP
PSORT36	UNS	Adalimumab	CD54	837	-0.161493	4.85437	RESP	RESP
PSORT36	UNS	None	CD54	1214	0	4.85437	RESP	RESP
PSORT36	LPS	Adalimumab	HLADR	18851	1.27317	4.85437	RESP	RESP
PSORT36	UNS	Adalimumab	CD86	133	-0.106597	4.85437	RESP	RESP
PSORT36	UNS	None	CD86	170	0	4.85437	RESP	RESP
PSORT36	UNS	None	HLADR	1005	0	4.85437	RESP	RESP
PSORT36	LPS	Adalimumab	CD80	868	0.345234	4.85437	RESP	RESP
PSORT36	LPS	None	CD80	697	0.249947	4.85437	RESP	RESP
PSORT36	LPS	Adalimumab	CD40	1159	0.330886	4.85437	RESP	RESP
PSORT36	LPS	None	CD40	1330	0.390654	4.85437	RESP	RESP
PSORT36	UNS	Adalimumab	CD40	438	-0.0917232	4.85437	RESP	RESP
PSORT36	UNS	None	CD40	541	0	4.85437	RESP	RESP
PSORT43	UNS	None	CD54	901	0	35.1852	NO RESP	NO RESP
PSORT43	LPS	None	CD54	4043	0.651979	35.1852	NO RESP	NO RESP
PSORT43	UNS	Adalimumab	CD54	450	-0.301512	35.1852	NO RESP	NO RESP
PSORT43	LPS	Adalimumab	HLADR	14929	1.10845	35.1852	NO RESP	NO RESP
PSORT43	LPS	Adalimumab	CD54	2118	0.371201	35.1852	NO RESP	NO RESP
PSORT43	UNS	Adalimumab	HLADR	855	-0.133614	35.1852	NO RESP	NO RESP
PSORT43	UNS	None	HLADR	1163	0	35.1852	NO RESP	NO RESP
PSORT43	LPS	None	HLADR	18484	1.20122	35.1852	NO RESP	NO RESP
PSORT43	LPS	Adalimumab	CD40	950	0.208346	35.1852	NO RESP	NO RESP
PSORT43	LPS	None	CD40	1397	0.375819	35.1852	NO RESP	NO RESP
PSORT43	UNS	Adalimumab	CD40	374	-0.196506	35.1852	NO RESP	NO RESP
PSORT43	UNS	None	CD40	588	0	35.1852	NO RESP	NO RESP
PSORT43	LPS	Adalimumab	CD86	1442	1.21745	35.1852	NO RESP	NO RESP
PSORT43	LPS	None	CD86	2405	1.4396	35.1852	NO RESP	NO RESP
PSORT43	UNS	Adalimumab	CD86	66.8	-0.116735	35.1852	NO RESP	NO RESP
PSORT43	UNS	None	CD86	87.4	0	35.1852	NO RESP	NO RESP
PSORT43	LPS	Adalimumab	CD83	185	0.163368	35.1852	NO RESP	NO RESP
PSORT43	LPS	None	CD83	291	0.360089	35.1852	NO RESP	NO RESP
PSORT43	UNS	Adalimumab	CD83	109	-0.0663772	35.1852	NO RESP	NO RESP
PSORT43	UNS	None	CD83	127	0	35.1852	NO RESP	NO RESP
PSORT43	LPS	Adalimumab	CD14	73.2	0.176091	35.1852	NO RESP	NO RESP
PSORT43	LPS	None	CD14	82.2	0.226452	35.1852	NO RESP	NO RESP
PSORT43	UNS	Adalimumab	CD14	53.9	0.0431689	35.1852	NO RESP	NO RESP
PSORT43	UNS	None	CD14	48.8	0	35.1852	NO RESP	NO RESP
PSORT43	LPS	Adalimumab	CD80	674	0.510597	35.1852	NO RESP	NO RESP
PSORT43	LPS	None	CD80	992	0.678448	35.1852	NO RESP	NO RESP
PSORT43	UNS	Adalimumab	CD80	196	-0.0258073	35.1852	NO RESP	NO RESP
PSORT43	UNS	None	CD80	208	0	35.1852	NO RESP	NO RESP

## Sheet: Supp Fig 8
IL10
				Adalimumab
		LPS				LPS
PASI75 RESP	PASI75 NO RESP	PASI75 RESP	PASI75 NO RESP	PASI75 RESP	PASI75 NO RESP	PASI75 RESP	PASI75 NO RESP
2.59778	11.1526	5.02842	11.1374	42.8701	137.353	22.6735	74.3722
3.47141	8.41826	7.96214	12.28	0	21.7494	2.56817	26.8838
0	12.5087	0	14.8047	1.68455	38.6163	12.509	67.438
0	0	0	0	3.69291	52.6027	6.39546	38.856
0	6.82589	3.25271	1.46599	12.9681	385.013	16.6569	804.788
6.15451	1.4975	5.92493	4.58993	9.54172	5.92858	5.02881	7.28143
18.0348	2.37018	24.3118	3.02893	55.2287	5.02881	57.6186	3.25686
IL12
				Adalimumab
		LPS				LPS
PASI75 RESP	PASI75 NO RESP	PASI75 RESP	PASI75 NO RESP	PASI75 RESP	PASI75 NO RESP	PASI75 RESP	PASI75 NO RESP
0	0	0	0	31.6788	1193.15	12.1463	573.405
0	0	0	0	0	12.473	0	19.3321
0	0	0	0	0	17.5354	0	52.5469
0	0	0	0	0	74.7147	7.40628	31.5962
0	0	0	0	0	201.419	0	404.823
0	0	0	0	0	15.086	0	32.006
0	0	0	0	24.2363	72.1539	18.0254	19.4966
IL1b
				Adalimumab
		LPS				LPS
PASI75 RESP	PASI75 NO RESP	PASI75 RESP	PASI75 NO RESP	PASI75 RESP	PASI75 NO RESP	PASI75 RESP	PASI75 NO RESP
0		0		0		0
0	0	0	0	0	0		0
0	0	0	0	0	0	0	0
0	1.97	0	1.20043	0	2.38762	0	2.66369
0	0	0	0	0	0	0	0
0	0	0	0	0	0	0	0
0	0	3.9335	0	1.37829	0	0.55361	0
2.82306	0		0	3.49142	0	3.60867	0
IL23
				Adalimumab
		LPS				LPS
PASI75 RESP	PASI75 NO RESP	PASI75 RESP	PASI75 NO RESP	PASI75 RESP	PASI75 NO RESP	PASI75 RESP	PASI75 NO RESP
180.395	153.44	231.216	243.441	167.631	370.489	154.972	357.753
79.679	218.338	282.222	153.44	0	205.541	0	205.541
104.687	256.114	33.571	230.788	67.198	205.541	42.251	256.111
205.465	142.486	155.395	92.314	155.395	117.539		117.262
			92.314		243.502		46.073
IL6
				Adalimumab
		LPS				LPS
PASI75 RESP	PASI75 NO RESP	PASI75 RESP	PASI75 NO RESP	PASI75 RESP	PASI75 NO RESP	PASI75 RESP	PASI75 NO RESP
0	0	0	0	474.009	1640.76	293.108	1057.99
0	0	0	0	88.4283	184.094	163.38	203.41
0	0	0	0	89.5387	268.894	72.5722	561.687
0	0	0	0	253.806	583.49	297.914	461.775
0	0	0	0	157.376	2409.48	139.276	4681.61
40.8609	0	25.7974	0	38.0056	190.007	58.1708	211.1
22.1227	0	21.5268	0	281.074	59.7329	227.699	49.8758
TNF
				Adalimumab
		LPS				LPS
PASI75 RESP	PASI75 NO RESP	PASI75 RESP	PASI75 NO RESP	PASI75 RESP	PASI75 NO RESP	PASI75 RESP	PASI75 NO RESP
50.0549	78.5213	15.7232	21.1958	2271.4	4276.69	43.9905	70.108
83.0468	25.9937	55.8918	29.0986	818.54	1131.7	28.4689	48.7137
25.0511	530.179	2.90384	20.6998	1620.31	1123.27	50.0576	51.5364
30.9417	86.8444	21.0076	37.4173	1294.24	3136.22	43.7245	95.8334
97.8358	70.5874	62.2736	54.3546	1251.95	11747.5	100.937	93.0937
87.7293	25.4482	36.4864	13.2277	217.262	922.593	37.4152	36.6246
77.043	362.102	43.4646	28.3323	562.242	479.029	52.939	75.8693

## Sheet: Fig 4 T cells and Supp Fig 10
patientID	visit	stimulation	cell_types	percentage	Final.PASI.relative	PASI75	PASI90
PSORT01	week.1	PMA	IL10p_Tregs	1.8	0	RESP	RESP
PSORT01	week.12	PMA	IL10p_Tregs	2.144	0	RESP	RESP
PSORT01	week.1	PMA	IL17p_CD4	0.672	0	RESP	RESP
PSORT01	week.12	PMA	IL17p_CD4	0.714	0	RESP	RESP
PSORT01	week.1	PMA	IL17p_Tregs	0.65	0	RESP	RESP
PSORT01	week.12	PMA	IL17p_Tregs	0.604	0	RESP	RESP
PSORT01	week.1	PMA	IL17p_CD8	0.10339	0	RESP	RESP
PSORT01	week.12	PMA	IL17p_CD8	0.04826	0	RESP	RESP
PSORT02	week.0	PMA	IL10p_Tregs	2.76	6.94444	RESP	RESP
PSORT02	week.1	PMA	IL10p_Tregs	1.909	6.94444	RESP	RESP
PSORT02	week.0	PMA	IL17p_CD4	0.513	6.94444	RESP	RESP
PSORT02	week.1	PMA	IL17p_CD4	1.48	6.94444	RESP	RESP
PSORT02	week.0	PMA	IL17p_Tregs	2.04	6.94444	RESP	RESP
PSORT02	week.1	PMA	IL17p_Tregs	1.489	6.94444	RESP	RESP
PSORT02	week.0	PMA	IL17p_CD8	0.21551	6.94444	RESP	RESP
PSORT02	week.1	PMA	IL17p_CD8	0.49293	6.94444	RESP	RESP
PSORT03	week.1	PMA	IL10p_Tregs	1.484	80.6723	NO RESP	NO RESP
PSORT03	week.12	PMA	IL10p_Tregs	2.09	80.6723	NO RESP	NO RESP
PSORT03	week.1	PMA	IL17p_CD4	0.43756	80.6723	NO RESP	NO RESP
PSORT03	week.12	PMA	IL17p_CD4	0.519	80.6723	NO RESP	NO RESP
PSORT03	week.1	PMA	IL17p_Tregs	0.434	80.6723	NO RESP	NO RESP
PSORT03	week.12	PMA	IL17p_Tregs	0.91	80.6723	NO RESP	NO RESP
PSORT03	week.1	PMA	IL17p_CD8	0.082	80.6723	NO RESP	NO RESP
PSORT03	week.12	PMA	IL17p_CD8	0.20699	80.6723	NO RESP	NO RESP
PSORT04	week.0	PMA	IL10p_Tregs	2.52	8.73016	RESP	RESP
PSORT04	week.0	PMA	IL17p_CD4	1.004	8.73016	RESP	RESP
PSORT04	week.0	PMA	IL17p_Tregs	2.49	8.73016	RESP	RESP
PSORT04	week.0	PMA	IL17p_CD8	0.3263	8.73016	RESP	RESP
PSORT06	week.0	PMA	IL10p_Tregs	2.386	0	RESP	RESP
PSORT06	week.1	PMA	IL10p_Tregs	2.73	0	RESP	RESP
PSORT06	week.12	PMA	IL10p_Tregs	1.952	0	RESP	RESP
PSORT06	week.0	PMA	IL17p_CD4	0.52883	0	RESP	RESP
PSORT06	week.1	PMA	IL17p_CD4	0.431	0	RESP	RESP
PSORT06	week.12	PMA	IL17p_CD4	0.875	0	RESP	RESP
PSORT06	week.0	PMA	IL17p_Tregs	0.976	0	RESP	RESP
PSORT06	week.1	PMA	IL17p_Tregs	0.73	0	RESP	RESP
PSORT06	week.12	PMA	IL17p_Tregs	0.912	0	RESP	RESP
PSORT06	week.0	PMA	IL17p_CD8	0.13666	0	RESP	RESP
PSORT06	week.1	PMA	IL17p_CD8	0.13	0	RESP	RESP
PSORT06	week.12	PMA	IL17p_CD8	0.073	0	RESP	RESP
PSORT07	week.0	PMA	IL10p_Tregs	1.356	39.6552	NO RESP	NO RESP
PSORT07	week.1	PMA	IL10p_Tregs	1.29	39.6552	NO RESP	NO RESP
PSORT07	week.12	PMA	IL10p_Tregs	1.158	39.6552	NO RESP	NO RESP
PSORT07	week.0	PMA	IL17p_CD4	1.861	39.6552	NO RESP	NO RESP
PSORT07	week.1	PMA	IL17p_CD4	2.614	39.6552	NO RESP	NO RESP
PSORT07	week.12	PMA	IL17p_CD4	2.279	39.6552	NO RESP	NO RESP
PSORT07	week.0	PMA	IL17p_Tregs	1.576	39.6552	NO RESP	NO RESP
PSORT07	week.1	PMA	IL17p_Tregs	1.73	39.6552	NO RESP	NO RESP
PSORT07	week.12	PMA	IL17p_Tregs	1.768	39.6552	NO RESP	NO RESP
PSORT07	week.0	PMA	IL17p_CD8	0.20365	39.6552	NO RESP	NO RESP
PSORT07	week.1	PMA	IL17p_CD8	0.19156	39.6552	NO RESP	NO RESP
PSORT07	week.12	PMA	IL17p_CD8	0.17219	39.6552	NO RESP	NO RESP
PSORT08	week.0	PMA	IL10p_Tregs	4.45	49.1018	NO RESP	NO RESP
PSORT08	week.1	PMA	IL10p_Tregs	2.47	49.1018	NO RESP	NO RESP
PSORT08	week.12	PMA	IL10p_Tregs	2.33	49.1018	NO RESP	NO RESP
PSORT08	week.0	PMA	IL17p_CD4	2.441	49.1018	NO RESP	NO RESP
PSORT08	week.1	PMA	IL17p_CD4	1.208	49.1018	NO RESP	NO RESP
PSORT08	week.12	PMA	IL17p_CD4	1.318	49.1018	NO RESP	NO RESP
PSORT08	week.0	PMA	IL17p_Tregs	4.04	49.1018	NO RESP	NO RESP
PSORT08	week.1	PMA	IL17p_Tregs	2	49.1018	NO RESP	NO RESP
PSORT08	week.12	PMA	IL17p_Tregs	2.23	49.1018	NO RESP	NO RESP
PSORT08	week.0	PMA	IL17p_CD8	0.37631	49.1018	NO RESP	NO RESP
PSORT08	week.1	PMA	IL17p_CD8	0.14301	49.1018	NO RESP	NO RESP
PSORT08	week.12	PMA	IL17p_CD8	0.13353	49.1018	NO RESP	NO RESP
PSORT09	week.0	PMA	IL10p_Tregs	3.29	25.1852	NO RESP	NO RESP
PSORT09	week.1	PMA	IL10p_Tregs	1.728	25.1852	NO RESP	NO RESP
PSORT09	week.12	PMA	IL10p_Tregs	2.412	25.1852	NO RESP	NO RESP
PSORT09	week.0	PMA	IL17p_CD4	1.345	25.1852	NO RESP	NO RESP
PSORT09	week.1	PMA	IL17p_CD4	0.726	25.1852	NO RESP	NO RESP
PSORT09	week.12	PMA	IL17p_CD4	0.85	25.1852	NO RESP	NO RESP
PSORT09	week.0	PMA	IL17p_Tregs	2.25	25.1852	NO RESP	NO RESP
PSORT09	week.1	PMA	IL17p_Tregs	1.498	25.1852	NO RESP	NO RESP
PSORT09	week.12	PMA	IL17p_Tregs	1.082	25.1852	NO RESP	NO RESP
PSORT09	week.0	PMA	IL17p_CD8	0.15233	25.1852	NO RESP	NO RESP
PSORT09	week.1	PMA	IL17p_CD8	0.09672	25.1852	NO RESP	NO RESP
PSORT09	week.12	PMA	IL17p_CD8	0.10327	25.1852	NO RESP	NO RESP
PSORT10	week.0	PMA	IL10p_Tregs	2.249	11.1111	RESP	NO RESP
PSORT10	week.1	PMA	IL10p_Tregs	2.62	11.1111	RESP	NO RESP
PSORT10	week.12	PMA	IL10p_Tregs	2.199	11.1111	RESP	NO RESP
PSORT10	week.0	PMA	IL17p_CD4	0.32958	11.1111	RESP	NO RESP
PSORT10	week.1	PMA	IL17p_CD4	0.425	11.1111	RESP	NO RESP
PSORT10	week.12	PMA	IL17p_CD4	0.19592	11.1111	RESP	NO RESP
PSORT10	week.0	PMA	IL17p_Tregs	0.499	11.1111	RESP	NO RESP
PSORT10	week.1	PMA	IL17p_Tregs	0.81	11.1111	RESP	NO RESP
PSORT10	week.12	PMA	IL17p_Tregs	0.229	11.1111	RESP	NO RESP
PSORT10	week.0	PMA	IL17p_CD8	0.06582	11.1111	RESP	NO RESP
PSORT10	week.1	PMA	IL17p_CD8	0.12322	11.1111	RESP	NO RESP
PSORT10	week.12	PMA	IL17p_CD8	0.014	11.1111	RESP	NO RESP
PSORT11	week.0	PMA	IL10p_Tregs	1.455	59.434	NO RESP	NO RESP
PSORT11	week.1	PMA	IL10p_Tregs	1.355	59.434	NO RESP	NO RESP
PSORT11	week.12	PMA	IL10p_Tregs	1.076	59.434	NO RESP	NO RESP
PSORT11	week.0	PMA	IL17p_CD4	1.197	59.434	NO RESP	NO RESP
PSORT11	week.1	PMA	IL17p_CD4	0.4876	59.434	NO RESP	NO RESP
PSORT11	week.12	PMA	IL17p_CD4	0.511	59.434	NO RESP	NO RESP
PSORT11	week.0	PMA	IL17p_Tregs	2.465	59.434	NO RESP	NO RESP
PSORT11	week.1	PMA	IL17p_Tregs	0.345	59.434	NO RESP	NO RESP
PSORT11	week.12	PMA	IL17p_Tregs	0.596	59.434	NO RESP	NO RESP
PSORT11	week.0	PMA	IL17p_CD8	0.35	59.434	NO RESP	NO RESP
PSORT11	week.1	PMA	IL17p_CD8	0.11701	59.434	NO RESP	NO RESP
PSORT11	week.12	PMA	IL17p_CD8	0.11523	59.434	NO RESP	NO RESP
PSORT12	week.0	PMA	IL10p_Tregs	2.49	27	NO RESP	NO RESP
PSORT12	week.1	PMA	IL10p_Tregs	1.965	27	NO RESP	NO RESP
PSORT12	week.12	PMA	IL10p_Tregs	2.035	27	NO RESP	NO RESP
PSORT12	week.0	PMA	IL17p_CD4	1.369	27	NO RESP	NO RESP
PSORT12	week.1	PMA	IL17p_CD4	0.592	27	NO RESP	NO RESP
PSORT12	week.12	PMA	IL17p_CD4	1.001	27	NO RESP	NO RESP
PSORT12	week.0	PMA	IL17p_Tregs	2.28	27	NO RESP	NO RESP
PSORT12	week.1	PMA	IL17p_Tregs	0.575	27	NO RESP	NO RESP
PSORT12	week.12	PMA	IL17p_Tregs	1.025	27	NO RESP	NO RESP
PSORT12	week.0	PMA	IL17p_CD8	0.19715	27	NO RESP	NO RESP
PSORT12	week.1	PMA	IL17p_CD8	0.057875	27	NO RESP	NO RESP
PSORT12	week.12	PMA	IL17p_CD8	0.07098	27	NO RESP	NO RESP
PSORT13	week.0	PMA	IL10p_Tregs	2.81	10.4348	RESP	NO RESP
PSORT13	week.1	PMA	IL10p_Tregs	1.94	10.4348	RESP	NO RESP
PSORT13	week.12	PMA	IL10p_Tregs	2.974	10.4348	RESP	NO RESP
PSORT13	week.0	PMA	IL17p_CD4	1.538	10.4348	RESP	NO RESP
PSORT13	week.1	PMA	IL17p_CD4	0.689	10.4348	RESP	NO RESP
PSORT13	week.12	PMA	IL17p_CD4	1.538	10.4348	RESP	NO RESP
PSORT13	week.0	PMA	IL17p_Tregs	1.77	10.4348	RESP	NO RESP
PSORT13	week.1	PMA	IL17p_Tregs	1.07	10.4348	RESP	NO RESP
PSORT13	week.12	PMA	IL17p_Tregs	1.004	10.4348	RESP	NO RESP
PSORT13	week.0	PMA	IL17p_CD8	0.301	10.4348	RESP	NO RESP
PSORT13	week.1	PMA	IL17p_CD8	0.093	10.4348	RESP	NO RESP
PSORT13	week.12	PMA	IL17p_CD8	0.08993	10.4348	RESP	NO RESP
PSORT14	week.0	PMA	IL10p_Tregs	1.651	0	RESP	RESP
PSORT14	week.1	PMA	IL10p_Tregs	1.448	0	RESP	RESP
PSORT14	week.12	PMA	IL10p_Tregs	1.344	0	RESP	RESP
PSORT14	week.0	PMA	IL17p_CD4	0.327	0	RESP	RESP
PSORT14	week.1	PMA	IL17p_CD4	0.40807	0	RESP	RESP
PSORT14	week.12	PMA	IL17p_CD4	0.28587	0	RESP	RESP
PSORT14	week.0	PMA	IL17p_Tregs	0.511	0	RESP	RESP
PSORT14	week.1	PMA	IL17p_Tregs	0.598	0	RESP	RESP
PSORT14	week.12	PMA	IL17p_Tregs	0.464	0	RESP	RESP
PSORT14	week.0	PMA	IL17p_CD8	0.29156	0	RESP	RESP
PSORT14	week.1	PMA	IL17p_CD8	0.19555	0	RESP	RESP
PSORT14	week.12	PMA	IL17p_CD8	0.07963	0	RESP	RESP
PSORT15	week.0	PMA	IL10p_Tregs	2.464	23.5294	RESP	NO RESP
PSORT15	week.1	PMA	IL10p_Tregs	2.355	23.5294	RESP	NO RESP
PSORT15	week.12	PMA	IL10p_Tregs	2.17	23.5294	RESP	NO RESP
PSORT15	week.0	PMA	IL17p_CD4	0.489	23.5294	RESP	NO RESP
PSORT15	week.1	PMA	IL17p_CD4	0.341	23.5294	RESP	NO RESP
PSORT15	week.12	PMA	IL17p_CD4	0.321	23.5294	RESP	NO RESP
PSORT15	week.0	PMA	IL17p_Tregs	1.104	23.5294	RESP	NO RESP
PSORT15	week.1	PMA	IL17p_Tregs	0.555	23.5294	RESP	NO RESP
PSORT15	week.12	PMA	IL17p_Tregs	0.62	23.5294	RESP	NO RESP
PSORT15	week.0	PMA	IL17p_CD8	0.11777	23.5294	RESP	NO RESP
PSORT15	week.1	PMA	IL17p_CD8	0.08481	23.5294	RESP	NO RESP
PSORT15	week.12	PMA	IL17p_CD8	0.041	23.5294	RESP	NO RESP
PSORT16	week.0	PMA	IL10p_Tregs	1.581	5.82524	RESP	RESP
PSORT16	week.1	PMA	IL10p_Tregs	1.476	5.82524	RESP	RESP
PSORT16	week.12	PMA	IL10p_Tregs	1.352	5.82524	RESP	RESP
PSORT16	week.0	PMA	IL17p_CD4	0.56741	5.82524	RESP	RESP
PSORT16	week.1	PMA	IL17p_CD4	0.872	5.82524	RESP	RESP
PSORT16	week.12	PMA	IL17p_CD4	1.19	5.82524	RESP	RESP
PSORT16	week.0	PMA	IL17p_Tregs	0.521	5.82524	RESP	RESP
PSORT16	week.1	PMA	IL17p_Tregs	1.166	5.82524	RESP	RESP
PSORT16	week.12	PMA	IL17p_Tregs	1.142	5.82524	RESP	RESP
PSORT16	week.0	PMA	IL17p_CD8	0.33855	5.82524	RESP	RESP
PSORT16	week.1	PMA	IL17p_CD8	0.24114	5.82524	RESP	RESP
PSORT16	week.12	PMA	IL17p_CD8	0.18772	5.82524	RESP	RESP
PSORT17	week.12	PMA	IL10p_Tregs	1.423	18.9542	RESP	NO RESP
PSORT17	week.12	PMA	IL17p_CD4	0.43951	18.9542	RESP	NO RESP
PSORT17	week.12	PMA	IL17p_Tregs	0.513	18.9542	RESP	NO RESP
PSORT17	week.12	PMA	IL17p_CD8	0.05488	18.9542	RESP	NO RESP
PSORT18	week.1	PMA	IL10p_Tregs	1.463	85.6436	NO RESP	NO RESP
PSORT18	week.12	PMA	IL10p_Tregs	1.78967	85.6436	NO RESP	NO RESP
PSORT18	week.1	PMA	IL17p_CD4	0.35821	85.6436	NO RESP	NO RESP
PSORT18	week.12	PMA	IL17p_CD4	0.27731	85.6436	NO RESP	NO RESP
PSORT18	week.1	PMA	IL17p_Tregs	0.523	85.6436	NO RESP	NO RESP
PSORT18	week.12	PMA	IL17p_Tregs	0.24967	85.6436	NO RESP	NO RESP
PSORT18	week.1	PMA	IL17p_CD8	0.20423	85.6436	NO RESP	NO RESP
PSORT18	week.12	PMA	IL17p_CD8	0.246	85.6436	NO RESP	NO RESP
PSORT20	week.0	PMA	IL10p_Tregs	2.545	12.0968	RESP	NO RESP
PSORT20	week.1	PMA	IL10p_Tregs	3.268	12.0968	RESP	NO RESP
PSORT20	week.0	PMA	IL17p_CD4	0.23485	12.0968	RESP	NO RESP
PSORT20	week.1	PMA	IL17p_CD4	0.15847	12.0968	RESP	NO RESP
PSORT20	week.0	PMA	IL17p_Tregs	0.955	12.0968	RESP	NO RESP
PSORT20	week.1	PMA	IL17p_Tregs	1.088	12.0968	RESP	NO RESP
PSORT20	week.0	PMA	IL17p_CD8	0.08247	12.0968	RESP	NO RESP
PSORT20	week.1	PMA	IL17p_CD8	0.033	12.0968	RESP	NO RESP
PSORT21	week.0	PMA	IL10p_Tregs	2.08	26.6667	NO RESP	NO RESP
PSORT21	week.1	PMA	IL10p_Tregs	1.88	26.6667	NO RESP	NO RESP
PSORT21	week.12	PMA	IL10p_Tregs	2.06	26.6667	NO RESP	NO RESP
PSORT21	week.0	PMA	IL17p_CD4	1.722	26.6667	NO RESP	NO RESP
PSORT21	week.1	PMA	IL17p_CD4	2.546	26.6667	NO RESP	NO RESP
PSORT21	week.12	PMA	IL17p_CD4	3.616	26.6667	NO RESP	NO RESP
PSORT21	week.0	PMA	IL17p_Tregs	2.45	26.6667	NO RESP	NO RESP
PSORT21	week.1	PMA	IL17p_Tregs	3.05	26.6667	NO RESP	NO RESP
PSORT21	week.12	PMA	IL17p_Tregs	2.25	26.6667	NO RESP	NO RESP
PSORT21	week.0	PMA	IL17p_CD8	0.55246	26.6667	NO RESP	NO RESP
PSORT21	week.1	PMA	IL17p_CD8	0.26307	26.6667	NO RESP	NO RESP
PSORT21	week.12	PMA	IL17p_CD8	0.29432	26.6667	NO RESP	NO RESP
PSORT22	week.0	PMA	IL10p_Tregs	2.5	12.5604	RESP	NO RESP
PSORT22	week.1	PMA	IL10p_Tregs	1.69	12.5604	RESP	NO RESP
PSORT22	week.12	PMA	IL10p_Tregs	2.25	12.5604	RESP	NO RESP
PSORT22	week.0	PMA	IL17p_CD4	2.881	12.5604	RESP	NO RESP
PSORT22	week.1	PMA	IL17p_CD4	1.526	12.5604	RESP	NO RESP
PSORT22	week.12	PMA	IL17p_CD4	2.406	12.5604	RESP	NO RESP
PSORT22	week.0	PMA	IL17p_Tregs	4.7	12.5604	RESP	NO RESP
PSORT22	week.1	PMA	IL17p_Tregs	1.75	12.5604	RESP	NO RESP
PSORT22	week.12	PMA	IL17p_Tregs	3.57	12.5604	RESP	NO RESP
PSORT22	week.0	PMA	IL17p_CD8	0.14504	12.5604	RESP	NO RESP
PSORT22	week.1	PMA	IL17p_CD8	0.060783	12.5604	RESP	NO RESP
PSORT22	week.12	PMA	IL17p_CD8	0.05637	12.5604	RESP	NO RESP
PSORT23	week.0	PMA	IL10p_Tregs	1.956	9.23077	RESP	RESP
PSORT23	week.1	PMA	IL10p_Tregs	2.101	9.23077	RESP	RESP
PSORT23	week.12	PMA	IL10p_Tregs	1.54997	9.23077	RESP	RESP
PSORT23	week.0	PMA	IL17p_CD4	0.35798	9.23077	RESP	RESP
PSORT23	week.1	PMA	IL17p_CD4	0.38697	9.23077	RESP	RESP
PSORT23	week.12	PMA	IL17p_CD4	0.32365	9.23077	RESP	RESP
PSORT23	week.0	PMA	IL17p_Tregs	0.446	9.23077	RESP	RESP
PSORT23	week.1	PMA	IL17p_Tregs	0.521	9.23077	RESP	RESP
PSORT23	week.12	PMA	IL17p_Tregs	0.26997	9.23077	RESP	RESP
PSORT23	week.0	PMA	IL17p_CD8	0.07203	9.23077	RESP	RESP
PSORT23	week.1	PMA	IL17p_CD8	0.051777	9.23077	RESP	RESP
PSORT23	week.12	PMA	IL17p_CD8	0.046851	9.23077	RESP	RESP
PSORT24	week.0	PMA	IL10p_Tregs	2.495	25	NO RESP	NO RESP
PSORT24	week.12	PMA	IL10p_Tregs	2.199	25	NO RESP	NO RESP
PSORT24	week.0	PMA	IL17p_CD4	0.642	25	NO RESP	NO RESP
PSORT24	week.12	PMA	IL17p_CD4	0.95	25	NO RESP	NO RESP
PSORT24	week.0	PMA	IL17p_Tregs	1.135	25	NO RESP	NO RESP
PSORT24	week.12	PMA	IL17p_Tregs	0.829	25	NO RESP	NO RESP
PSORT24	week.0	PMA	IL17p_CD8	0.16304	25	NO RESP	NO RESP
PSORT24	week.12	PMA	IL17p_CD8	0.046	25	NO RESP	NO RESP
PSORT26	week.0	PMA	IL10p_Tregs	2.6	17.8218	RESP	NO RESP
PSORT26	week.1	PMA	IL10p_Tregs	1.786	17.8218	RESP	NO RESP
PSORT26	week.0	PMA	IL17p_CD4	0.787	17.8218	RESP	NO RESP
PSORT26	week.1	PMA	IL17p_CD4	0.595	17.8218	RESP	NO RESP
PSORT26	week.0	PMA	IL17p_Tregs	1.39	17.8218	RESP	NO RESP
PSORT26	week.1	PMA	IL17p_Tregs	0.756	17.8218	RESP	NO RESP
PSORT26	week.0	PMA	IL17p_CD8	0.12285	17.8218	RESP	NO RESP
PSORT26	week.1	PMA	IL17p_CD8	0.088526	17.8218	RESP	NO RESP
PSORT27	week.1	PMA	IL10p_Tregs	0.911	14.7541	RESP	NO RESP
PSORT27	week.1	PMA	IL17p_CD4	0.59617	14.7541	RESP	NO RESP
PSORT27	week.1	PMA	IL17p_Tregs	0.521	14.7541	RESP	NO RESP
PSORT27	week.1	PMA	IL17p_CD8	0.07	14.7541	RESP	NO RESP
PSORT29	week.0	PMA	IL10p_Tregs	2.56	3.73832	RESP	RESP
PSORT29	week.1	PMA	IL10p_Tregs	1.806	3.73832	RESP	RESP
PSORT29	week.0	PMA	IL17p_CD4	0.832	3.73832	RESP	RESP
PSORT29	week.1	PMA	IL17p_CD4	0.594	3.73832	RESP	RESP
PSORT29	week.0	PMA	IL17p_Tregs	1.2	3.73832	RESP	RESP
PSORT29	week.1	PMA	IL17p_Tregs	0.886	3.73832	RESP	RESP
PSORT29	week.0	PMA	IL17p_CD8	0.27249	3.73832	RESP	RESP
PSORT29	week.1	PMA	IL17p_CD8	0.21519	3.73832	RESP	RESP
PSORT30	week.1	PMA	IL10p_Tregs	1.89	38.3721	NO RESP	NO RESP
PSORT30	week.12	PMA	IL10p_Tregs	1.98	38.3721	NO RESP	NO RESP
PSORT30	week.1	PMA	IL17p_CD4	0.447	38.3721	NO RESP	NO RESP
PSORT30	week.12	PMA	IL17p_CD4	0.865	38.3721	NO RESP	NO RESP
PSORT30	week.1	PMA	IL17p_Tregs	0.49	38.3721	NO RESP	NO RESP
PSORT30	week.12	PMA	IL17p_Tregs	1.12	38.3721	NO RESP	NO RESP
PSORT30	week.1	PMA	IL17p_CD8	0.12	38.3721	NO RESP	NO RESP
PSORT30	week.12	PMA	IL17p_CD8	0.255	38.3721	NO RESP	NO RESP
PSORT31	week.0	PMA	IL10p_Tregs	2.38	12.987	RESP	NO RESP
PSORT31	week.1	PMA	IL10p_Tregs	1.95	12.987	RESP	NO RESP
PSORT31	week.12	PMA	IL10p_Tregs	2.74	12.987	RESP	NO RESP
PSORT31	week.0	PMA	IL17p_CD4	0.366	12.987	RESP	NO RESP
PSORT31	week.1	PMA	IL17p_CD4	0.516	12.987	RESP	NO RESP
PSORT31	week.12	PMA	IL17p_CD4	1.101	12.987	RESP	NO RESP
PSORT31	week.0	PMA	IL17p_Tregs	0.64	12.987	RESP	NO RESP
PSORT31	week.1	PMA	IL17p_Tregs	0.61	12.987	RESP	NO RESP
PSORT31	week.12	PMA	IL17p_Tregs	1.13	12.987	RESP	NO RESP
PSORT31	week.0	PMA	IL17p_CD8	0.15637	12.987	RESP	NO RESP
PSORT31	week.1	PMA	IL17p_CD8	0.12	12.987	RESP	NO RESP
PSORT31	week.12	PMA	IL17p_CD8	0.14423	12.987	RESP	NO RESP
PSORT33	week.0	PMA	IL10p_Tregs	2.562	3.44828	RESP	RESP
PSORT33	week.1	PMA	IL10p_Tregs	2.647	3.44828	RESP	RESP
PSORT33	week.12	PMA	IL10p_Tregs	3.19	3.44828	RESP	RESP
PSORT33	week.0	PMA	IL17p_CD4	0.18603	3.44828	RESP	RESP
PSORT33	week.1	PMA	IL17p_CD4	0.1441	3.44828	RESP	RESP
PSORT33	week.12	PMA	IL17p_CD4	0.07661	3.44828	RESP	RESP
PSORT33	week.0	PMA	IL17p_Tregs	0.432	3.44828	RESP	RESP
PSORT33	week.1	PMA	IL17p_Tregs	0.147	3.44828	RESP	RESP
PSORT33	week.12	PMA	IL17p_Tregs	0.38	3.44828	RESP	RESP
PSORT33	week.0	PMA	IL17p_CD8	0.04716	3.44828	RESP	RESP
PSORT33	week.1	PMA	IL17p_CD8	0.053	3.44828	RESP	RESP
PSORT33	week.12	PMA	IL17p_CD8	0.03745	3.44828	RESP	RESP
PSORT34	week.12	PMA	IL10p_Tregs	2.74	5.66038	RESP	RESP
PSORT34	week.12	PMA	IL17p_CD4	0.701	5.66038	RESP	RESP
PSORT34	week.12	PMA	IL17p_Tregs	1.39	5.66038	RESP	RESP
PSORT34	week.12	PMA	IL17p_CD8	0.13328	5.66038	RESP	RESP
PSORT35	week.12	PMA	IL10p_Tregs	2.74	31.0127	NO RESP	NO RESP
PSORT35	week.12	PMA	IL17p_CD4	0.271	31.0127	NO RESP	NO RESP
PSORT35	week.12	PMA	IL17p_Tregs	0.94	31.0127	NO RESP	NO RESP
PSORT35	week.12	PMA	IL17p_CD8	0.12272	31.0127	NO RESP	NO RESP
PSORT36	week.0	PMA	IL10p_Tregs	1.26	4.85437	RESP	RESP
PSORT36	week.1	PMA	IL10p_Tregs	1.65	4.85437	RESP	RESP
PSORT36	week.12	PMA	IL10p_Tregs	1.38	4.85437	RESP	RESP
PSORT36	week.0	PMA	IL17p_CD4	1.771	4.85437	RESP	RESP
PSORT36	week.1	PMA	IL17p_CD4	1.02	4.85437	RESP	RESP
PSORT36	week.12	PMA	IL17p_CD4	2.338	4.85437	RESP	RESP
PSORT36	week.0	PMA	IL17p_Tregs	2.4	4.85437	RESP	RESP
PSORT36	week.1	PMA	IL17p_Tregs	1.19	4.85437	RESP	RESP
PSORT36	week.12	PMA	IL17p_Tregs	1.57	4.85437	RESP	RESP
PSORT36	week.0	PMA	IL17p_CD8	0.32245	4.85437	RESP	RESP
PSORT36	week.1	PMA	IL17p_CD8	0.13174	4.85437	RESP	RESP
PSORT36	week.12	PMA	IL17p_CD8	0.20619	4.85437	RESP	RESP
PSORT39	week.0	PMA	IL10p_Tregs	2.06	1.44928	RESP	RESP
PSORT39	week.1	PMA	IL10p_Tregs	1.532	1.44928	RESP	RESP
PSORT39	week.0	PMA	IL17p_CD4	1.35	1.44928	RESP	RESP
PSORT39	week.1	PMA	IL17p_CD4	0.53993	1.44928	RESP	RESP
PSORT39	week.0	PMA	IL17p_Tregs	2.41	1.44928	RESP	RESP
PSORT39	week.1	PMA	IL17p_Tregs	0.382	1.44928	RESP	RESP
PSORT39	week.0	PMA	IL17p_CD8	0.683	1.44928	RESP	RESP
PSORT39	week.1	PMA	IL17p_CD8	0.40686	1.44928	RESP	RESP
PSORT40	week.0	PMA	IL10p_Tregs	1.92	14.5833	RESP	NO RESP
PSORT40	week.1	PMA	IL10p_Tregs	2.11	14.5833	RESP	NO RESP
PSORT40	week.12	PMA	IL10p_Tregs	2.68	14.5833	RESP	NO RESP
PSORT40	week.0	PMA	IL17p_CD4	0.333	14.5833	RESP	NO RESP
PSORT40	week.1	PMA	IL17p_CD4	0.67	14.5833	RESP	NO RESP
PSORT40	week.12	PMA	IL17p_CD4	0.833	14.5833	RESP	NO RESP
PSORT40	week.0	PMA	IL17p_Tregs	0.4	14.5833	RESP	NO RESP
PSORT40	week.1	PMA	IL17p_Tregs	0.73	14.5833	RESP	NO RESP
PSORT40	week.12	PMA	IL17p_Tregs	1.29	14.5833	RESP	NO RESP
PSORT40	week.0	PMA	IL17p_CD8	0.10165	14.5833	RESP	NO RESP
PSORT40	week.1	PMA	IL17p_CD8	0.19855	14.5833	RESP	NO RESP
PSORT40	week.12	PMA	IL17p_CD8	0.053924	14.5833	RESP	NO RESP
PSORT41	week.0	PMA	IL10p_Tregs	3.51	54.9296	NO RESP	NO RESP
PSORT41	week.1	PMA	IL10p_Tregs	3.81	54.9296	NO RESP	NO RESP
PSORT41	week.12	PMA	IL10p_Tregs	2.13	54.9296	NO RESP	NO RESP
PSORT41	week.0	PMA	IL17p_CD4	2.628	54.9296	NO RESP	NO RESP
PSORT41	week.1	PMA	IL17p_CD4	2.254	54.9296	NO RESP	NO RESP
PSORT41	week.12	PMA	IL17p_CD4	2.261	54.9296	NO RESP	NO RESP
PSORT41	week.0	PMA	IL17p_Tregs	9.93	54.9296	NO RESP	NO RESP
PSORT41	week.1	PMA	IL17p_Tregs	7.43	54.9296	NO RESP	NO RESP
PSORT41	week.12	PMA	IL17p_Tregs	6.03	54.9296	NO RESP	NO RESP
PSORT41	week.0	PMA	IL17p_CD8	1.503	54.9296	NO RESP	NO RESP
PSORT41	week.1	PMA	IL17p_CD8	0.77843	54.9296	NO RESP	NO RESP
PSORT41	week.12	PMA	IL17p_CD8	0.55455	54.9296	NO RESP	NO RESP
PSORT43	week.1	PMA	IL10p_Tregs	1.88	35.1852	NO RESP	NO RESP
PSORT43	week.12	PMA	IL10p_Tregs	1.532	35.1852	NO RESP	NO RESP
PSORT43	week.1	PMA	IL17p_CD4	1.055	35.1852	NO RESP	NO RESP
PSORT43	week.12	PMA	IL17p_CD4	0.60992	35.1852	NO RESP	NO RESP
PSORT43	week.1	PMA	IL17p_Tregs	1.35	35.1852	NO RESP	NO RESP
PSORT43	week.12	PMA	IL17p_Tregs	0.262	35.1852	NO RESP	NO RESP
PSORT43	week.1	PMA	IL17p_CD8	0.34368	35.1852	NO RESP	NO RESP
PSORT43	week.12	PMA	IL17p_CD8	0.27642	35.1852	NO RESP	NO RESP
HV01		PMA	IL10p_Tregs	2.84
HV01		UNS	IL10p_Tregs	2.9
HV01		PMA	IL17p_CD4	0.446
HV01		UNS	IL17p_CD4	0.0216
HV01		PMA	IL17p_Tregs	0.8
HV01		UNS	IL17p_Tregs	0.67
HV01		PMA	IL17p_CD8	0.039
HV01		UNS	IL17p_CD8	0.02574
HV02		PMA	IL10p_Tregs	2.92
HV02		UNS	IL10p_Tregs	3.505
HV02		PMA	IL17p_CD4	0.501
HV02		UNS	IL17p_CD4	0.02396
HV02		PMA	IL17p_Tregs	1.27
HV02		UNS	IL17p_Tregs	0.142
HV02		PMA	IL17p_CD8	0.12698
HV02		UNS	IL17p_CD8	0.059842
HV03		PMA	IL10p_Tregs	2.14
HV03		UNS	IL10p_Tregs	2.197
HV03		PMA	IL17p_CD4	0.18701
HV03		UNS	IL17p_CD4	0.02907
HV03		PMA	IL17p_Tregs	0.45
HV03		UNS	IL17p_Tregs	0.154
HV03		PMA	IL17p_CD8	0.11657
HV03		UNS	IL17p_CD8	0.00422
HV04		PMA	IL10p_Tregs	3.02
HV04		UNS	IL10p_Tregs	2.53
HV04		PMA	IL17p_CD4	0.12699
HV04		UNS	IL17p_CD4	0.00879
HV04		PMA	IL17p_Tregs	0.8
HV04		UNS	IL17p_Tregs	0.14
HV04		PMA	IL17p_CD8	0.02783
HV04		UNS	IL17p_CD8	0.00776
HV05		PMA	IL10p_Tregs	2.69
HV05		UNS	IL10p_Tregs	3.962
HV05		PMA	IL17p_CD4	0.492
HV05		UNS	IL17p_CD4	0.01653
HV05		PMA	IL17p_Tregs	1.13
HV05		UNS	IL17p_Tregs	0.124
HV05		PMA	IL17p_CD8	0.0283
HV05		UNS	IL17p_CD8	0.00881
HV06		PMA	IL10p_Tregs	4.15
HV06		UNS	IL10p_Tregs	4.6
HV06		PMA	IL17p_CD4	0.206
HV06		UNS	IL17p_CD4	0.0211
HV06		PMA	IL17p_Tregs	1.87
HV06		UNS	IL17p_Tregs	0.81
HV06		PMA	IL17p_CD8	0.03646
HV06		UNS	IL17p_CD8	0.01112
HV07		PMA	IL10p_Tregs	3.72
HV07		UNS	IL10p_Tregs	3.71
HV07		PMA	IL17p_CD4	0.375
HV07		UNS	IL17p_CD4	0.02715
HV07		PMA	IL17p_Tregs	0.72
HV07		UNS	IL17p_Tregs	0.55
HV07		PMA	IL17p_CD8	0.023
HV07		UNS	IL17p_CD8	0.00539
HV08		PMA	IL10p_Tregs	5.1
HV08		UNS	IL10p_Tregs	3.69
HV08		PMA	IL17p_CD4	0.879
HV08		UNS	IL17p_CD4	0.01096
HV08		PMA	IL17p_Tregs	0.87
HV08		UNS	IL17p_Tregs	0.71
HV08		PMA	IL17p_CD8	0.110756
HV08		UNS	IL17p_CD8	0.024
HV10		PMA	IL10p_Tregs	2.893
HV10		PMA	IL10p_Tregs	2.893
HV10		UNS	IL10p_Tregs	2.76
HV10		UNS	IL10p_Tregs	2.76
HV10		PMA	IL17p_CD4	0.28849
HV10		PMA	IL17p_CD4	0.28849
HV10		UNS	IL17p_CD4	0.009
HV10		UNS	IL17p_CD4	0.009
HV10		PMA	IL17p_Tregs	0.273
HV10		PMA	IL17p_Tregs	0.273
HV10		UNS	IL17p_Tregs	0.12
HV10		UNS	IL17p_Tregs	0.12
HV10		PMA	IL17p_CD8	0.0313
HV10		PMA	IL17p_CD8	0.0313
HV10		UNS	IL17p_CD8	0.03221
HV10		UNS	IL17p_CD8	0.03221
HV11		PMA	IL10p_Tregs	2.845
HV11		UNS	IL10p_Tregs	1.929
HV11		PMA	IL17p_CD4	0.37
HV11		UNS	IL17p_CD4	0.030895
HV11		PMA	IL17p_Tregs	0.163
HV11		UNS	IL17p_Tregs	0.038
HV11		PMA	IL17p_CD8	0.035
HV11		UNS	IL17p_CD8	0.01885
HV13		PMA	IL10p_Tregs	1.79
HV13		UNS	IL10p_Tregs	1.662
HV13		PMA	IL17p_CD4	1.052
HV13		UNS	IL17p_CD4	0.03944
HV13		PMA	IL17p_Tregs	0.82
HV13		UNS	IL17p_Tregs	0.096
HV13		PMA	IL17p_CD8	0.17385
HV13		UNS	IL17p_CD8	0.03105
HV14		PMA	IL10p_Tregs	2.78
HV14		UNS	IL10p_Tregs	2.207
HV14		PMA	IL17p_CD4	0.925
HV14		UNS	IL17p_CD4	0.01867
HV14		PMA	IL17p_Tregs	0.62
HV14		UNS	IL17p_Tregs	0.055
HV14		PMA	IL17p_CD8	0.08696
HV14		UNS	IL17p_CD8	0.017
HV16		PMA	IL10p_Tregs	1.951
HV16		UNS	IL10p_Tregs	0.912
HV16		PMA	IL17p_CD4	0.21785
HV16		UNS	IL17p_CD4	0.0225
HV16		PMA	IL17p_Tregs	0.291
HV16		UNS	IL17p_Tregs	0.056
HV16		PMA	IL17p_CD8	0.06978
HV16		UNS	IL17p_CD8	0.00988
HV17		PMA	IL10p_Tregs	2.19
HV17		UNS	IL10p_Tregs	1.19
HV17		PMA	IL17p_CD4	0.373
HV17		UNS	IL17p_CD4	0.015713
HV17		PMA	IL17p_Tregs	0.73
HV17		UNS	IL17p_Tregs	0.037
HV17		PMA	IL17p_CD8	0.03697
HV17		UNS	IL17p_CD8	0.00622
HV18		PMA	IL10p_Tregs	2.231
HV18		UNS	IL10p_Tregs	1.66
HV18		PMA	IL17p_CD4	0.656
HV18		UNS	IL17p_CD4	0.009491
HV18		PMA	IL17p_Tregs	0.781
HV18		UNS	IL17p_Tregs	0
HV18		PMA	IL17p_CD8	0.192
HV18		UNS	IL17p_CD8	0.021
HV20		PMA	IL10p_Tregs	1.84
HV20		UNS	IL10p_Tregs	1.234
HV20		PMA	IL17p_CD4	0.203
HV20		UNS	IL17p_CD4	0.04265
HV20		PMA	IL17p_Tregs	0.33
HV20		UNS	IL17p_Tregs	0.051
HV20		PMA	IL17p_CD8	0.018
HV20		UNS	IL17p_CD8	0.016

## Sheet: Fig 4 DCs and Supp Fig 11,12,21
patientID	visit	cluster	antigen	median_expression	relative.PASI	PASI75
PSORT01	week.0	cDC1	CD86	1.72693	0	RESP
PSORT01	week.0	cDC2	CD86	1.92275	0	RESP
PSORT01	week.0	pDCs	CD86	1.47284	0	RESP
PSORT01	week.0	cDC1	CD40	1.66177	0	RESP
PSORT01	week.0	cDC2	CD40	1.36644	0	RESP
PSORT01	week.0	pDCs	CD40	1.54341	0	RESP
PSORT01	week.0	cDC1	CD209	2.02112	0	RESP
PSORT01	week.0	cDC2	CD209	1.74636	0	RESP
PSORT01	week.0	pDCs	CD209	2.42319	0	RESP
PSORT01	week.0	cDC1	CD197	2.51624	0	RESP
PSORT01	week.0	cDC2	CD197	2.41457	0	RESP
PSORT01	week.0	pDCs	CD197	2.96627	0	RESP
PSORT01	week.0	cDC1	CD80	1.49672	0	RESP
PSORT01	week.0	cDC2	CD80	1.50114	0	RESP
PSORT01	week.0	pDCs	CD80	1.58297	0	RESP
PSORT01	week.0	cDC1	HLADR	3.51868	0	RESP
PSORT01	week.0	cDC2	HLADR	3.83381	0	RESP
PSORT01	week.0	pDCs	HLADR	3.25611	0	RESP
PSORT01	week.0	cDC1	CD83	2.38167	0	RESP
PSORT01	week.0	cDC2	CD83	2.54113	0	RESP
PSORT01	week.0	pDCs	CD83	2.34743	0	RESP
PSORT01	week.0	cDC1	CD54	3.33743	0	RESP
PSORT01	week.0	cDC2	CD54	3.03833	0	RESP
PSORT01	week.0	pDCs	CD54	3.12688	0	RESP
PSORT01	week.0	cDC1	CD274	2.56837	0	RESP
PSORT01	week.0	cDC2	CD274	2.44718	0	RESP
PSORT01	week.0	pDCs	CD274	2.58471	0	RESP
PSORT02	week.0	cDC1	CD86	1.65844	6.94444	RESP
PSORT02	week.0	cDC2	CD86	1.99261	6.94444	RESP
PSORT02	week.0	pDCs	CD86	1.19975	6.94444	RESP
PSORT02	week.1	cDC1	CD86	1.65055	6.94444	RESP
PSORT02	week.1	cDC2	CD86	1.74779	6.94444	RESP
PSORT02	week.1	pDCs	CD86	1.18976	6.94444	RESP
PSORT02	week.0	cDC1	CD40	1.17368	6.94444	RESP
PSORT02	week.0	cDC2	CD40	1.23066	6.94444	RESP
PSORT02	week.0	pDCs	CD40	1.04888	6.94444	RESP
PSORT02	week.1	cDC1	CD40	1.72275	6.94444	RESP
PSORT02	week.1	cDC2	CD40	1.81973	6.94444	RESP
PSORT02	week.1	pDCs	CD40	1.19888	6.94444	RESP
PSORT02	week.0	cDC1	CD209	2.06053	6.94444	RESP
PSORT02	week.0	cDC2	CD209	1.8524	6.94444	RESP
PSORT02	week.0	pDCs	CD209	2.30122	6.94444	RESP
PSORT02	week.1	cDC1	CD209	1.82608	6.94444	RESP
PSORT02	week.1	cDC2	CD209	1.96474	6.94444	RESP
PSORT02	week.1	pDCs	CD209	2.35017	6.94444	RESP
PSORT02	week.0	cDC1	CD197	2.76994	6.94444	RESP
PSORT02	week.0	cDC2	CD197	2.6596	6.94444	RESP
PSORT02	week.0	pDCs	CD197	2.91574	6.94444	RESP
PSORT02	week.1	cDC1	CD197	2.77157	6.94444	RESP
PSORT02	week.1	cDC2	CD197	2.41055	6.94444	RESP
PSORT02	week.1	pDCs	CD197	3.01129	6.94444	RESP
PSORT02	week.0	cDC1	CD80	1.36281	6.94444	RESP
PSORT02	week.0	cDC2	CD80	1.4295	6.94444	RESP
PSORT02	week.0	pDCs	CD80	1.51005	6.94444	RESP
PSORT02	week.1	cDC1	CD80	1.58028	6.94444	RESP
PSORT02	week.1	cDC2	CD80	1.41022	6.94444	RESP
PSORT02	week.1	pDCs	CD80	1.47041	6.94444	RESP
PSORT02	week.0	cDC1	HLADR	3.59929	6.94444	RESP
PSORT02	week.0	cDC2	HLADR	3.7628	6.94444	RESP
PSORT02	week.0	pDCs	HLADR	3.22206	6.94444	RESP
PSORT02	week.1	cDC1	HLADR	3.58758	6.94444	RESP
PSORT02	week.1	cDC2	HLADR	3.54302	6.94444	RESP
PSORT02	week.1	pDCs	HLADR	3.08969	6.94444	RESP
PSORT02	week.0	cDC1	CD83	2.55929	6.94444	RESP
PSORT02	week.0	cDC2	CD83	2.49356	6.94444	RESP
PSORT02	week.0	pDCs	CD83	2.23218	6.94444	RESP
PSORT02	week.1	cDC1	CD83	2.52625	6.94444	RESP
PSORT02	week.1	cDC2	CD83	2.28148	6.94444	RESP
PSORT02	week.1	pDCs	CD83	2.20665	6.94444	RESP
PSORT02	week.0	cDC1	CD54	3.24028	6.94444	RESP
PSORT02	week.0	cDC2	CD54	2.86108	6.94444	RESP
PSORT02	week.0	pDCs	CD54	2.91127	6.94444	RESP
PSORT02	week.1	cDC1	CD54	3.34505	6.94444	RESP
PSORT02	week.1	cDC2	CD54	2.41119	6.94444	RESP
PSORT02	week.1	pDCs	CD54	2.8199	6.94444	RESP
PSORT02	week.0	cDC1	CD274	2.52088	6.94444	RESP
PSORT02	week.0	cDC2	CD274	2.49468	6.94444	RESP
PSORT02	week.0	pDCs	CD274	2.41197	6.94444	RESP
PSORT02	week.1	pDCs	CD274	2.39847	6.94444	RESP
PSORT02	week.1	cDC1	CD274	2.63544	6.94444	RESP
PSORT02	week.1	cDC2	CD274	2.55096	6.94444	RESP
PSORT03	week.0	cDC1	CD86	1.66915	80.6723	NO RESP
PSORT03	week.0	cDC2	CD86	1.93074	80.6723	NO RESP
PSORT03	week.0	pDCs	CD86	1.214	80.6723	NO RESP
PSORT03	week.1	cDC1	CD86	1.58123	80.6723	NO RESP
PSORT03	week.1	cDC2	CD86	1.91669	80.6723	NO RESP
PSORT03	week.1	pDCs	CD86	1.31526	80.6723	NO RESP
PSORT03	week.12	cDC1	CD86	1.56442	80.6723	NO RESP
PSORT03	week.12	cDC2	CD86	1.92696	80.6723	NO RESP
PSORT03	week.12	pDCs	CD86	1.28715	80.6723	NO RESP
PSORT03	week.0	cDC1	CD40	1.77425	80.6723	NO RESP
PSORT03	week.0	cDC2	CD40	1.62053	80.6723	NO RESP
PSORT03	week.0	pDCs	CD40	1.4381	80.6723	NO RESP
PSORT03	week.1	cDC1	CD40	1.55496	80.6723	NO RESP
PSORT03	week.1	cDC2	CD40	1.42308	80.6723	NO RESP
PSORT03	week.1	pDCs	CD40	1.2899	80.6723	NO RESP
PSORT03	week.12	cDC1	CD40	1.66336	80.6723	NO RESP
PSORT03	week.12	cDC2	CD40	1.45482	80.6723	NO RESP
PSORT03	week.12	pDCs	CD40	1.24515	80.6723	NO RESP
PSORT03	week.0	cDC1	CD209	1.86784	80.6723	NO RESP
PSORT03	week.0	cDC2	CD209	1.7768	80.6723	NO RESP
PSORT03	week.0	pDCs	CD209	2.30594	80.6723	NO RESP
PSORT03	week.1	cDC1	CD209	1.95878	80.6723	NO RESP
PSORT03	week.1	cDC2	CD209	1.87125	80.6723	NO RESP
PSORT03	week.1	pDCs	CD209	2.31852	80.6723	NO RESP
PSORT03	week.12	cDC1	CD209	1.92591	80.6723	NO RESP
PSORT03	week.12	cDC2	CD209	1.7993	80.6723	NO RESP
PSORT03	week.12	pDCs	CD209	2.20222	80.6723	NO RESP
PSORT03	week.0	cDC1	CD197	2.13731	80.6723	NO RESP
PSORT03	week.0	cDC2	CD197	2.08667	80.6723	NO RESP
PSORT03	week.0	pDCs	CD197	2.40345	80.6723	NO RESP
PSORT03	week.1	cDC1	CD197	2.21628	80.6723	NO RESP
PSORT03	week.1	cDC2	CD197	2.18645	80.6723	NO RESP
PSORT03	week.1	pDCs	CD197	2.72251	80.6723	NO RESP
PSORT03	week.12	cDC1	CD197	2.32565	80.6723	NO RESP
PSORT03	week.12	cDC2	CD197	2.38723	80.6723	NO RESP
PSORT03	week.12	pDCs	CD197	2.80119	80.6723	NO RESP
PSORT03	week.0	cDC1	CD80	1.42668	80.6723	NO RESP
PSORT03	week.0	cDC2	CD80	1.39521	80.6723	NO RESP
PSORT03	week.0	pDCs	CD80	1.46093	80.6723	NO RESP
PSORT03	week.1	cDC1	CD80	1.36946	80.6723	NO RESP
PSORT03	week.1	cDC2	CD80	1.36839	80.6723	NO RESP
PSORT03	week.1	pDCs	CD80	1.41999	80.6723	NO RESP
PSORT03	week.12	cDC1	CD80	1.5076	80.6723	NO RESP
PSORT03	week.12	cDC2	CD80	1.46276	80.6723	NO RESP
PSORT03	week.12	pDCs	CD80	1.44056	80.6723	NO RESP
PSORT03	week.0	cDC1	HLADR	3.6732	80.6723	NO RESP
PSORT03	week.0	cDC2	HLADR	3.78836	80.6723	NO RESP
PSORT03	week.0	pDCs	HLADR	3.51405	80.6723	NO RESP
PSORT03	week.1	cDC1	HLADR	3.36206	80.6723	NO RESP
PSORT03	week.1	cDC2	HLADR	3.71084	80.6723	NO RESP
PSORT03	week.1	pDCs	HLADR	3.3762	80.6723	NO RESP
PSORT03	week.12	cDC1	HLADR	3.40375	80.6723	NO RESP
PSORT03	week.12	cDC2	HLADR	3.74265	80.6723	NO RESP
PSORT03	week.12	pDCs	HLADR	3.37103	80.6723	NO RESP
PSORT03	week.0	cDC1	CD83	2.36023	80.6723	NO RESP
PSORT03	week.0	cDC2	CD83	2.40356	80.6723	NO RESP
PSORT03	week.0	pDCs	CD83	2.19758	80.6723	NO RESP
PSORT03	week.1	cDC1	CD83	2.31909	80.6723	NO RESP
PSORT03	week.1	cDC2	CD83	2.44809	80.6723	NO RESP
PSORT03	week.1	pDCs	CD83	2.20118	80.6723	NO RESP
PSORT03	week.12	cDC1	CD83	2.49411	80.6723	NO RESP
PSORT03	week.12	cDC2	CD83	2.59498	80.6723	NO RESP
PSORT03	week.12	pDCs	CD83	2.23618	80.6723	NO RESP
PSORT03	week.0	cDC1	CD54	3.09761	80.6723	NO RESP
PSORT03	week.0	cDC2	CD54	2.71273	80.6723	NO RESP
PSORT03	week.0	pDCs	CD54	2.92126	80.6723	NO RESP
PSORT03	week.1	cDC1	CD54	3.12274	80.6723	NO RESP
PSORT03	week.1	cDC2	CD54	2.84451	80.6723	NO RESP
PSORT03	week.1	pDCs	CD54	2.85031	80.6723	NO RESP
PSORT03	week.12	cDC1	CD54	3.17964	80.6723	NO RESP
PSORT03	week.12	cDC2	CD54	2.90196	80.6723	NO RESP
PSORT03	week.12	pDCs	CD54	2.82375	80.6723	NO RESP
PSORT03	week.0	cDC1	CD274	2.27117	80.6723	NO RESP
PSORT03	week.0	cDC2	CD274	2.3522	80.6723	NO RESP
PSORT03	week.0	pDCs	CD274	2.2216	80.6723	NO RESP
PSORT03	week.1	cDC2	CD274	2.20785	80.6723	NO RESP
PSORT03	week.1	pDCs	CD274	2.0485	80.6723	NO RESP
PSORT03	week.12	cDC1	CD274	2.2706	80.6723	NO RESP
PSORT03	week.12	cDC2	CD274	2.33896	80.6723	NO RESP
PSORT03	week.12	pDCs	CD274	2.09362	80.6723	NO RESP
PSORT03	week.1	cDC1	CD274	2.22826	80.6723	NO RESP
PSORT04	week.0	cDC1	CD86	1.62141	8.73016	RESP
PSORT04	week.0	cDC2	CD86	2.0643	8.73016	RESP
PSORT04	week.0	pDCs	CD86	1.3329	8.73016	RESP
PSORT04	week.0	cDC1	CD40	1.86208	8.73016	RESP
PSORT04	week.0	cDC2	CD40	1.41552	8.73016	RESP
PSORT04	week.0	pDCs	CD40	1.21894	8.73016	RESP
PSORT04	week.0	cDC1	CD209	1.83993	8.73016	RESP
PSORT04	week.0	cDC2	CD209	1.54PSORT1071613	8.73016	RESP
PSORT04	week.0	pDCs	CD209	2.1237	8.73016	RESP
PSORT04	week.0	cDC1	CD197	2.38466	8.73016	RESP
PSORT04	week.0	cDC2	CD197	2.29294	8.73016	RESP
PSORT04	week.0	pDCs	CD197	2.88179	8.73016	RESP
PSORT04	week.0	cDC1	CD80	1.44245	8.73016	RESP
PSORT04	week.0	cDC2	CD80	1.38633	8.73016	RESP
PSORT04	week.0	pDCs	CD80	1.41111	8.73016	RESP
PSORT04	week.0	cDC1	HLADR	3.42839	8.73016	RESP
PSORT04	week.0	cDC2	HLADR	3.72199	8.73016	RESP
PSORT04	week.0	pDCs	HLADR	3.25908	8.73016	RESP
PSORT04	week.0	cDC1	CD83	2.45741	8.73016	RESP
PSORT04	week.0	cDC2	CD83	2.5065	8.73016	RESP
PSORT04	week.0	pDCs	CD83	2.2214	8.73016	RESP
PSORT04	week.0	cDC1	CD54	3.37474	8.73016	RESP
PSORT04	week.0	cDC2	CD54	2.87803	8.73016	RESP
PSORT04	week.0	pDCs	CD54	2.90501	8.73016	RESP
PSORT04	week.0	cDC1	CD274	2.38633	8.73016	RESP
PSORT04	week.0	cDC2	CD274	2.29851	8.73016	RESP
PSORT04	week.0	pDCs	CD274	2.18586	8.73016	RESP
PSORT05	week.0	cDC1	CD86	1.69884	35.5932	NO RESP
PSORT05	week.0	cDC2	CD86	1.98326	35.5932	NO RESP
PSORT05	week.0	pDCs	CD86	1.16748	35.5932	NO RESP
PSORT05	week.12	cDC1	CD86	1.76744	35.5932	NO RESP
PSORT05	week.12	cDC2	CD86	2.04305	35.5932	NO RESP
PSORT05	week.12	pDCs	CD86	1.23168	35.5932	NO RESP
PSORT05	week.0	cDC1	CD40	1.4041	35.5932	NO RESP
PSORT05	week.0	cDC2	CD40	1.23849	35.5932	NO RESP
PSORT05	week.0	pDCs	CD40	1.28766	35.5932	NO RESP
PSORT05	week.12	cDC1	CD40	1.13377	35.5932	NO RESP
PSORT05	week.12	cDC2	CD40	1.27247	35.5932	NO RESP
PSORT05	week.12	pDCs	CD40	1.17209	35.5932	NO RESP
PSORT05	week.0	cDC1	CD209	1.77546	35.5932	NO RESP
PSORT05	week.0	cDC2	CD209	1.69824	35.5932	NO RESP
PSORT05	week.0	pDCs	CD209	2.35803	35.5932	NO RESP
PSORT05	week.12	cDC1	CD209	2.06085	35.5932	NO RESP
PSORT05	week.12	cDC2	CD209	1.70197	35.5932	NO RESP
PSORT05	week.12	pDCs	CD209	2.48279	35.5932	NO RESP
PSORT05	week.0	cDC1	CD197	2.99175	35.5932	NO RESP
PSORT05	week.0	cDC2	CD197	2.85075	35.5932	NO RESP
PSORT05	week.0	pDCs	CD197	2.99367	35.5932	NO RESP
PSORT05	week.12	cDC1	CD197	3.02171	35.5932	NO RESP
PSORT05	week.12	cDC2	CD197	2.89557	35.5932	NO RESP
PSORT05	week.12	pDCs	CD197	2.89047	35.5932	NO RESP
PSORT05	week.0	cDC1	CD80	1.65087	35.5932	NO RESP
PSORT05	week.0	cDC2	CD80	1.52973	35.5932	NO RESP
PSORT05	week.0	pDCs	CD80	1.55426	35.5932	NO RESP
PSORT05	week.12	cDC1	CD80	1.82761	35.5932	NO RESP
PSORT05	week.12	cDC2	CD80	1.60877	35.5932	NO RESP
PSORT05	week.12	pDCs	CD80	1.51844	35.5932	NO RESP
PSORT05	week.0	cDC1	HLADR	3.667	35.5932	NO RESP
PSORT05	week.0	cDC2	HLADR	3.79665	35.5932	NO RESP
PSORT05	week.0	pDCs	HLADR	3.11931	35.5932	NO RESP
PSORT05	week.12	cDC1	HLADR	3.5725	35.5932	NO RESP
PSORT05	week.12	cDC2	HLADR	3.74203	35.5932	NO RESP
PSORT05	week.12	pDCs	HLADR	3.32153	35.5932	NO RESP
PSORT05	week.0	cDC1	CD83	2.63061	35.5932	NO RESP
PSORT05	week.0	cDC2	CD83	2.63074	35.5932	NO RESP
PSORT05	week.0	pDCs	CD83	2.205	35.5932	NO RESP
PSORT05	week.12	cDC1	CD83	2.78922	35.5932	NO RESP
PSORT05	week.12	cDC2	CD83	2.68471	35.5932	NO RESP
PSORT05	week.12	pDCs	CD83	2.40086	35.5932	NO RESP
PSORT05	week.0	cDC1	CD54	3.54622	35.5932	NO RESP
PSORT05	week.0	cDC2	CD54	2.84926	35.5932	NO RESP
PSORT05	week.0	pDCs	CD54	2.90126	35.5932	NO RESP
PSORT05	week.12	cDC1	CD54	3.34166	35.5932	NO RESP
PSORT05	week.12	cDC2	CD54	2.90628	35.5932	NO RESP
PSORT05	week.12	pDCs	CD54	2.76273	35.5932	NO RESP
PSORT05	week.0	cDC1	CD274	2.71504	35.5932	NO RESP
PSORT05	week.0	cDC2	CD274	2.68161	35.5932	NO RESP
PSORT05	week.0	pDCs	CD274	2.52468	35.5932	NO RESP
PSORT05	week.12	cDC1	CD274	2.77075	35.5932	NO RESP
PSORT05	week.12	cDC2	CD274	2.79744	35.5932	NO RESP
PSORT05	week.12	pDCs	CD274	2.57576	35.5932	NO RESP
PSORT06	week.0	cDC1	CD86	1.56211	0	RESP
PSORT06	week.0	cDC2	CD86	2.23461	0	RESP
PSORT06	week.0	pDCs	CD86	1.26634	0	RESP
PSORT06	week.1	cDC1	CD86	1.72704	0	RESP
PSORT06	week.1	cDC2	CD86	2.32972	0	RESP
PSORT06	week.1	pDCs	CD86	1.24177	0	RESP
PSORT06	week.12	cDC1	CD86	1.46687	0	RESP
PSORT06	week.12	cDC2	CD86	2.00645	0	RESP
PSORT06	week.12	pDCs	CD86	1.24204	0	RESP
PSORT06	week.0	cDC1	CD40	1.66652	0	RESP
PSORT06	week.0	cDC2	CD40	1.39329	0	RESP
PSORT06	week.0	pDCs	CD40	1.04422	0	RESP
PSORT06	week.1	cDC1	CD40	1.81651	0	RESP
PSORT06	week.1	cDC2	CD40	1.26848	0	RESP
PSORT06	week.1	pDCs	CD40	0.994833	0	RESP
PSORT06	week.12	cDC1	CD40	1.58047	0	RESP
PSORT06	week.12	cDC2	CD40	1.2745	0	RESP
PSORT06	week.12	pDCs	CD40	0.952784	0	RESP
PSORT06	week.0	cDC1	CD209	2.13411	0	RESP
PSORT06	week.0	cDC2	CD209	2.39743	0	RESP
PSORT06	week.0	pDCs	CD209	2.41124	0	RESP
PSORT06	week.1	cDC1	CD209	2.23223	0	RESP
PSORT06	week.1	cDC2	CD209	2.31989	0	RESP
PSORT06	week.1	pDCs	CD209	2.31061	0	RESP
PSORT06	week.12	cDC1	CD209	2.35465	0	RESP
PSORT06	week.12	cDC2	CD209	2.3859	0	RESP
PSORT06	week.12	pDCs	CD209	2.36864	0	RESP
PSORT06	week.0	cDC1	CD197	2.91319	0	RESP
PSORT06	week.0	cDC2	CD197	2.92332	0	RESP
PSORT06	week.0	pDCs	CD197	3.15618	0	RESP
PSORT06	week.1	cDC1	CD197	2.92966	0	RESP
PSORT06	week.1	cDC2	CD197	2.87281	0	RESP
PSORT06	week.1	pDCs	CD197	3.0829	0	RESP
PSORT06	week.12	cDC1	CD197	2.94044	0	RESP
PSORT06	week.12	cDC2	CD197	2.83859	0	RESP
PSORT06	week.12	pDCs	CD197	3.17251	0	RESP
PSORT06	week.0	cDC1	CD80	1.67529	0	RESP
PSORT06	week.0	cDC2	CD80	1.66968	0	RESP
PSORT06	week.0	pDCs	CD80	1.48351	0	RESP
PSORT06	week.1	cDC1	CD80	1.55092	0	RESP
PSORT06	week.1	cDC2	CD80	1.67755	0	RESP
PSORT06	week.1	pDCs	CD80	1.46706	0	RESP
PSORT06	week.12	cDC1	CD80	1.47062	0	RESP
PSORT06	week.12	cDC2	CD80	1.52198	0	RESP
PSORT06	week.12	pDCs	CD80	1.5483	0	RESP
PSORT06	week.0	cDC1	HLADR	3.64348	0	RESP
PSORT06	week.0	cDC2	HLADR	3.75216	0	RESP
PSORT06	week.0	pDCs	HLADR	3.06689	0	RESP
PSORT06	week.1	cDC1	HLADR	3.62517	0	RESP
PSORT06	week.1	cDC2	HLADR	3.75416	0	RESP
PSORT06	week.1	pDCs	HLADR	2.89715	0	RESP
PSORT06	week.12	cDC1	HLADR	3.43753	0	RESP
PSORT06	week.12	cDC2	HLADR	3.644	0	RESP
PSORT06	week.12	pDCs	HLADR	2.9746	0	RESP
PSORT06	week.0	cDC1	CD83	2.63163	0	RESP
PSORT06	week.0	cDC2	CD83	2.78404	0	RESP
PSORT06	week.0	pDCs	CD83	2.20702	0	RESP
PSORT06	week.1	cDC1	CD83	2.67299	0	RESP
PSORT06	week.1	cDC2	CD83	2.73676	0	RESP
PSORT06	week.1	pDCs	CD83	2.15762	0	RESP
PSORT06	week.12	cDC1	CD83	2.54746	0	RESP
PSORT06	week.12	cDC2	CD83	2.63695	0	RESP
PSORT06	week.12	pDCs	CD83	2.16605	0	RESP
PSORT06	week.0	cDC1	CD54	3.56694	0	RESP
PSORT06	week.0	cDC2	CD54	3.06332	0	RESP
PSORT06	week.0	pDCs	CD54	3.00155	0	RESP
PSORT06	week.1	cDC1	CD54	3.64155	0	RESP
PSORT06	week.1	cDC2	CD54	2.9418	0	RESP
PSORT06	week.1	pDCs	CD54	2.82992	0	RESP
PSORT06	week.12	cDC1	CD54	3.48259	0	RESP
PSORT06	week.12	cDC2	CD54	2.963	0	RESP
PSORT06	week.12	pDCs	CD54	2.96022	0	RESP
PSORT06	week.0	cDC1	CD274	2.7315	0	RESP
PSORT06	week.0	cDC2	CD274	2.75087	0	RESP
PSORT06	week.0	pDCs	CD274	2.44145	0	RESP
PSORT06	week.1	cDC1	CD274	2.73226	0	RESP
PSORT06	week.1	pDCs	CD274	2.40388	0	RESP
PSORT06	week.12	cDC1	CD274	2.78133	0	RESP
PSORT06	week.12	cDC2	CD274	2.64431	0	RESP
PSORT06	week.12	pDCs	CD274	2.46838	0	RESP
PSORT06	week.1	cDC2	CD274	2.67332	0	RESP
PSORT07	week.0	cDC1	CD86	2.08103	39.6552	NO RESP
PSORT07	week.0	cDC2	CD86	2.32264	39.6552	NO RESP
PSORT07	week.0	pDCs	CD86	2.07593	39.6552	NO RESP
PSORT07	week.1	cDC1	CD86	1.6992	39.6552	NO RESP
PSORT07	week.1	cDC2	CD86	2.01866	39.6552	NO RESP
PSORT07	week.1	pDCs	CD86	1.40154	39.6552	NO RESP
PSORT07	week.12	cDC1	CD86	1.6499	39.6552	NO RESP
PSORT07	week.12	cDC2	CD86	1.98536	39.6552	NO RESP
PSORT07	week.12	pDCs	CD86	1.35932	39.6552	NO RESP
PSORT07	week.0	cDC1	CD40	1.7901	39.6552	NO RESP
PSORT07	week.0	cDC2	CD40	1.48882	39.6552	NO RESP
PSORT07	week.0	pDCs	CD40	1.41063	39.6552	NO RESP
PSORT07	week.1	cDC1	CD40	1.34785	39.6552	NO RESP
PSORT07	week.1	cDC2	CD40	1.23738	39.6552	NO RESP
PSORT07	week.1	pDCs	CD40	1.1127	39.6552	NO RESP
PSORT07	week.12	cDC1	CD40	1.50709	39.6552	NO RESP
PSORT07	week.12	cDC2	CD40	1.24051	39.6552	NO RESP
PSORT07	week.12	pDCs	CD40	1.11627	39.6552	NO RESP
PSORT07	week.0	cDC1	CD209	1.67679	39.6552	NO RESP
PSORT07	week.0	cDC2	CD209	1.60029	39.6552	NO RESP
PSORT07	week.0	pDCs	CD209	2.07396	39.6552	NO RESP
PSORT07	week.1	cDC1	CD209	1.68611	39.6552	NO RESP
PSORT07	week.1	cDC2	CD209	1.6027	39.6552	NO RESP
PSORT07	week.1	pDCs	CD209	2.09643	39.6552	NO RESP
PSORT07	week.12	cDC1	CD209	1.68817	39.6552	NO RESP
PSORT07	week.12	cDC2	CD209	1.68132	39.6552	NO RESP
PSORT07	week.12	pDCs	CD209	2.11882	39.6552	NO RESP
PSORT07	week.0	cDC1	CD197	2.3608	39.6552	NO RESP
PSORT07	week.0	cDC2	CD197	2.25962	39.6552	NO RESP
PSORT07	week.0	pDCs	CD197	2.65553	39.6552	NO RESP
PSORT07	week.1	cDC1	CD197	2.48322	39.6552	NO RESP
PSORT07	week.1	cDC2	CD197	2.45198	39.6552	NO RESP
PSORT07	week.1	pDCs	CD197	2.61978	39.6552	NO RESP
PSORT07	week.12	cDC1	CD197	2.46408	39.6552	NO RESP
PSORT07	week.12	cDC2	CD197	2.4481	39.6552	NO RESP
PSORT07	week.12	pDCs	CD197	2.65642	39.6552	NO RESP
PSORT07	week.0	cDC1	CD80	1.46854	39.6552	NO RESP
PSORT07	week.0	cDC2	CD80	1.38457	39.6552	NO RESP
PSORT07	week.0	pDCs	CD80	1.34397	39.6552	NO RESP
PSORT07	week.1	cDC1	CD80	1.4411	39.6552	NO RESP
PSORT07	week.1	cDC2	CD80	1.45131	39.6552	NO RESP
PSORT07	week.1	pDCs	CD80	1.38549	39.6552	NO RESP
PSORT07	week.12	cDC1	CD80	1.47615	39.6552	NO RESP
PSORT07	week.12	cDC2	CD80	1.43641	39.6552	NO RESP
PSORT07	week.12	pDCs	CD80	1.39454	39.6552	NO RESP
PSORT07	week.0	cDC1	HLADR	3.6992	39.6552	NO RESP
PSORT07	week.0	cDC2	HLADR	3.80906	39.6552	NO RESP
PSORT07	week.0	pDCs	HLADR	3.41004	39.6552	NO RESP
PSORT07	week.1	cDC1	HLADR	3.56377	39.6552	NO RESP
PSORT07	week.1	cDC2	HLADR	3.80099	39.6552	NO RESP
PSORT07	week.1	pDCs	HLADR	3.29544	39.6552	NO RESP
PSORT07	week.12	cDC1	HLADR	3.4975	39.6552	NO RESP
PSORT07	week.12	cDC2	HLADR	3.7838	39.6552	NO RESP
PSORT07	week.12	pDCs	HLADR	3.30494	39.6552	NO RESP
PSORT07	week.0	cDC1	CD83	2.39768	39.6552	NO RESP
PSORT07	week.0	cDC2	CD83	2.34412	39.6552	NO RESP
PSORT07	week.0	pDCs	CD83	1.9245	39.6552	NO RESP
PSORT07	week.1	cDC1	CD83	2.46264	39.6552	NO RESP
PSORT07	week.1	cDC2	CD83	2.50457	39.6552	NO RESP
PSORT07	week.1	pDCs	CD83	1.95185	39.6552	NO RESP
PSORT07	week.12	cDC1	CD83	2.41635	39.6552	NO RESP
PSORT07	week.12	cDC2	CD83	2.50511	39.6552	NO RESP
PSORT07	week.12	pDCs	CD83	1.96582	39.6552	NO RESP
PSORT07	week.0	cDC1	CD54	3.48727	39.6552	NO RESP
PSORT07	week.0	cDC2	CD54	2.92982	39.6552	NO RESP
PSORT07	week.0	pDCs	CD54	2.78147	39.6552	NO RESP
PSORT07	week.1	cDC1	CD54	3.44936	39.6552	NO RESP
PSORT07	week.1	cDC2	CD54	2.89428	39.6552	NO RESP
PSORT07	week.1	pDCs	CD54	2.65795	39.6552	NO RESP
PSORT07	week.12	cDC1	CD54	3.43968	39.6552	NO RESP
PSORT07	week.12	cDC2	CD54	2.88553	39.6552	NO RESP
PSORT07	week.12	pDCs	CD54	2.66595	39.6552	NO RESP
PSORT07	week.1	cDC1	CD274	2.44911	39.6552	NO RESP
PSORT07	week.1	cDC2	CD274	2.45477	39.6552	NO RESP
PSORT07	week.0	cDC1	CD274	2.41344	39.6552	NO RESP
PSORT07	week.0	cDC2	CD274	2.26363	39.6552	NO RESP
PSORT07	week.0	pDCs	CD274	1.90411	39.6552	NO RESP
PSORT07	week.1	pDCs	CD274	2.00809	39.6552	NO RESP
PSORT07	week.12	cDC1	CD274	2.42965	39.6552	NO RESP
PSORT07	week.12	cDC2	CD274	2.43639	39.6552	NO RESP
PSORT07	week.12	pDCs	CD274	2.04406	39.6552	NO RESP
PSORT08	week.0	cDC1	CD86	1.73783	49.1018	NO RESP
PSORT08	week.0	cDC2	CD86	1.91115	49.1018	NO RESP
PSORT08	week.0	pDCs	CD86	1.49651	49.1018	NO RESP
PSORT08	week.12	cDC1	CD86	1.72861	49.1018	NO RESP
PSORT08	week.12	cDC2	CD86	2.02228	49.1018	NO RESP
PSORT08	week.12	pDCs	CD86	1.47432	49.1018	NO RESP
PSORT08	week.0	cDC1	CD40	1.95242	49.1018	NO RESP
PSORT08	week.0	cDC2	CD40	1.67651	49.1018	NO RESP
PSORT08	week.0	pDCs	CD40	1.49993	49.1018	NO RESP
PSORT08	week.12	cDC1	CD40	2.22378	49.1018	NO RESP
PSORT08	week.12	cDC2	CD40	1.75441	49.1018	NO RESP
PSORT08	week.12	pDCs	CD40	1.63396	49.1018	NO RESP
PSORT08	week.0	cDC1	CD209	1.84406	49.1018	NO RESP
PSORT08	week.0	cDC2	CD209	1.95814	49.1018	NO RESP
PSORT08	week.0	pDCs	CD209	2.47773	49.1018	NO RESP
PSORT08	week.12	cDC1	CD209	2.09356	49.1018	NO RESP
PSORT08	week.12	cDC2	CD209	1.69967	49.1018	NO RESP
PSORT08	week.12	pDCs	CD209	2.51251	49.1018	NO RESP
PSORT08	week.0	cDC1	CD197	2.49104	49.1018	NO RESP
PSORT08	week.0	cDC2	CD197	2.41378	49.1018	NO RESP
PSORT08	week.0	pDCs	CD197	2.74322	49.1018	NO RESP
PSORT08	week.12	cDC1	CD197	2.43037	49.1018	NO RESP
PSORT08	week.12	cDC2	CD197	2.32194	49.1018	NO RESP
PSORT08	week.12	pDCs	CD197	2.67973	49.1018	NO RESP
PSORT08	week.0	cDC1	CD80	1.40795	49.1018	NO RESP
PSORT08	week.0	cDC2	CD80	1.35587	49.1018	NO RESP
PSORT08	week.0	pDCs	CD80	1.37258	49.1018	NO RESP
PSORT08	week.12	cDC1	CD80	1.47396	49.1018	NO RESP
PSORT08	week.12	cDC2	CD80	1.36323	49.1018	NO RESP
PSORT08	week.12	pDCs	CD80	1.42215	49.1018	NO RESP
PSORT08	week.0	cDC1	HLADR	3.30346	49.1018	NO RESP
PSORT08	week.0	cDC2	HLADR	3.6769	49.1018	NO RESP
PSORT08	week.0	pDCs	HLADR	3.20612	49.1018	NO RESP
PSORT08	week.12	cDC1	HLADR	3.34345	49.1018	NO RESP
PSORT08	week.12	cDC2	HLADR	3.76934	49.1018	NO RESP
PSORT08	week.12	pDCs	HLADR	3.21984	49.1018	NO RESP
PSORT08	week.0	cDC1	CD83	2.39697	49.1018	NO RESP
PSORT08	week.0	cDC2	CD83	2.45113	49.1018	NO RESP
PSORT08	week.0	pDCs	CD83	2.22003	49.1018	NO RESP
PSORT08	week.12	cDC1	CD83	2.38984	49.1018	NO RESP
PSORT08	week.12	cDC2	CD83	2.47557	49.1018	NO RESP
PSORT08	week.12	pDCs	CD83	2.12463	49.1018	NO RESP
PSORT08	week.0	cDC1	CD54	3.25464	49.1018	NO RESP
PSORT08	week.0	cDC2	CD54	2.95026	49.1018	NO RESP
PSORT08	week.0	pDCs	CD54	2.99025	49.1018	NO RESP
PSORT08	week.12	cDC1	CD54	3.43558	49.1018	NO RESP
PSORT08	week.12	cDC2	CD54	2.96514	49.1018	NO RESP
PSORT08	week.12	pDCs	CD54	2.9546	49.1018	NO RESP
PSORT08	week.0	cDC1	CD274	2.59355	49.1018	NO RESP
PSORT08	week.0	cDC2	CD274	2.57787	49.1018	NO RESP
PSORT08	week.0	pDCs	CD274	2.34666	49.1018	NO RESP
PSORT08	week.12	cDC1	CD274	2.59245	49.1018	NO RESP
PSORT08	week.12	cDC2	CD274	2.47301	49.1018	NO RESP
PSORT08	week.12	pDCs	CD274	2.30231	49.1018	NO RESP
PSORT09	week.0	cDC1	CD86	1.71105	25.1852	NO RESP
PSORT09	week.0	cDC2	CD86	2.01059	25.1852	NO RESP
PSORT09	week.0	pDCs	CD86	1.32754	25.1852	NO RESP
PSORT09	week.1	cDC1	CD86	1.76107	25.1852	NO RESP
PSORT09	week.1	cDC2	CD86	1.99558	25.1852	NO RESP
PSORT09	week.1	pDCs	CD86	1.34361	25.1852	NO RESP
PSORT09	week.12	cDC1	CD86	1.74297	25.1852	NO RESP
PSORT09	week.12	cDC2	CD86	1.99216	25.1852	NO RESP
PSORT09	week.12	pDCs	CD86	1.37427	25.1852	NO RESP
PSORT09	week.0	cDC1	CD40	1.31897	25.1852	NO RESP
PSORT09	week.0	cDC2	CD40	1.21953	25.1852	NO RESP
PSORT09	week.0	pDCs	CD40	1.18994	25.1852	NO RESP
PSORT09	week.1	cDC1	CD40	1.59134	25.1852	NO RESP
PSORT09	week.1	cDC2	CD40	1.18053	25.1852	NO RESP
PSORT09	week.1	pDCs	CD40	1.20634	25.1852	NO RESP
PSORT09	week.12	cDC1	CD40	1.60011	25.1852	NO RESP
PSORT09	week.12	cDC2	CD40	1.28091	25.1852	NO RESP
PSORT09	week.12	pDCs	CD40	1.41224	25.1852	NO RESP
PSORT09	week.0	cDC1	CD209	1.81284	25.1852	NO RESP
PSORT09	week.0	cDC2	CD209	1.70196	25.1852	NO RESP
PSORT09	week.0	pDCs	CD209	2.24468	25.1852	NO RESP
PSORT09	week.1	cDC1	CD209	1.88721	25.1852	NO RESP
PSORT09	week.1	cDC2	CD209	1.62595	25.1852	NO RESP
PSORT09	week.1	pDCs	CD209	2.29612	25.1852	NO RESP
PSORT09	week.12	cDC1	CD209	2.13059	25.1852	NO RESP
PSORT09	week.12	cDC2	CD209	1.52772	25.1852	NO RESP
PSORT09	week.12	pDCs	CD209	2.29486	25.1852	NO RESP
PSORT09	week.0	cDC1	CD197	2.61691	25.1852	NO RESP
PSORT09	week.0	cDC2	CD197	2.60474	25.1852	NO RESP
PSORT09	week.0	pDCs	CD197	2.84644	25.1852	NO RESP
PSORT09	week.1	cDC1	CD197	2.59763	25.1852	NO RESP
PSORT09	week.1	cDC2	CD197	2.57708	25.1852	NO RESP
PSORT09	week.1	pDCs	CD197	2.88865	25.1852	NO RESP
PSORT09	week.12	cDC1	CD197	2.6761	25.1852	NO RESP
PSORT09	week.12	cDC2	CD197	2.70455	25.1852	NO RESP
PSORT09	week.12	pDCs	CD197	2.83723	25.1852	NO RESP
PSORT09	week.0	cDC1	CD80	1.76625	25.1852	NO RESP
PSORT09	week.0	cDC2	CD80	1.5002	25.1852	NO RESP
PSORT09	week.0	pDCs	CD80	1.39511	25.1852	NO RESP
PSORT09	week.1	cDC1	CD80	1.50495	25.1852	NO RESP
PSORT09	week.1	cDC2	CD80	1.47802	25.1852	NO RESP
PSORT09	week.1	pDCs	CD80	1.45212	25.1852	NO RESP
PSORT09	week.12	cDC1	CD80	1.5499	25.1852	NO RESP
PSORT09	week.12	cDC2	CD80	1.548	25.1852	NO RESP
PSORT09	week.12	pDCs	CD80	1.45244	25.1852	NO RESP
PSORT09	week.0	cDC1	HLADR	3.67799	25.1852	NO RESP
PSORT09	week.0	cDC2	HLADR	3.97022	25.1852	NO RESP
PSORT09	week.0	pDCs	HLADR	3.54575	25.1852	NO RESP
PSORT09	week.1	cDC1	HLADR	3.71375	25.1852	NO RESP
PSORT09	week.1	cDC2	HLADR	4.01616	25.1852	NO RESP
PSORT09	week.1	pDCs	HLADR	3.56119	25.1852	NO RESP
PSORT09	week.12	cDC1	HLADR	3.63012	25.1852	NO RESP
PSORT09	week.12	cDC2	HLADR	3.92326	25.1852	NO RESP
PSORT09	week.12	pDCs	HLADR	3.5133	25.1852	NO RESP
PSORT09	week.0	cDC1	CD83	2.69741	25.1852	NO RESP
PSORT09	week.0	cDC2	CD83	2.79564	25.1852	NO RESP
PSORT09	week.0	pDCs	CD83	2.22834	25.1852	NO RESP
PSORT09	week.1	cDC1	CD83	2.64902	25.1852	NO RESP
PSORT09	week.1	cDC2	CD83	2.7865	25.1852	NO RESP
PSORT09	week.1	pDCs	CD83	2.21106	25.1852	NO RESP
PSORT09	week.12	cDC1	CD83	2.74217	25.1852	NO RESP
PSORT09	week.12	cDC2	CD83	2.8638	25.1852	NO RESP
PSORT09	week.12	pDCs	CD83	2.41796	25.1852	NO RESP
PSORT09	week.0	cDC1	CD54	3.26412	25.1852	NO RESP
PSORT09	week.0	cDC2	CD54	2.97989	25.1852	NO RESP
PSORT09	week.0	pDCs	CD54	2.89694	25.1852	NO RESP
PSORT09	week.1	cDC1	CD54	3.40994	25.1852	NO RESP
PSORT09	week.1	cDC2	CD54	2.98629	25.1852	NO RESP
PSORT09	week.1	pDCs	CD54	2.76605	25.1852	NO RESP
PSORT09	week.12	cDC1	CD54	3.28112	25.1852	NO RESP
PSORT09	week.12	cDC2	CD54	2.94911	25.1852	NO RESP
PSORT09	week.12	pDCs	CD54	2.79081	25.1852	NO RESP
PSORT09	week.0	cDC1	CD274	2.64191	25.1852	NO RESP
PSORT09	week.0	cDC2	CD274	2.62512	25.1852	NO RESP
PSORT09	week.0	pDCs	CD274	2.25542	25.1852	NO RESP
PSORT09	week.1	pDCs	CD274	2.22922	25.1852	NO RESP
PSORT09	week.12	cDC1	CD274	2.68183	25.1852	NO RESP
PSORT09	week.12	cDC2	CD274	2.7247	25.1852	NO RESP
PSORT09	week.12	pDCs	CD274	2.41621	25.1852	NO RESP
PSORT09	week.1	cDC1	CD274	2.60997	25.1852	NO RESP
PSORT09	week.1	cDC2	CD274	2.57952	25.1852	NO RESP
PSORT10	week.0	cDC1	CD86	1.87868	11.1111	RESP
PSORT10	week.0	cDC2	CD86	2.20974	11.1111	RESP
PSORT10	week.0	pDCs	CD86	1.65353	11.1111	RESP
PSORT10	week.1	cDC1	CD86	1.92021	11.1111	RESP
PSORT10	week.1	cDC2	CD86	2.20235	11.1111	RESP
PSORT10	week.1	pDCs	CD86	1.49751	11.1111	RESP
PSORT10	week.12	cDC1	CD86	1.98363	11.1111	RESP
PSORT10	week.12	cDC2	CD86	2.324	11.1111	RESP
PSORT10	week.12	pDCs	CD86	1.72238	11.1111	RESP
PSORT10	week.0	cDC1	CD40	2.37808	11.1111	RESP
PSORT10	week.0	cDC2	CD40	2.14472	11.1111	RESP
PSORT10	week.0	pDCs	CD40	2.00726	11.1111	RESP
PSORT10	week.1	cDC1	CD40	2.50293	11.1111	RESP
PSORT10	week.1	cDC2	CD40	2.21857	11.1111	RESP
PSORT10	week.1	pDCs	CD40	2.11757	11.1111	RESP
PSORT10	week.12	cDC1	CD40	2.30794	11.1111	RESP
PSORT10	week.12	cDC2	CD40	2.11662	11.1111	RESP
PSORT10	week.12	pDCs	CD40	2.11861	11.1111	RESP
PSORT10	week.0	cDC1	CD209	2.22911	11.1111	RESP
PSORT10	week.0	cDC2	CD209	2.10346	11.1111	RESP
PSORT10	week.0	pDCs	CD209	2.59333	11.1111	RESP
PSORT10	week.1	cDC1	CD209	2.23633	11.1111	RESP
PSORT10	week.1	cDC2	CD209	2.0954	11.1111	RESP
PSORT10	week.1	pDCs	CD209	2.68814	11.1111	RESP
PSORT10	week.12	cDC1	CD209	2.0213	11.1111	RESP
PSORT10	week.12	cDC2	CD209	2.19448	11.1111	RESP
PSORT10	week.12	pDCs	CD209	2.6107	11.1111	RESP
PSORT10	week.0	cDC1	CD197	2.32467	11.1111	RESP
PSORT10	week.0	cDC2	CD197	2.30775	11.1111	RESP
PSORT10	week.0	pDCs	CD197	2.70095	11.1111	RESP
PSORT10	week.1	cDC1	CD197	2.40012	11.1111	RESP
PSORT10	week.1	cDC2	CD197	2.38601	11.1111	RESP
PSORT10	week.1	pDCs	CD197	2.81596	11.1111	RESP
PSORT10	week.12	cDC1	CD197	2.63288	11.1111	RESP
PSORT10	week.12	cDC2	CD197	2.60839	11.1111	RESP
PSORT10	week.12	pDCs	CD197	2.67559	11.1111	RESP
PSORT10	week.0	cDC1	CD80	1.3464	11.1111	RESP
PSORT10	week.0	cDC2	CD80	1.29243	11.1111	RESP
PSORT10	week.0	pDCs	CD80	1.30008	11.1111	RESP
PSORT10	week.1	cDC1	CD80	1.38196	11.1111	RESP
PSORT10	week.1	cDC2	CD80	1.39913	11.1111	RESP
PSORT10	week.1	pDCs	CD80	1.32685	11.1111	RESP
PSORT10	week.12	cDC1	CD80	1.2984	11.1111	RESP
PSORT10	week.12	cDC2	CD80	1.29999	11.1111	RESP
PSORT10	week.12	pDCs	CD80	1.28074	11.1111	RESP
PSORT10	week.0	cDC1	HLADR	3.70609	11.1111	RESP
PSORT10	week.0	cDC2	HLADR	3.93847	11.1111	RESP
PSORT10	week.0	pDCs	HLADR	3.51118	11.1111	RESP
PSORT10	week.1	cDC1	HLADR	3.7044	11.1111	RESP
PSORT10	week.1	cDC2	HLADR	3.95856	11.1111	RESP
PSORT10	week.1	pDCs	HLADR	3.46461	11.1111	RESP
PSORT10	week.12	cDC1	HLADR	3.68804	11.1111	RESP
PSORT10	week.12	cDC2	HLADR	3.9301	11.1111	RESP
PSORT10	week.12	pDCs	HLADR	3.48941	11.1111	RESP
PSORT10	week.0	cDC1	CD83	2.5004	11.1111	RESP
PSORT10	week.0	cDC2	CD83	2.64612	11.1111	RESP
PSORT10	week.0	pDCs	CD83	2.20009	11.1111	RESP
PSORT10	week.1	cDC1	CD83	2.56483	11.1111	RESP
PSORT10	week.1	cDC2	CD83	2.67555	11.1111	RESP
PSORT10	week.1	pDCs	CD83	2.10769	11.1111	RESP
PSORT10	week.12	cDC1	CD83	2.77302	11.1111	RESP
PSORT10	week.12	cDC2	CD83	2.85077	11.1111	RESP
PSORT10	week.12	pDCs	CD83	2.3081	11.1111	RESP
PSORT10	week.0	cDC1	CD54	3.47068	11.1111	RESP
PSORT10	week.0	cDC2	CD54	3.02346	11.1111	RESP
PSORT10	week.0	pDCs	CD54	2.86601	11.1111	RESP
PSORT10	week.1	cDC1	CD54	3.54926	11.1111	RESP
PSORT10	week.1	cDC2	CD54	3.07027	11.1111	RESP
PSORT10	week.1	pDCs	CD54	2.85663	11.1111	RESP
PSORT10	week.12	cDC1	CD54	3.43799	11.1111	RESP
PSORT10	week.12	cDC2	CD54	3.04664	11.1111	RESP
PSORT10	week.12	pDCs	CD54	2.91109	11.1111	RESP
PSORT10	week.1	cDC2	CD274	2.74161	11.1111	RESP
PSORT10	week.0	cDC1	CD274	2.67543	11.1111	RESP
PSORT10	week.0	cDC2	CD274	2.73975	11.1111	RESP
PSORT10	week.0	pDCs	CD274	2.68496	11.1111	RESP
PSORT10	week.1	cDC1	CD274	2.71231	11.1111	RESP
PSORT10	week.1	pDCs	CD274	2.72958	11.1111	RESP
PSORT10	week.12	cDC1	CD274	2.88754	11.1111	RESP
PSORT10	week.12	cDC2	CD274	2.89694	11.1111	RESP
PSORT10	week.12	pDCs	CD274	3.00242	11.1111	RESP
PSORT11	week.0	cDC1	CD86	1.64298	59.434	NO RESP
PSORT11	week.0	cDC2	CD86	1.80399	59.434	NO RESP
PSORT11	week.0	pDCs	CD86	1.3395	59.434	NO RESP
PSORT11	week.1	cDC1	CD86	2.10076	59.434	NO RESP
PSORT11	week.1	cDC2	CD86	2.34983	59.434	NO RESP
PSORT11	week.1	pDCs	CD86	2.26298	59.434	NO RESP
PSORT11	week.0	cDC1	CD40	1.45102	59.434	NO RESP
PSORT11	week.0	cDC2	CD40	1.29263	59.434	NO RESP
PSORT11	week.0	pDCs	CD40	1.18986	59.434	NO RESP
PSORT11	week.1	cDC1	CD40	1.49377	59.434	NO RESP
PSORT11	week.1	cDC2	CD40	1.58498	59.434	NO RESP
PSORT11	week.1	pDCs	CD40	1.61835	59.434	NO RESP
PSORT11	week.0	cDC1	CD209	2.01967	59.434	NO RESP
PSORT11	week.0	cDC2	CD209	1.86462	59.434	NO RESP
PSORT11	week.0	pDCs	CD209	2.16992	59.434	NO RESP
PSORT11	week.1	cDC1	CD209	1.8552	59.434	NO RESP
PSORT11	week.1	cDC2	CD209	1.77973	59.434	NO RESP
PSORT11	week.1	pDCs	CD209	2.14639	59.434	NO RESP
PSORT11	week.0	cDC1	CD197	2.35103	59.434	NO RESP
PSORT11	week.0	cDC2	CD197	2.22306	59.434	NO RESP
PSORT11	week.0	pDCs	CD197	2.78377	59.434	NO RESP
PSORT11	week.1	cDC1	CD197	2.26239	59.434	NO RESP
PSORT11	week.1	cDC2	CD197	2.24805	59.434	NO RESP
PSORT11	week.1	pDCs	CD197	2.64564	59.434	NO RESP
PSORT11	week.0	cDC1	CD80	1.40748	59.434	NO RESP
PSORT11	week.0	cDC2	CD80	1.39864	59.434	NO RESP
PSORT11	week.0	pDCs	CD80	1.39583	59.434	NO RESP
PSORT11	week.1	cDC1	CD80	1.56772	59.434	NO RESP
PSORT11	week.1	cDC2	CD80	1.39089	59.434	NO RESP
PSORT11	week.1	pDCs	CD80	1.33829	59.434	NO RESP
PSORT11	week.0	cDC1	HLADR	3.56683	59.434	NO RESP
PSORT11	week.0	cDC2	HLADR	3.74797	59.434	NO RESP
PSORT11	week.0	pDCs	HLADR	3.56933	59.434	NO RESP
PSORT11	week.1	cDC1	HLADR	3.63908	59.434	NO RESP
PSORT11	week.1	cDC2	HLADR	3.84465	59.434	NO RESP
PSORT11	week.1	pDCs	HLADR	3.58213	59.434	NO RESP
PSORT11	week.0	cDC1	CD83	2.40803	59.434	NO RESP
PSORT11	week.0	cDC2	CD83	2.36328	59.434	NO RESP
PSORT11	week.0	pDCs	CD83	2.16787	59.434	NO RESP
PSORT11	week.1	cDC1	CD83	2.26635	59.434	NO RESP
PSORT11	week.1	cDC2	CD83	2.37749	59.434	NO RESP
PSORT11	week.1	pDCs	CD83	2.0289	59.434	NO RESP
PSORT11	week.0	cDC1	CD54	3.35637	59.434	NO RESP
PSORT11	week.0	cDC2	CD54	2.87527	59.434	NO RESP
PSORT11	week.0	pDCs	CD54	2.89392	59.434	NO RESP
PSORT11	week.1	cDC1	CD54	3.33214	59.434	NO RESP
PSORT11	week.1	cDC2	CD54	2.94348	59.434	NO RESP
PSORT11	week.1	pDCs	CD54	2.86319	59.434	NO RESP
PSORT11	week.1	cDC1	CD274	2.14132	59.434	NO RESP
PSORT11	week.1	cDC2	CD274	2.2582	59.434	NO RESP
PSORT11	week.0	cDC1	CD274	2.32204	59.434	NO RESP
PSORT11	week.0	cDC2	CD274	2.23284	59.434	NO RESP
PSORT11	week.0	pDCs	CD274	2.15926	59.434	NO RESP
PSORT11	week.1	pDCs	CD274	2.02399	59.434	NO RESP
PSORT12	week.0	cDC1	CD86	1.65005	27	NO RESP
PSORT12	week.0	cDC2	CD86	1.9819	27	NO RESP
PSORT12	week.0	pDCs	CD86	1.37501	27	NO RESP
PSORT12	week.1	cDC1	CD86	1.56204	27	NO RESP
PSORT12	week.1	cDC2	CD86	1.84946	27	NO RESP
PSORT12	week.1	pDCs	CD86	1.3267	27	NO RESP
PSORT12	week.12	cDC1	CD86	1.65302	27	NO RESP
PSORT12	week.12	cDC2	CD86	1.97052	27	NO RESP
PSORT12	week.12	pDCs	CD86	1.32444	27	NO RESP
PSORT12	week.0	cDC1	CD40	1.8238	27	NO RESP
PSORT12	week.0	cDC2	CD40	1.285	27	NO RESP
PSORT12	week.0	pDCs	CD40	1.30259	27	NO RESP
PSORT12	week.1	cDC1	CD40	1.69787	27	NO RESP
PSORT12	week.1	cDC2	CD40	1.24415	27	NO RESP
PSORT12	week.1	pDCs	CD40	1.20151	27	NO RESP
PSORT12	week.12	cDC1	CD40	1.78493	27	NO RESP
PSORT12	week.12	cDC2	CD40	1.3735	27	NO RESP
PSORT12	week.12	pDCs	CD40	1.31004	27	NO RESP
PSORT12	week.0	cDC1	CD209	1.7577	27	NO RESP
PSORT12	week.0	cDC2	CD209	1.78181	27	NO RESP
PSORT12	week.0	pDCs	CD209	2.14753	27	NO RESP
PSORT12	week.1	cDC1	CD209	1.86366	27	NO RESP
PSORT12	week.1	cDC2	CD209	1.73403	27	NO RESP
PSORT12	week.1	pDCs	CD209	2.14011	27	NO RESP
PSORT12	week.12	cDC1	CD209	1.62714	27	NO RESP
PSORT12	week.12	cDC2	CD209	1.70492	27	NO RESP
PSORT12	week.12	pDCs	CD209	2.16547	27	NO RESP
PSORT12	week.0	cDC1	CD197	2.45153	27	NO RESP
PSORT12	week.0	cDC2	CD197	2.42413	27	NO RESP
PSORT12	week.0	pDCs	CD197	2.85386	27	NO RESP
PSORT12	week.1	cDC1	CD197	2.3368	27	NO RESP
PSORT12	week.1	cDC2	CD197	2.32816	27	NO RESP
PSORT12	week.1	pDCs	CD197	2.76164	27	NO RESP
PSORT12	week.12	cDC1	CD197	2.47056	27	NO RESP
PSORT12	week.12	cDC2	CD197	2.39937	27	NO RESP
PSORT12	week.12	pDCs	CD197	2.80864	27	NO RESP
PSORT12	week.0	cDC1	CD80	1.55205	27	NO RESP
PSORT12	week.0	cDC2	CD80	1.48717	27	NO RESP
PSORT12	week.0	pDCs	CD80	1.49354	27	NO RESP
PSORT12	week.1	cDC1	CD80	1.43687	27	NO RESP
PSORT12	week.1	cDC2	CD80	1.43565	27	NO RESP
PSORT12	week.1	pDCs	CD80	1.43977	27	NO RESP
PSORT12	week.12	cDC1	CD80	1.46603	27	NO RESP
PSORT12	week.12	cDC2	CD80	1.47399	27	NO RESP
PSORT12	week.12	pDCs	CD80	1.41783	27	NO RESP
PSORT12	week.0	cDC1	HLADR	3.49562	27	NO RESP
PSORT12	week.0	cDC2	HLADR	3.72568	27	NO RESP
PSORT12	week.0	pDCs	HLADR	3.50269	27	NO RESP
PSORT12	week.1	cDC1	HLADR	3.36521	27	NO RESP
PSORT12	week.1	cDC2	HLADR	3.61715	27	NO RESP
PSORT12	week.1	pDCs	HLADR	3.38795	27	NO RESP
PSORT12	week.12	cDC1	HLADR	3.45571	27	NO RESP
PSORT12	week.12	cDC2	HLADR	3.74193	27	NO RESP
PSORT12	week.12	pDCs	HLADR	3.46742	27	NO RESP
PSORT12	week.0	cDC1	CD83	2.61833	27	NO RESP
PSORT12	week.0	cDC2	CD83	2.64629	27	NO RESP
PSORT12	week.0	pDCs	CD83	2.51104	27	NO RESP
PSORT12	week.1	cDC1	CD83	2.43328	27	NO RESP
PSORT12	week.1	cDC2	CD83	2.46579	27	NO RESP
PSORT12	week.1	pDCs	CD83	2.2872	27	NO RESP
PSORT12	week.12	cDC1	CD83	2.56077	27	NO RESP
PSORT12	week.12	cDC2	CD83	2.60282	27	NO RESP
PSORT12	week.12	pDCs	CD83	2.38398	27	NO RESP
PSORT12	week.0	cDC1	CD54	3.25591	27	NO RESP
PSORT12	week.0	cDC2	CD54	2.87287	27	NO RESP
PSORT12	week.0	pDCs	CD54	2.93402	27	NO RESP
PSORT12	week.1	cDC1	CD54	3.21708	27	NO RESP
PSORT12	week.1	cDC2	CD54	2.74406	27	NO RESP
PSORT12	week.1	pDCs	CD54	2.72397	27	NO RESP
PSORT12	week.12	cDC1	CD54	3.30153	27	NO RESP
PSORT12	week.12	cDC2	CD54	2.85607	27	NO RESP
PSORT12	week.12	pDCs	CD54	2.79957	27	NO RESP
PSORT12	week.0	cDC1	CD274	2.45369	27	NO RESP
PSORT12	week.0	cDC2	CD274	2.37283	27	NO RESP
PSORT12	week.0	pDCs	CD274	2.29162	27	NO RESP
PSORT12	week.1	pDCs	CD274	2.10192	27	NO RESP
PSORT12	week.12	cDC1	CD274	2.45214	27	NO RESP
PSORT12	week.12	cDC2	CD274	2.39717	27	NO RESP
PSORT12	week.12	pDCs	CD274	2.2149	27	NO RESP
PSORT12	week.1	cDC1	CD274	2.28299	27	NO RESP
PSORT12	week.1	cDC2	CD274	2.25883	27	NO RESP
PSORT13	week.0	cDC1	CD86	1.68052	10.4348	RESP
PSORT13	week.0	cDC2	CD86	2.05921	10.4348	RESP
PSORT13	week.0	pDCs	CD86	1.53773	10.4348	RESP
PSORT13	week.1	cDC1	CD86	1.71992	10.4348	RESP
PSORT13	week.1	cDC2	CD86	2.05269	10.4348	RESP
PSORT13	week.1	pDCs	CD86	1.46948	10.4348	RESP
PSORT13	week.12	cDC1	CD86	1.74382	10.4348	RESP
PSORT13	week.12	cDC2	CD86	2.09524	10.4348	RESP
PSORT13	week.12	pDCs	CD86	1.56371	10.4348	RESP
PSORT13	week.0	cDC1	CD40	1.73753	10.4348	RESP
PSORT13	week.0	cDC2	CD40	1.4047	10.4348	RESP
PSORT13	week.0	pDCs	CD40	1.3207	10.4348	RESP
PSORT13	week.1	cDC1	CD40	1.54085	10.4348	RESP
PSORT13	week.1	cDC2	CD40	1.36568	10.4348	RESP
PSORT13	week.1	pDCs	CD40	1.20967	10.4348	RESP
PSORT13	week.12	cDC1	CD40	1.86137	10.4348	RESP
PSORT13	week.12	cDC2	CD40	1.4562	10.4348	RESP
PSORT13	week.12	pDCs	CD40	1.24415	10.4348	RESP
PSORT13	week.0	cDC1	CD209	1.94389	10.4348	RESP
PSORT13	week.0	cDC2	CD209	1.62615	10.4348	RESP
PSORT13	week.0	pDCs	CD209	2.33185	10.4348	RESP
PSORT13	week.1	cDC1	CD209	2.13395	10.4348	RESP
PSORT13	week.1	cDC2	CD209	1.86158	10.4348	RESP
PSORT13	week.1	pDCs	CD209	2.28525	10.4348	RESP
PSORT13	week.12	cDC1	CD209	2.07457	10.4348	RESP
PSORT13	week.12	cDC2	CD209	1.72191	10.4348	RESP
PSORT13	week.12	pDCs	CD209	2.37747	10.4348	RESP
PSORT13	week.0	cDC1	CD197	2.49698	10.4348	RESP
PSORT13	week.0	cDC2	CD197	2.40301	10.4348	RESP
PSORT13	week.0	pDCs	CD197	2.94665	10.4348	RESP
PSORT13	week.1	cDC1	CD197	2.31158	10.4348	RESP
PSORT13	week.1	cDC2	CD197	2.24987	10.4348	RESP
PSORT13	week.1	pDCs	CD197	2.85562	10.4348	RESP
PSORT13	week.12	cDC1	CD197	2.59776	10.4348	RESP
PSORT13	week.12	cDC2	CD197	2.43041	10.4348	RESP
PSORT13	week.12	pDCs	CD197	2.97157	10.4348	RESP
PSORT13	week.0	cDC1	CD80	1.55695	10.4348	RESP
PSORT13	week.0	cDC2	CD80	1.39289	10.4348	RESP
PSORT13	week.0	pDCs	CD80	1.41771	10.4348	RESP
PSORT13	week.1	cDC1	CD80	1.49319	10.4348	RESP
PSORT13	week.1	cDC2	CD80	1.35995	10.4348	RESP
PSORT13	week.1	pDCs	CD80	1.39727	10.4348	RESP
PSORT13	week.12	cDC1	CD80	1.508	10.4348	RESP
PSORT13	week.12	cDC2	CD80	1.40048	10.4348	RESP
PSORT13	week.12	pDCs	CD80	1.43155	10.4348	RESP
PSORT13	week.0	cDC1	HLADR	3.3592	10.4348	RESP
PSORT13	week.0	cDC2	HLADR	3.66388	10.4348	RESP
PSORT13	week.0	pDCs	HLADR	3.25811	10.4348	RESP
PSORT13	week.1	cDC1	HLADR	3.19827	10.4348	RESP
PSORT13	week.1	cDC2	HLADR	3.56678	10.4348	RESP
PSORT13	week.1	pDCs	HLADR	3.08882	10.4348	RESP
PSORT13	week.12	cDC1	HLADR	3.36415	10.4348	RESP
PSORT13	week.12	cDC2	HLADR	3.68413	10.4348	RESP
PSORT13	week.12	pDCs	HLADR	3.34431	10.4348	RESP
PSORT13	week.0	cDC1	CD83	2.54383	10.4348	RESP
PSORT13	week.0	cDC2	CD83	2.55368	10.4348	RESP
PSORT13	week.0	pDCs	CD83	2.28941	10.4348	RESP
PSORT13	week.1	cDC1	CD83	2.31156	10.4348	RESP
PSORT13	week.1	cDC2	CD83	2.35805	10.4348	RESP
PSORT13	week.1	pDCs	CD83	2.01671	10.4348	RESP
PSORT13	week.12	cDC1	CD83	2.62903	10.4348	RESP
PSORT13	week.12	cDC2	CD83	2.59122	10.4348	RESP
PSORT13	week.12	pDCs	CD83	2.26452	10.4348	RESP
PSORT13	week.0	cDC1	CD54	3.45245	10.4348	RESP
PSORT13	week.0	cDC2	CD54	2.88062	10.4348	RESP
PSORT13	week.0	pDCs	CD54	3.06109	10.4348	RESP
PSORT13	week.1	cDC1	CD54	3.32593	10.4348	RESP
PSORT13	week.1	cDC2	CD54	2.81534	10.4348	RESP
PSORT13	week.1	pDCs	CD54	2.88923	10.4348	RESP
[truncated: 1,416 more rows]

## Sheet: Supp Fig 13
patientID	cluster	antigen	median_expression	visit	rs2297136_A	rs59906468_G
[truncated: 114 more rows]

[truncated: 5 more sheets: Fig 5 and Supp Fig 14, Fig 6 and Supp Fig 15, Supp Fig 16, Supp Fig 17, Supp Fig 19]
